# Supplementary material for: Revision of Belvosia Robineau-Desvoidy (Diptera, Tachinidae) and 33 new species from Area de Conservación Guanacaste in northwestern Costa Rica with a key to known North and Mesoamerican species
Source: Biodivers Data J. 2023 Jun 30;11:e103667. doi: 10.3897/BDJ.11.e103667 (PMC10848636; doi:10.3897/BDJ.11.e103667)
Supplement: XML Treatment for Belvosia [file BDJ.11.e103667-treatment1.xml]

<!DOCTYPE tp:taxon-treatment
  PUBLIC "-//TaxonX//DTD Taxonomic Treatment Publishing DTD v0 20100105//EN" "tax-treatment-NSO.dtd">
<tp:taxon-treatment xmlns:tp="http://www.plazi.org/taxpub"><tp:treatment-meta><mixed-citation publication-type="journal"><person-group><name><surname>Fleming</surname><given-names>AJ</given-names></name><name><surname>Woodley</surname><given-names>Norman</given-names></name><name><surname>Smith</surname><given-names>M. Alex</given-names></name><name><surname>Hallwachs</surname><given-names>Winnie</given-names></name><name><surname>Janzen</surname><given-names>Daniel H</given-names></name></person-group><article-title>Revision of <italic><tp:taxon-name><tp:taxon-name-part taxon-name-part-type="genus" reg="Belvosia">Belvosia</tp:taxon-name-part></tp:taxon-name></italic> Robineau-Desvoidy (<tp:taxon-name><tp:taxon-name-part taxon-name-part-type="order">Diptera</tp:taxon-name-part></tp:taxon-name>, <tp:taxon-name><tp:taxon-name-part taxon-name-part-type="family">Tachinidae</tp:taxon-name-part></tp:taxon-name>) and 33 new species from Area de Conservación Guanacaste in northwestern Costa Rica with a key to known North and Mesoamerican species</article-title><source>Biodivers Data J</source><day>30</day><month>06</month><year>2023</year><volume>11</volume><pub-id pub-id-type="doi">10.3897/BDJ.11.e103667</pub-id></mixed-citation></tp:treatment-meta><tp:nomenclature><tp:taxon-name>
            <object-id xmlns:xlink="http://www.w3.org/1999/xlink" content-type="arpha" xlink:type="simple">CFD02E3D-A37C-5920-924E-A9F4CB2940AF</object-id>
            <tp:taxon-name-part taxon-name-part-type="genus">Belvosia</tp:taxon-name-part>
          </tp:taxon-name><tp:taxon-authority>Robineau-Desvoidy, 1830</tp:taxon-authority><tp:nomenclature-citation-list><tp:nomenclature-citation><tp:taxon-name>
                <tp:taxon-name-part taxon-name-part-type="genus" reg="Belvosia">Belvosia</tp:taxon-name-part>
              </tp:taxon-name><comment> Robineau-Desvoidy, 1830 – <xref ref-type="bibr" rid="B8303278">Robineau-Desvoidy 1830</xref>: 103. Type species: <italic><tp:taxon-name><tp:taxon-name-part taxon-name-part-type="genus" reg="Belvosia">Belvosia</tp:taxon-name-part><tp:taxon-name-part taxon-name-part-type="species" reg="bicincta">bicincta</tp:taxon-name-part></tp:taxon-name></italic> Robineau-Desvoidy, 1830, by monotypy.</comment></tp:nomenclature-citation><tp:nomenclature-citation><tp:taxon-name>
                <tp:taxon-name-part taxon-name-part-type="genus" reg="Latreillia">Latreillia</tp:taxon-name-part>
              </tp:taxon-name><comment> Robineau-Desvoidy, 1830 – <xref ref-type="bibr" rid="B8303278">Robineau-Desvoidy 1830</xref>: 104. Type species: <italic><tp:taxon-name><tp:taxon-name-part taxon-name-part-type="genus" reg="Musca">Musca</tp:taxon-name-part><tp:taxon-name-part taxon-name-part-type="species" reg="bifasciata">bifasciata</tp:taxon-name-part></tp:taxon-name></italic> Fabricius, 1775 - <xref ref-type="bibr" rid="B8304771">Fabricius 1775</xref>, by subsequent designation of <xref ref-type="bibr" rid="B8262752">Coquillett 1910</xref>: 558. Junior homonym of <italic><tp:taxon-name><tp:taxon-name-part taxon-name-part-type="genus" reg="Latreillia">Latreillia</tp:taxon-name-part></tp:taxon-name></italic> Roux, 1830. Synonymy by action of <xref ref-type="bibr" rid="B8304635">Aldrich 1928</xref>: 1.</comment></tp:nomenclature-citation><tp:nomenclature-citation><tp:taxon-name>
                <tp:taxon-name-part taxon-name-part-type="genus" reg="Willistonia">Willistonia</tp:taxon-name-part>
              </tp:taxon-name><comment> Brauer and Von Bergenstamm, 1889 – <xref ref-type="bibr" rid="B8304666">Brauer and Von Bergenstamm 1889</xref>: 97. Type species: <italic><tp:taxon-name><tp:taxon-name-part taxon-name-part-type="genus" reg="Musca">Musca</tp:taxon-name-part><tp:taxon-name-part taxon-name-part-type="species" reg="esuriens">esuriens</tp:taxon-name-part></tp:taxon-name></italic> Fabricius, 1805, – <xref ref-type="bibr" rid="B8304986">Fabricius 1805</xref> [misidentified by Brauer and Von Bergenstamm, 1889 = <italic><tp:taxon-name><tp:taxon-name-part taxon-name-part-type="genus" reg="Willistonia">Willistonia</tp:taxon-name-part><tp:taxon-name-part taxon-name-part-type="species" reg="aldrichi">aldrichi</tp:taxon-name-part></tp:taxon-name></italic> Townsend, 1931], by monotypy. Synonymy by action of <xref ref-type="bibr" rid="B8304635">Aldrich 1928</xref>: 1.</comment></tp:nomenclature-citation><tp:nomenclature-citation><tp:taxon-name>
                <tp:taxon-name-part taxon-name-part-type="genus" reg="Latreillimyia">Latreillimyia</tp:taxon-name-part>
              </tp:taxon-name><comment> Townsend, 1908 – <xref ref-type="bibr" rid="B8304842">Townsend 1908</xref>: 105, replacement name for <italic><tp:taxon-name><tp:taxon-name-part taxon-name-part-type="genus" reg="Latreillia">Latreillia</tp:taxon-name-part></tp:taxon-name></italic> Robineau-Desvoidy, 1830. Synonymy by action of <xref ref-type="bibr" rid="B8304635">Aldrich 1928</xref>: 1.</comment></tp:nomenclature-citation><tp:nomenclature-citation><tp:taxon-name>
                <tp:taxon-name-part taxon-name-part-type="genus" reg="Triachora">Triachora</tp:taxon-name-part>
              </tp:taxon-name><comment> Townsend, 1908 – <xref ref-type="bibr" rid="B8304842">Townsend 1908</xref>: 105. Type species: <italic><tp:taxon-name><tp:taxon-name-part taxon-name-part-type="genus" reg="Latreillia">Latreillia</tp:taxon-name-part><tp:taxon-name-part taxon-name-part-type="species" reg="unifasciata">unifasciata</tp:taxon-name-part></tp:taxon-name></italic> Robineau-Desvoidy, 1830, by monotypy. Synonymy by action of <xref ref-type="bibr" rid="B8304635">Aldrich 1928</xref>: 1.</comment></tp:nomenclature-citation><tp:nomenclature-citation><tp:taxon-name>
                <tp:taxon-name-part taxon-name-part-type="genus" reg="Goniomima">Goniomima</tp:taxon-name-part>
              </tp:taxon-name><comment> Townsend, 1908 – <xref ref-type="bibr" rid="B8304842">Townsend 1908</xref>: 105. Type species: <italic><tp:taxon-name><tp:taxon-name-part taxon-name-part-type="genus" reg="Belvosia">Belvosia</tp:taxon-name-part><tp:taxon-name-part taxon-name-part-type="species" reg="luteola">luteola</tp:taxon-name-part></tp:taxon-name></italic> Coquillett, 1900, by monotypy. Synonymy by action of Aldrich, 1928: 1.</comment></tp:nomenclature-citation><tp:nomenclature-citation><tp:taxon-name>
                <tp:taxon-name-part taxon-name-part-type="genus" reg="Belvosiomima">Belvosiomima</tp:taxon-name-part>
              </tp:taxon-name><comment> Townsend, 1915 – <xref ref-type="bibr" rid="B8304851">Townsend 1915</xref>: 413. Type species: <italic><tp:taxon-name><tp:taxon-name-part taxon-name-part-type="genus" reg="Belvosiomima">Belvosiomima</tp:taxon-name-part><tp:taxon-name-part taxon-name-part-type="species" reg="fosteri">fosteri</tp:taxon-name-part></tp:taxon-name></italic> Townsend, 1915, by original designation. Synonymy by action of <xref ref-type="bibr" rid="B8304635">Aldrich 1928</xref>: 1.</comment></tp:nomenclature-citation><tp:nomenclature-citation><tp:taxon-name>
                <tp:taxon-name-part taxon-name-part-type="genus" reg="Belvoisia">Belvoisia</tp:taxon-name-part>
              </tp:taxon-name><comment> Loew, 1862 – <xref ref-type="bibr" rid="B8304718">Loew 1862</xref>: 35. Incorrect subsequent spelling of <italic><tp:taxon-name><tp:taxon-name-part taxon-name-part-type="genus" reg="Belvosia">Belvosia</tp:taxon-name-part></tp:taxon-name></italic> Robineau-Desvoidy, 1830.</comment></tp:nomenclature-citation><tp:nomenclature-citation><tp:taxon-name>
                <tp:taxon-name-part taxon-name-part-type="genus" reg="Belvosiopsis">Belvosiopsis</tp:taxon-name-part>
              </tp:taxon-name><comment> Townsend, 1927 – <xref ref-type="bibr" rid="B8304808">Townsend 1927</xref>: 248. Type species: <italic><tp:taxon-name><tp:taxon-name-part taxon-name-part-type="genus" reg="Belvosiopsis">Belvosiopsis</tp:taxon-name-part><tp:taxon-name-part taxon-name-part-type="species" reg="brasiliensis">brasiliensis</tp:taxon-name-part></tp:taxon-name></italic> Townsend, 1927 [=<italic><tp:taxon-name><tp:taxon-name-part taxon-name-part-type="genus" reg="Belvosia">Belvosia</tp:taxon-name-part><tp:taxon-name-part taxon-name-part-type="species" reg="fuliginosa">fuliginosa</tp:taxon-name-part></tp:taxon-name></italic> Walker, 1853], by original designation. Synonymy by action of <xref ref-type="bibr" rid="B8304635">Aldrich 1928</xref>: 1.</comment></tp:nomenclature-citation><tp:nomenclature-citation><tp:taxon-name>
                <tp:taxon-name-part taxon-name-part-type="genus" reg="Pseudobelvosia">Pseudobelvosia</tp:taxon-name-part>
              </tp:taxon-name><comment> Blanchard, 1954 – <xref ref-type="bibr" rid="B8304683">Blanchard 1954</xref>: 8. Type species: <italic><tp:taxon-name><tp:taxon-name-part taxon-name-part-type="genus" reg="Pseuodobelvosia">Pseuodobelvosia</tp:taxon-name-part><tp:taxon-name-part taxon-name-part-type="species" reg="lugubris">lugubris</tp:taxon-name-part></tp:taxon-name></italic> Blanchard, 1954, by original designation. Synonymy by action of <xref ref-type="bibr" rid="B8303126">Guimarães 1971</xref>: 181.</comment></tp:nomenclature-citation><tp:nomenclature-citation><tp:taxon-name>
                <tp:taxon-name-part taxon-name-part-type="genus" reg="Neobelvosiopsis">Neobelvosiopsis</tp:taxon-name-part>
              </tp:taxon-name><comment> Blanchard, 1954 – <xref ref-type="bibr" rid="B8304683">Blanchard 1954</xref>: 20. Type species: <italic><tp:taxon-name><tp:taxon-name-part taxon-name-part-type="genus" reg="Neobelvosiopsis">Neobelvosiopsis</tp:taxon-name-part><tp:taxon-name-part taxon-name-part-type="species" reg="bosqi">bosqi</tp:taxon-name-part></tp:taxon-name></italic> Blanchard, 1954, by original designation. Synonymy by action of <xref ref-type="bibr" rid="B8303126">Guimarães 1971</xref>: 181.</comment></tp:nomenclature-citation><tp:nomenclature-citation><tp:taxon-name>
                <tp:taxon-name-part taxon-name-part-type="genus" reg="Parabelvosia">Parabelvosia</tp:taxon-name-part>
              </tp:taxon-name><comment> Blanchard, 1954 – <xref ref-type="bibr" rid="B8304683">Blanchard 1954</xref>: 12. Type species: <italic><tp:taxon-name><tp:taxon-name-part taxon-name-part-type="genus" reg="Parabelvosia">Parabelvosia</tp:taxon-name-part><tp:taxon-name-part taxon-name-part-type="species" reg="tibialis">tibialis</tp:taxon-name-part></tp:taxon-name></italic> Blanchard, 1954, by original designation. Synonymy by action of <xref ref-type="bibr" rid="B8303126">Guimarães 1971</xref>: 181.</comment></tp:nomenclature-citation><tp:nomenclature-citation><tp:taxon-name>
                <tp:taxon-name-part taxon-name-part-type="genus" reg="Eubelvosiopsis">Eubelvosiopsis</tp:taxon-name-part>
              </tp:taxon-name><comment> Blanchard, 1954 – <xref ref-type="bibr" rid="B8304683">Blanchard 1954</xref>: 15. Type species: <italic><tp:taxon-name><tp:taxon-name-part taxon-name-part-type="genus" reg="Eubelvosiopsis">Eubelvosiopsis</tp:taxon-name-part><tp:taxon-name-part taxon-name-part-type="species" reg="formosana">formosana</tp:taxon-name-part></tp:taxon-name></italic> Blanchard, 1954, by original designation. Synonymy by action of <xref ref-type="bibr" rid="B8303126">Guimarães 1971</xref>: 181.</comment></tp:nomenclature-citation><tp:nomenclature-citation><tp:taxon-name>
                <tp:taxon-name-part taxon-name-part-type=""/>
              </tp:taxon-name><comment>
                <bold>Conspectus of species currently included in <italic><tp:taxon-name><tp:taxon-name-part taxon-name-part-type="genus" reg="Belvosia">Belvosia</tp:taxon-name-part></tp:taxon-name></italic> Robineau-Desvoidy, 1830</bold>
              </comment></tp:nomenclature-citation><tp:nomenclature-citation><tp:taxon-name>
                <tp:taxon-name-part taxon-name-part-type="genus" reg="Willistonia"/>
                <tp:taxon-name-part taxon-name-part-type="species" reg="aldrichi">aldrichi</tp:taxon-name-part>
              </tp:taxon-name><comment> Townsend, 1931 – <xref ref-type="bibr" rid="B8304869">Townsend 1931</xref>: 468 (<italic><tp:taxon-name><tp:taxon-name-part taxon-name-part-type="genus" reg="Willistonia">Willistonia</tp:taxon-name-part></tp:taxon-name></italic>). Holotype male (NHMW) [examined by NEW]. Type locality: Brazil [misidentified as <italic><tp:taxon-name><tp:taxon-name-part taxon-name-part-type="genus" reg="Musca">Musca</tp:taxon-name-part><tp:taxon-name-part taxon-name-part-type="species" reg="esuriens">esuriens</tp:taxon-name-part></tp:taxon-name></italic> sensu Brauer &amp; Bergenstamm, and Aldrich, not Fabricius or Wiedemann]</comment></tp:nomenclature-citation><tp:nomenclature-citation><tp:taxon-name>
                <tp:taxon-name-part taxon-name-part-type="genus" reg="Belvosia"/>
                <tp:taxon-name-part taxon-name-part-type="species" reg="analis">analis</tp:taxon-name-part>
              </tp:taxon-name><comment> Macquart, 1846 – <xref ref-type="bibr" rid="B8305019">Macquart 1846</xref>: 288 (<italic><tp:taxon-name><tp:taxon-name-part taxon-name-part-type="genus" reg="Belvosia">Belvosia</tp:taxon-name-part></tp:taxon-name></italic>). Holotype male (depository unknown) [not examined, specimen not located in MNHN or NHMUK]. Type locality: Brazil. <bold><italic>Nomen dubium</italic></bold></comment></tp:nomenclature-citation><tp:nomenclature-citation><tp:taxon-name>
                <tp:taxon-name-part taxon-name-part-type="genus" reg="Belvosia"/>
                <tp:taxon-name-part taxon-name-part-type="species" reg="ansata">ansata</tp:taxon-name-part>
              </tp:taxon-name><comment> Reinhard, 1951 – <xref ref-type="bibr" rid="B8305076">Reinhard 1951</xref>: 2 (<italic><tp:taxon-name><tp:taxon-name-part taxon-name-part-type="genus" reg="Belvosia">Belvosia</tp:taxon-name-part></tp:taxon-name></italic>). Holotype male (CNC) [examined by NEW &amp; AJF]. Type locality: Mexico, Jalisco [as Michoacan, in error], Guadalajara.</comment></tp:nomenclature-citation><tp:nomenclature-citation><tp:taxon-name>
                <tp:taxon-name-part taxon-name-part-type="genus" reg="Belvosia"/>
                <tp:taxon-name-part taxon-name-part-type="species" reg="argentifrons">argentifrons</tp:taxon-name-part>
              </tp:taxon-name><comment> Aldrich, 1928 – <xref ref-type="bibr" rid="B8304635">Aldrich 1928</xref>: 32 (<italic><tp:taxon-name><tp:taxon-name-part taxon-name-part-type="genus" reg="Belvosia">Belvosia</tp:taxon-name-part></tp:taxon-name></italic>). Holotype male (USNM) [examined by NEW &amp; AJF]. Type locality: USA, Virginia, Falls Church.</comment></tp:nomenclature-citation><tp:nomenclature-citation><tp:taxon-name>
                <tp:taxon-name-part taxon-name-part-type="genus" reg="Belvosia"/>
                <tp:taxon-name-part taxon-name-part-type="species" reg="atrata">atrata</tp:taxon-name-part>
              </tp:taxon-name><comment> Walker, 1853 – <xref ref-type="bibr" rid="B8305094">Walker 1853</xref>: 284 (<italic><tp:taxon-name><tp:taxon-name-part taxon-name-part-type="genus" reg="Tachina">Tachina</tp:taxon-name-part></tp:taxon-name></italic>). Holotype male (NHMUK) [examined by NEW]. Type locality: Brazil.</comment></tp:nomenclature-citation><tp:nomenclature-citation><tp:taxon-name>
                <tp:taxon-name-part taxon-name-part-type="genus" reg="Belvosia"/>
                <tp:taxon-name-part taxon-name-part-type="species" reg="auratilis">auratilis</tp:taxon-name-part>
              </tp:taxon-name><comment> Reinhard, 1951 – <xref ref-type="bibr" rid="B8305076">Reinhard 1951</xref>: 1 (<italic><tp:taxon-name><tp:taxon-name-part taxon-name-part-type="genus" reg="Belvosia">Belvosia</tp:taxon-name-part></tp:taxon-name></italic>). Holotype male (CNC) [examined by NEW &amp; AJF]. Type locality: Mexico, Jalisco [as Michoacan, in error], Guadalajara.</comment></tp:nomenclature-citation><tp:nomenclature-citation><tp:taxon-name>
                <tp:taxon-name-part taxon-name-part-type="genus" reg="Belvosia"/>
                <tp:taxon-name-part taxon-name-part-type="species" reg="auripilosa">auripilosa</tp:taxon-name-part>
              </tp:taxon-name><comment> Blanchard, 1954 – <xref ref-type="bibr" rid="B8304683">Blanchard 1954</xref>: 39 (<italic><tp:taxon-name><tp:taxon-name-part taxon-name-part-type="genus" reg="Willistonia">Willistonia</tp:taxon-name-part></tp:taxon-name></italic>) Holotype male (MACN) [examined by NEW]. Type locality: Argentina.</comment></tp:nomenclature-citation><tp:nomenclature-citation><tp:taxon-name>
                <tp:taxon-name-part taxon-name-part-type="genus" reg="Belvosia"/>
                <tp:taxon-name-part taxon-name-part-type="species" reg="aurulenta">aurulenta</tp:taxon-name-part>
              </tp:taxon-name><comment> Bigot, 1888 – <xref ref-type="bibr" rid="B8304938">Bigot 1888</xref>: 84 (<italic><tp:taxon-name><tp:taxon-name-part taxon-name-part-type="genus" reg="Frontina">Frontina</tp:taxon-name-part></tp:taxon-name></italic>). Holotype male published as female (NHMUK) [examined by NEW]. Type locality: Brazil.</comment></tp:nomenclature-citation><tp:nomenclature-citation><tp:taxon-name>
                <tp:taxon-name-part taxon-name-part-type="genus" reg="Belvosia"/>
                <tp:taxon-name-part taxon-name-part-type="species" reg="brasilensis">brasilensis</tp:taxon-name-part>
              </tp:taxon-name><comment> Townsend, 1927 – <xref ref-type="bibr" rid="B8304808">Townsend 1927</xref>: 291 (<italic><tp:taxon-name><tp:taxon-name-part taxon-name-part-type="genus" reg="Brachybelvosia">Brachybelvosia</tp:taxon-name-part></tp:taxon-name></italic>). Correct original spelling by present revision. Lectotype male (USNM), Townsend's statement "Ht male” in Manual of Myiology IX (Townsend, 1941: 62) constitutes a lectotype designation [examined by NEW &amp; AJF]. Type locality: Brazil, São Paulo, Itaquaquecetuba. <bold>Comb. n. &amp; Syn. n.</bold></comment></tp:nomenclature-citation><tp:nomenclature-citation><tp:taxon-name>
                <tp:taxon-name-part taxon-name-part-type="genus" reg="Belvosia"/>
                <tp:taxon-name-part taxon-name-part-type="species" reg="brasiliensis">brasiliensis</tp:taxon-name-part>
              </tp:taxon-name><comment> Townsend 1927 – <xref ref-type="bibr" rid="B8304808">Townsend 1927</xref>: 248 (<italic><tp:taxon-name><tp:taxon-name-part taxon-name-part-type="genus" reg="Brachybelvosia">Brachybelvosia</tp:taxon-name-part></tp:taxon-name></italic>). Incorrect original spelling.</comment></tp:nomenclature-citation><tp:nomenclature-citation><tp:taxon-name>
                <tp:taxon-name-part taxon-name-part-type="genus" reg="Belvosia"/>
                <tp:taxon-name-part taxon-name-part-type="species" reg="australis">australis</tp:taxon-name-part>
              </tp:taxon-name><comment> Aldrich, 1928 – <xref ref-type="bibr" rid="B8304635">Aldrich 1928</xref>: 8 (<italic><tp:taxon-name><tp:taxon-name-part taxon-name-part-type="genus" reg="Belvosia">Belvosia</tp:taxon-name-part></tp:taxon-name></italic>). Holotype female (MCZ) [examined by NEW]. Type locality: Brazil, Rio Grande do Sul.</comment></tp:nomenclature-citation><tp:nomenclature-citation><tp:taxon-name>
                <tp:taxon-name-part taxon-name-part-type="genus" reg="Belvosia"/>
                <tp:taxon-name-part taxon-name-part-type="species" reg="barbiellinii">barbiellinii</tp:taxon-name-part>
              </tp:taxon-name><comment> Townsend, 1935 – <xref ref-type="bibr" rid="B8304878">Townsend 1935</xref>: 229 (<italic><tp:taxon-name><tp:taxon-name-part taxon-name-part-type="genus" reg="Belvosiomimops">Belvosiomimops</tp:taxon-name-part></tp:taxon-name></italic>). Holotype male (USNM or lost). Type locality: Brazil, São Paulo, São Vicente. <bold>Comb. n.</bold></comment></tp:nomenclature-citation><tp:nomenclature-citation><tp:taxon-name>
                <tp:taxon-name-part taxon-name-part-type="genus" reg="Belvosia"/>
                <tp:taxon-name-part taxon-name-part-type="species" reg="barbosai">barbosai</tp:taxon-name-part>
              </tp:taxon-name><comment> Cortés and Campos, 1971 – <xref ref-type="bibr" rid="B8304789">Cortés and Campos 1971</xref>: 98 (<italic><tp:taxon-name><tp:taxon-name-part taxon-name-part-type="genus" reg="Triachora">Triachora</tp:taxon-name-part></tp:taxon-name></italic>). Holotype female (CEA) [examined by NEW]. Type locality: Chile, Tarapaca, Codpa.</comment></tp:nomenclature-citation><tp:nomenclature-citation><tp:taxon-name>
                <tp:taxon-name-part taxon-name-part-type="genus" reg="Belvosia"/>
                <tp:taxon-name-part taxon-name-part-type="species" reg="basalis">basalis</tp:taxon-name-part>
              </tp:taxon-name><comment> Walker, 1853 – <xref ref-type="bibr" rid="B8305094">Walker 1853</xref>: 285 (<italic><tp:taxon-name><tp:taxon-name-part taxon-name-part-type="genus" reg="Tachina">Tachina</tp:taxon-name-part></tp:taxon-name></italic>). One male syntype (NHMUK) [examined by NEW]. Type locality: South America.</comment></tp:nomenclature-citation><tp:nomenclature-citation><tp:taxon-name>
                <tp:taxon-name-part taxon-name-part-type="genus" reg="Belvosia"/>
                <tp:taxon-name-part taxon-name-part-type="species" reg="bicincta">bicincta</tp:taxon-name-part>
              </tp:taxon-name><comment> Robineau-Desvoidy, 1830 – <xref ref-type="bibr" rid="B8303278">Robineau-Desvoidy 1830</xref>: 103 (<italic><tp:taxon-name><tp:taxon-name-part taxon-name-part-type="genus" reg="Belvosia">Belvosia</tp:taxon-name-part></tp:taxon-name></italic>). Lectotype female (MNHN), by fixation of Townsend, 1931a: 176 (mention of “Ht” is regarded as a lectotype fixation) [examined by NEW]. Type locality: West Indies.</comment></tp:nomenclature-citation><tp:nomenclature-citation><tp:taxon-name>
                <tp:taxon-name-part taxon-name-part-type="genus" reg="Belvosia"/>
                <tp:taxon-name-part taxon-name-part-type="species" reg="biezankoi">biezankoi</tp:taxon-name-part>
              </tp:taxon-name><comment> Blanchard <italic>in</italic> Biezanko, 1961 – <xref ref-type="bibr" rid="B8307741">Biezanko 1961</xref>: 5 (<italic><tp:taxon-name><tp:taxon-name-part taxon-name-part-type="genus" reg="Willistonia">Willistonia</tp:taxon-name-part></tp:taxon-name></italic>). Holotype male (MACN) [examined by NEW]. Type locality: Brazil, Parana, Curitiba [Type locality published as Argentina, Buenos Aires by Guimarães in error, as Blanchard did not cite the type locality in the original publication, type locality appears handwritten on the specimen labeled holotype in MACN (<xref ref-type="bibr" rid="B8310349">Mulieri et al. 2013</xref>)].</comment></tp:nomenclature-citation><tp:nomenclature-citation><tp:taxon-name>
                <tp:taxon-name-part taxon-name-part-type="genus" reg="Belvosia"/>
                <tp:taxon-name-part taxon-name-part-type="species" reg="bifasciata">bifasciata</tp:taxon-name-part>
              </tp:taxon-name><comment> Fabricius, 1775 – <xref ref-type="bibr" rid="B8304771">Fabricius 1775</xref>: 777 (<italic><tp:taxon-name><tp:taxon-name-part taxon-name-part-type="genus" reg="Musca">Musca</tp:taxon-name-part></tp:taxon-name></italic>). Holotype unknown destroyed (ZMUC). Type locality: America (St. Croix). [The literature on this species is difficult to tease apart, it is likely that the current concept of <italic><tp:taxon-name><tp:taxon-name-part taxon-name-part-type="genus" reg="Belvosia">Belvosia</tp:taxon-name-part><tp:taxon-name-part taxon-name-part-type="species" reg="bifasciata">bifasciata</tp:taxon-name-part></tp:taxon-name></italic> R.D. is actually a complex of at least two separate species. <xref ref-type="bibr" rid="B8304995">Townsend 1941</xref>: 67 interpreted the locality of the Fabricius holotype as likely originating from Cuba, however based on the original collector cited by Fabricius it is more likely that the locality is St. Croix in what was then the Danish West Indies (<xref ref-type="bibr" rid="B8336283">Papavero 1973</xref>, <xref ref-type="bibr" rid="B8336304">Thompson 1981</xref>)]</comment></tp:nomenclature-citation><tp:nomenclature-citation><tp:taxon-name>
                <tp:taxon-name-part taxon-name-part-type="genus" reg="Belvosia"/>
                <tp:taxon-name-part taxon-name-part-type="species" reg="borealis">borealis</tp:taxon-name-part>
              </tp:taxon-name><comment> Aldrich, 1928 – <xref ref-type="bibr" rid="B8304635">Aldrich 1928</xref>: 28 (<italic><tp:taxon-name><tp:taxon-name-part taxon-name-part-type="genus" reg="Belvosia">Belvosia</tp:taxon-name-part></tp:taxon-name></italic>). Holotype male (USNM) [examined by NEW &amp; AJF]. Type locality: USA, Pensylvania, Harrisburg.</comment></tp:nomenclature-citation><tp:nomenclature-citation><tp:taxon-name>
                <tp:taxon-name-part taxon-name-part-type="genus" reg="Belvosia"/>
                <tp:taxon-name-part taxon-name-part-type="species" reg="orion">orion</tp:taxon-name-part>
              </tp:taxon-name><comment> Brimley, 1928 – <xref ref-type="bibr" rid="B8305067">Brimley 1928</xref>: 205 (<italic><tp:taxon-name><tp:taxon-name-part taxon-name-part-type="genus" reg="Belvosia">Belvosia</tp:taxon-name-part></tp:taxon-name></italic>). Holotype male (USNM) [examined by NEW &amp; AJF]. Type locality: USA, North Carolina, Raleigh.</comment></tp:nomenclature-citation><tp:nomenclature-citation><tp:taxon-name>
                <tp:taxon-name-part taxon-name-part-type="genus" reg="Belvosia"/>
                <tp:taxon-name-part taxon-name-part-type="species" reg="pollinosa">pollinosa</tp:taxon-name-part>
              </tp:taxon-name><comment> Rowe, 1933 – <xref ref-type="bibr" rid="B8304780">Rowe 1933</xref>: 123 (<italic><tp:taxon-name><tp:taxon-name-part taxon-name-part-type="genus" reg="Belvosia">Belvosia</tp:taxon-name-part></tp:taxon-name></italic>). Holotype male (UMNH) [examined by NEW]. Type locality: USA, Illinois, Alto Pass. <bold>Syn. n.</bold></comment></tp:nomenclature-citation><tp:nomenclature-citation><tp:taxon-name>
                <tp:taxon-name-part taxon-name-part-type="genus" reg="Neobelvosiopsis"/>
                <tp:taxon-name-part taxon-name-part-type="species" reg="bosqi">bosqi</tp:taxon-name-part>
              </tp:taxon-name><comment> Blanchard, 1954 – <xref ref-type="bibr" rid="B8304683">Blanchard 1954</xref>: 20 (<italic><tp:taxon-name><tp:taxon-name-part taxon-name-part-type="genus" reg="Neobelvosiopsis">Neobelvosiopsis</tp:taxon-name-part></tp:taxon-name></italic>). Holotype female, published as male (MACN). Type locality: Argentina, Misiones, Loreto.</comment></tp:nomenclature-citation><tp:nomenclature-citation><tp:taxon-name>
                <tp:taxon-name-part taxon-name-part-type="genus" reg="Belvosia"/>
                <tp:taxon-name-part taxon-name-part-type="species" reg="bruchi">bruchi</tp:taxon-name-part>
              </tp:taxon-name><comment> Blanchard, 1954 – <xref ref-type="bibr" rid="B8304683">Blanchard 1954</xref>: 34 (<italic><tp:taxon-name><tp:taxon-name-part taxon-name-part-type="genus" reg="Belvosiomima">Belvosiomima</tp:taxon-name-part></tp:taxon-name></italic>). Holotype male (MACN) [examined by NEW]. Type locality: Argentina, Córdoba, Alta Gracia.</comment></tp:nomenclature-citation><tp:nomenclature-citation><tp:taxon-name>
                <tp:taxon-name-part taxon-name-part-type="genus" reg="Belvosia"/>
                <tp:taxon-name-part taxon-name-part-type="species" reg="canadensis">canadensis</tp:taxon-name-part>
              </tp:taxon-name><comment> Curran, 1927b – <xref ref-type="bibr" rid="B8304762">Curran 1927b</xref>: 152 (<italic><tp:taxon-name><tp:taxon-name-part taxon-name-part-type="genus" reg="Belvosia">Belvosia</tp:taxon-name-part></tp:taxon-name></italic>). Holotype male (CNC) [examined by NEW &amp; AJF]. Type locality: Canada, Saskatchewan, Piapot Reserve.</comment></tp:nomenclature-citation><tp:nomenclature-citation><tp:taxon-name>
                <tp:taxon-name-part taxon-name-part-type="genus" reg="Belvosia"/>
                <tp:taxon-name-part taxon-name-part-type="species" reg="canalis">canalis</tp:taxon-name-part>
              </tp:taxon-name><comment> Aldrich, 1928 – <xref ref-type="bibr" rid="B8304635">Aldrich 1928</xref>: 44 (<italic><tp:taxon-name><tp:taxon-name-part taxon-name-part-type="genus" reg="Belvosia">Belvosia</tp:taxon-name-part></tp:taxon-name></italic>). Holotype male (USNM) [examined by NEW &amp; AJF]. Type locality: Panama, Canal Zone, Barro Colorado Island.</comment></tp:nomenclature-citation><tp:nomenclature-citation><tp:taxon-name>
                <tp:taxon-name-part taxon-name-part-type="genus" reg="Belvosia"/>
                <tp:taxon-name-part taxon-name-part-type="species" reg="catamarcensis">catamarcensis</tp:taxon-name-part>
              </tp:taxon-name><comment> Blanchard, 1954 – <xref ref-type="bibr" rid="B8304683">Blanchard 1954</xref>: 37 (<italic><tp:taxon-name><tp:taxon-name-part taxon-name-part-type="genus" reg="Belvosiomima">Belvosiomima</tp:taxon-name-part></tp:taxon-name></italic>). Holotype male (MACN) [examined by NEW]. Type locality: Argentina, Catamarca, Pomansillo.</comment></tp:nomenclature-citation><tp:nomenclature-citation><tp:taxon-name>
                <tp:taxon-name-part taxon-name-part-type="genus" reg="Belvosia"/>
                <tp:taxon-name-part taxon-name-part-type="species" reg="chaetosa">chaetosa</tp:taxon-name-part>
              </tp:taxon-name><comment> Blanchard, 1954 – <xref ref-type="bibr" rid="B8304683">Blanchard 1954</xref>: 28 (<italic><tp:taxon-name><tp:taxon-name-part taxon-name-part-type="genus" reg="Latreillimyia">Latreillimyia</tp:taxon-name-part></tp:taxon-name></italic>). Holotype male (MACN) [examined by NEW]. Type locality: Argentina, Tucumán.</comment></tp:nomenclature-citation><tp:nomenclature-citation><tp:taxon-name>
                <tp:taxon-name-part taxon-name-part-type="genus" reg="Belvosia"/>
                <tp:taxon-name-part taxon-name-part-type="species" reg="chiesai">chiesai</tp:taxon-name-part>
              </tp:taxon-name><comment> Blanchard, 1954 – <xref ref-type="bibr" rid="B8304683">Blanchard 1954</xref>: 42 (<italic><tp:taxon-name><tp:taxon-name-part taxon-name-part-type="genus" reg="Willistonia">Willistonia</tp:taxon-name-part></tp:taxon-name></italic>). Two male syntypes (MACN) [examined by NEW]. Type locality: Argentina, Córdoba.</comment></tp:nomenclature-citation><tp:nomenclature-citation><tp:taxon-name>
                <tp:taxon-name-part taxon-name-part-type="genus" reg="Belvosia"/>
                <tp:taxon-name-part taxon-name-part-type="species" reg="ciliata">ciliata</tp:taxon-name-part>
              </tp:taxon-name><comment> Aldrich, 1928 – <xref ref-type="bibr" rid="B8304635">Aldrich 1928</xref>: 22 (<italic><tp:taxon-name><tp:taxon-name-part taxon-name-part-type="genus" reg="Belvosia">Belvosia</tp:taxon-name-part></tp:taxon-name></italic>). Holotype male (AMNH) [examined by NEW]. Type locality: Mexico.</comment></tp:nomenclature-citation><tp:nomenclature-citation><tp:taxon-name>
                <tp:taxon-name-part taxon-name-part-type="genus" reg="Belvosia"/>
                <tp:taxon-name-part taxon-name-part-type="species" reg="contermina">contermina</tp:taxon-name-part>
              </tp:taxon-name><comment> Walker, 1853 – <xref ref-type="bibr" rid="B8305094">Walker 1853</xref>: 285 (<italic><tp:taxon-name><tp:taxon-name-part taxon-name-part-type="genus" reg="Tachina">Tachina</tp:taxon-name-part></tp:taxon-name></italic>). Holotype male (NHMUK) [examined by NEW]. Type locality: South America.</comment></tp:nomenclature-citation><tp:nomenclature-citation><tp:taxon-name>
                <tp:taxon-name-part taxon-name-part-type="genus" reg="Belvosia"/>
                <tp:taxon-name-part taxon-name-part-type="species" reg="desita">desita</tp:taxon-name-part>
              </tp:taxon-name><comment> Walker, 1861 – <xref ref-type="bibr" rid="B8306884">Walker 1861</xref>: 299 (<italic><tp:taxon-name><tp:taxon-name-part taxon-name-part-type="genus" reg="Eurigaster">Eurigaster</tp:taxon-name-part></tp:taxon-name></italic>). Holotype male (NHMUK) [examined by NEW]. Type locality: Mexico.</comment></tp:nomenclature-citation><tp:nomenclature-citation><tp:taxon-name>
                <tp:taxon-name-part taxon-name-part-type="genus" reg="Belvosia"/>
                <tp:taxon-name-part taxon-name-part-type="species" reg="elusa">elusa</tp:taxon-name-part>
              </tp:taxon-name><comment> Aldrich, 1928 – <xref ref-type="bibr" rid="B8304635">Aldrich 1928</xref>: 25 (<italic><tp:taxon-name><tp:taxon-name-part taxon-name-part-type="genus" reg="Belvosia">Belvosia</tp:taxon-name-part></tp:taxon-name></italic>). Holotype female (AMNH) [examined by NEW]. Type locality: Brazil, Mato Grosso, Santa Anna da Chapada.</comment></tp:nomenclature-citation><tp:nomenclature-citation><tp:taxon-name>
                <tp:taxon-name-part taxon-name-part-type="genus" reg="Belvosia"/>
                <tp:taxon-name-part taxon-name-part-type="species" reg="equinoctalis">equinoctalis</tp:taxon-name-part>
              </tp:taxon-name><comment> Townsend, 1912 – <xref ref-type="bibr" rid="B8304892">Townsend 1912</xref>: 348 (<italic><tp:taxon-name><tp:taxon-name-part taxon-name-part-type="genus" reg="Triachora">Triachora</tp:taxon-name-part></tp:taxon-name></italic>). Holotype male (USNM) [examined by NEW &amp; AJF]. Type locality: Peru, Piura.</comment></tp:nomenclature-citation><tp:nomenclature-citation><tp:taxon-name>
                <tp:taxon-name-part taxon-name-part-type="genus" reg="Belvosa"/>
                <tp:taxon-name-part taxon-name-part-type="species" reg="insularis">insularis</tp:taxon-name-part>
              </tp:taxon-name><comment> Curran, 1927a – <xref ref-type="bibr" rid="B8304726">Curran 1927a</xref>: 4 (<italic><tp:taxon-name><tp:taxon-name-part taxon-name-part-type="genus" reg="Belvoisia">Belvoisia</tp:taxon-name-part></tp:taxon-name></italic>). Holotype female (AMNH) [examined by NEW]. Type locality: Puerto Rico, Barros [as Porto Rico, Barros].</comment></tp:nomenclature-citation><tp:nomenclature-citation><tp:taxon-name>
                <tp:taxon-name-part taxon-name-part-type="genus" reg="Belvosia"/>
                <tp:taxon-name-part taxon-name-part-type="species" reg="antilliana">antilliana</tp:taxon-name-part>
              </tp:taxon-name><comment> Curran, 1927b – <xref ref-type="bibr" rid="B8304762">Curran 1927b</xref>: 151 (<italic><tp:taxon-name><tp:taxon-name-part taxon-name-part-type="genus" reg="Belvosia">Belvosia</tp:taxon-name-part></tp:taxon-name></italic>). Type status not given, described in key only, from an unspecified number and unknown depository. Type locality: Brazil, Rio de Janeiro. <bold>Syn. n.</bold></comment></tp:nomenclature-citation><tp:nomenclature-citation><tp:taxon-name>
                <tp:taxon-name-part taxon-name-part-type="genus" reg="Belvosia"/>
                <tp:taxon-name-part taxon-name-part-type="species" reg="ferruginosa">ferruginosa</tp:taxon-name-part>
              </tp:taxon-name><comment> Townsend, 1895 – <xref ref-type="bibr" rid="B8304916">Townsend 1895</xref>: 71 (<italic><tp:taxon-name><tp:taxon-name-part taxon-name-part-type="genus" reg="Belvosia">Belvosia</tp:taxon-name-part></tp:taxon-name></italic>). Holotype male (NHMUK) [examined by NEW]. Type locality: Jamaica, Bath.</comment></tp:nomenclature-citation><tp:nomenclature-citation><tp:taxon-name>
                <tp:taxon-name-part taxon-name-part-type="genus" reg="Belvosia"/>
                <tp:taxon-name-part taxon-name-part-type="species" reg="formosa">formosa</tp:taxon-name-part>
              </tp:taxon-name><comment> Aldrich, 1928 – <xref ref-type="bibr" rid="B8304635">Aldrich 1928</xref>: 23 (<italic><tp:taxon-name><tp:taxon-name-part taxon-name-part-type="genus" reg="Belvosia">Belvosia</tp:taxon-name-part></tp:taxon-name></italic>). Holotype male (USNM) [examined by NEW &amp; AJF]. Type locality: West Indies, St. Clair. [originally published as <tp:taxon-name><tp:taxon-name-part taxon-name-part-type="genus" reg="Belvosia">Belvosia</tp:taxon-name-part><tp:taxon-name-part taxon-name-part-type="species" reg="ciliata">ciliata</tp:taxon-name-part><tp:taxon-name-part taxon-name-part-type="infraspecific-rank">var.</tp:taxon-name-part><tp:taxon-name-part taxon-name-part-type="variety" reg="formosa">formosa</tp:taxon-name-part></tp:taxon-name> Aldrich, 1928: 33]</comment></tp:nomenclature-citation><tp:nomenclature-citation><tp:taxon-name>
                <tp:taxon-name-part taxon-name-part-type="genus" reg="Eubelvosiopsis"/>
                <tp:taxon-name-part taxon-name-part-type="species" reg="formosana">formosana</tp:taxon-name-part>
              </tp:taxon-name><comment> Blanchard, 1954 – <xref ref-type="bibr" rid="B8304683">Blanchard 1954</xref>: 15 (<italic><tp:taxon-name><tp:taxon-name-part taxon-name-part-type="genus" reg="Eubelvosiopsis">Eubelvosiopsis</tp:taxon-name-part></tp:taxon-name></italic>). Six female syntypes (MACN) [examined by NEW]. Type locality: Argentina, Formosa.</comment></tp:nomenclature-citation><tp:nomenclature-citation><tp:taxon-name>
                <tp:taxon-name-part taxon-name-part-type="genus" reg="Belvosiomima"/>
                <tp:taxon-name-part taxon-name-part-type="species" reg="fosteri">fosteri</tp:taxon-name-part>
              </tp:taxon-name><comment> Townsend, 1915 – <xref ref-type="bibr" rid="B8304851">Townsend 1915</xref>: 414 (<italic><tp:taxon-name><tp:taxon-name-part taxon-name-part-type="genus" reg="Belvosiomima">Belvosiomima</tp:taxon-name-part></tp:taxon-name></italic>). Holotype female (USNM) [examined by NEW &amp; AJF]. Type locality: Paraguay, Sapucay.</comment></tp:nomenclature-citation><tp:nomenclature-citation><tp:taxon-name>
                <tp:taxon-name-part taxon-name-part-type="genus" reg="Belvosia"/>
                <tp:taxon-name-part taxon-name-part-type="species" reg="frontalis">frontalis</tp:taxon-name-part>
              </tp:taxon-name><comment> Aldrich, 1928 – <xref ref-type="bibr" rid="B8304635">Aldrich 1928</xref>: 24 (<italic><tp:taxon-name><tp:taxon-name-part taxon-name-part-type="genus" reg="Belvosia">Belvosia</tp:taxon-name-part></tp:taxon-name></italic>). Lectotype male (AMNH), designated by Arnaud, 1963: [examined by NEW]. Type locality: Brazil, Mato Grosso, Santa Anna da Chapada.</comment></tp:nomenclature-citation><tp:nomenclature-citation><tp:taxon-name>
                <tp:taxon-name-part taxon-name-part-type="genus" reg="Belvosia"/>
                <tp:taxon-name-part taxon-name-part-type="species" reg="fuscisquamula">fuscisquamula</tp:taxon-name-part>
              </tp:taxon-name><comment> Blanchard, 1954 – <xref ref-type="bibr" rid="B8304683">Blanchard 1954</xref>: 44 (<italic><tp:taxon-name><tp:taxon-name-part taxon-name-part-type="genus" reg="Willistonia">Willistonia</tp:taxon-name-part></tp:taxon-name></italic>). Unspecified number of syntypes (only 1 male syntype remaining in MACN, remainder of type series presumably deposited in IFML) [examined by NEW]. Type locality: Argentina, Catamarca, Belen, Hualfin.</comment></tp:nomenclature-citation><tp:nomenclature-citation><tp:taxon-name>
                <tp:taxon-name-part taxon-name-part-type="genus" reg="Belvosia"/>
                <tp:taxon-name-part taxon-name-part-type="species" reg="fuliginosa">fuliginosa</tp:taxon-name-part>
              </tp:taxon-name><comment> Walker, 1853 – <xref ref-type="bibr" rid="B8305094">Walker 1853</xref>: 286 (<italic><tp:taxon-name><tp:taxon-name-part taxon-name-part-type="genus" reg="Tachina">Tachina</tp:taxon-name-part></tp:taxon-name></italic>). Holotype male (NHMUK) [examined by NEW]. Type locality: unknown, presumed South America according to label on holotype.</comment></tp:nomenclature-citation><tp:nomenclature-citation><tp:taxon-name>
                <tp:taxon-name-part taxon-name-part-type="genus" reg="Belvosia"/>
                <tp:taxon-name-part taxon-name-part-type="species" reg="weyenberghiana">weyenberghiana</tp:taxon-name-part>
              </tp:taxon-name><comment> Wulp, 1883 – <xref ref-type="bibr" rid="B8310265">Wulp 1883</xref>: 26 (<italic><tp:taxon-name><tp:taxon-name-part taxon-name-part-type="genus" reg="Belvosia">Belvosia</tp:taxon-name-part></tp:taxon-name></italic>). Depository and type status unknown. Type locality: Argentina. <bold>Syn. n.</bold></comment></tp:nomenclature-citation><tp:nomenclature-citation><tp:taxon-name>
                <tp:taxon-name-part taxon-name-part-type="genus" reg="Belvosia"/>
                <tp:taxon-name-part taxon-name-part-type="species" reg="brasiliensis">brasiliensis</tp:taxon-name-part>
              </tp:taxon-name><comment> Townsend, 1927 – <xref ref-type="bibr" rid="B8304808">Townsend 1927</xref>: 289 (<italic><tp:taxon-name><tp:taxon-name-part taxon-name-part-type="genus" reg="Belvosiopsis">Belvosiopsis</tp:taxon-name-part></tp:taxon-name></italic>). Holotype female (unknown). Type locality: Brazil, São Paulo, Itaquaquecetuba. <bold>Syn. n.</bold></comment></tp:nomenclature-citation><tp:nomenclature-citation><tp:taxon-name>
                <tp:taxon-name-part taxon-name-part-type="genus" reg="Belvosia"/>
                <tp:taxon-name-part taxon-name-part-type="species" reg="lata">lata</tp:taxon-name-part>
              </tp:taxon-name><comment> Aldrich, 1928 – <xref ref-type="bibr" rid="B8304635">Aldrich 1928</xref>: 39 (<italic><tp:taxon-name><tp:taxon-name-part taxon-name-part-type="genus" reg="Belvosia">Belvosia</tp:taxon-name-part></tp:taxon-name></italic>). Holotype female (USNM) [examined by NEW]. Type locality: Guatemala, Puerto Barrios.</comment></tp:nomenclature-citation><tp:nomenclature-citation><tp:taxon-name>
                <tp:taxon-name-part taxon-name-part-type="genus" reg="Belvosia"/>
                <tp:taxon-name-part taxon-name-part-type="species" reg="leucopyga">leucopyga</tp:taxon-name-part>
              </tp:taxon-name><comment> Wulp, 1882 – <xref ref-type="bibr" rid="B8310376">Wulp 1882</xref>: 84 (<italic><tp:taxon-name><tp:taxon-name-part taxon-name-part-type="genus" reg="Belvosia">Belvosia</tp:taxon-name-part></tp:taxon-name></italic>). Holotype female (NHMW) [examined by NEW]. Type locality: Brazil.</comment></tp:nomenclature-citation><tp:nomenclature-citation><tp:taxon-name>
                <tp:taxon-name-part taxon-name-part-type="genus" reg="Belvosia"/>
                <tp:taxon-name-part taxon-name-part-type="species" reg="lilloi">lilloi</tp:taxon-name-part>
              </tp:taxon-name><comment> Blanchard, 1954 – <xref ref-type="bibr" rid="B8304683">Blanchard 1954</xref>: 47 (<italic><tp:taxon-name><tp:taxon-name-part taxon-name-part-type="genus" reg="Willistonia">Willistonia</tp:taxon-name-part></tp:taxon-name></italic>). Holotype male (IFML). Type locality: Argentina, Tucuman.</comment></tp:nomenclature-citation><tp:nomenclature-citation><tp:taxon-name>
                <tp:taxon-name-part taxon-name-part-type="genus" reg="Belvosia"/>
                <tp:taxon-name-part taxon-name-part-type="species" reg="lugubris">lugubris</tp:taxon-name-part>
              </tp:taxon-name><comment> Blanchard, 1954 – <xref ref-type="bibr" rid="B8304683">Blanchard 1954</xref>: 10 (<italic><tp:taxon-name><tp:taxon-name-part taxon-name-part-type="genus" reg="Pseudobelvosia">Pseudobelvosia</tp:taxon-name-part></tp:taxon-name></italic>). Holotype female (MACN) [examined by NEW]. Type locality: Argentina, Misiones.</comment></tp:nomenclature-citation><tp:nomenclature-citation><tp:taxon-name>
                <tp:taxon-name-part taxon-name-part-type="genus" reg="Belvosia"/>
                <tp:taxon-name-part taxon-name-part-type="species" reg="manni">manni</tp:taxon-name-part>
              </tp:taxon-name><comment> Aldrich, 1928 – <xref ref-type="bibr" rid="B8304635">Aldrich 1928</xref>: 7 (<italic><tp:taxon-name><tp:taxon-name-part taxon-name-part-type="genus" reg="Belvosia">Belvosia</tp:taxon-name-part></tp:taxon-name></italic>) Holotype female (USNM) [Examined by NEW &amp; AJF]. Type locality: Bolivia, Ixiamas.</comment></tp:nomenclature-citation><tp:nomenclature-citation><tp:taxon-name>
                <tp:taxon-name-part taxon-name-part-type="genus" reg="Belvosia"/>
                <tp:taxon-name-part taxon-name-part-type="species" reg="matamorosa">matamorosa</tp:taxon-name-part>
              </tp:taxon-name><comment> Reinhard, 1951 – <xref ref-type="bibr" rid="B8305076">Reinhard 1951</xref>: 3 (<italic><tp:taxon-name><tp:taxon-name-part taxon-name-part-type="genus" reg="Belvosia">Belvosia</tp:taxon-name-part></tp:taxon-name></italic>). Holotype male (CNC) Type locality: Mexico, Puebla, Matamoros.</comment></tp:nomenclature-citation><tp:nomenclature-citation><tp:taxon-name>
                <tp:taxon-name-part taxon-name-part-type="genus" reg="Belvosia"/>
                <tp:taxon-name-part taxon-name-part-type="species" reg="mira">mira</tp:taxon-name-part>
              </tp:taxon-name><comment> Reinhard, 1958 – <xref ref-type="bibr" rid="B8305111">Reinhard 1958</xref>: 232 (<italic><tp:taxon-name><tp:taxon-name-part taxon-name-part-type="genus" reg="Belvosia">Belvosia</tp:taxon-name-part></tp:taxon-name></italic>). Holotype female (CAS) [examined by AJF]. Type locality: Mexico, Oaxaca, Tehuantepec.</comment></tp:nomenclature-citation><tp:nomenclature-citation><tp:taxon-name>
                <tp:taxon-name-part taxon-name-part-type="genus" reg="Belvosia"/>
                <tp:taxon-name-part taxon-name-part-type="species" reg="naccina">naccina</tp:taxon-name-part>
              </tp:taxon-name><comment> Reinhard, 1974 – <xref ref-type="bibr" rid="B8310288">Reinhard 1974</xref>: 1158 (<italic><tp:taxon-name><tp:taxon-name-part taxon-name-part-type="genus" reg="Belvosia">Belvosia</tp:taxon-name-part></tp:taxon-name></italic>). Holotype male (CNC) [examined by NEW &amp; AJF]. Type locality: Mexico, Veracruz, Jalapa.</comment></tp:nomenclature-citation><tp:nomenclature-citation><tp:taxon-name>
                <tp:taxon-name-part taxon-name-part-type="genus" reg="Belvosia"/>
                <tp:taxon-name-part taxon-name-part-type="species" reg="nigrifrons">nigrifrons</tp:taxon-name-part>
              </tp:taxon-name><comment> Aldrich, 1928 – <xref ref-type="bibr" rid="B8304635">Aldrich 1928</xref>: 38 (<italic><tp:taxon-name><tp:taxon-name-part taxon-name-part-type="genus" reg="Belvosia">Belvosia</tp:taxon-name-part></tp:taxon-name></italic>). Holotype female (USNM) [examined by NEW &amp; AJF]. Type locality: El Salvador, Mirasol.</comment></tp:nomenclature-citation><tp:nomenclature-citation><tp:taxon-name>
                <tp:taxon-name-part taxon-name-part-type="genus" reg="Belvosia"/>
                <tp:taxon-name-part taxon-name-part-type="species" reg="obesula">obesula</tp:taxon-name-part>
              </tp:taxon-name><comment> Wulp, 1890 – <xref ref-type="bibr" rid="B8310274">Wulp 1890</xref>: 46 (<italic><tp:taxon-name><tp:taxon-name-part taxon-name-part-type="genus" reg="Cnephalia">Cnephalia</tp:taxon-name-part></tp:taxon-name></italic>). Holotype female (NHMUK) [examined by NEW]. Type locality: Mexico, Tabasco, Teapa.</comment></tp:nomenclature-citation><tp:nomenclature-citation><tp:taxon-name>
                <tp:taxon-name-part taxon-name-part-type="genus" reg="Belvosia"/>
                <tp:taxon-name-part taxon-name-part-type="species" reg="ochriventris">ochriventris</tp:taxon-name-part>
              </tp:taxon-name><comment> Wulp, 1890 – <xref ref-type="bibr" rid="B8310274">Wulp 1890</xref>: 47 (<italic><tp:taxon-name><tp:taxon-name-part taxon-name-part-type="genus" reg="Cnephalia">Cnephalia</tp:taxon-name-part></tp:taxon-name></italic>). Lectotype, female by present designation of NEW (NHMUK) [examined by NEW]. Type locality: Mexico, Guerrero, Tierra Colorada, 2000ft. The paralectotype female from Mexico, Guerrero, Amula, 6000 feet is not conspecific with the lectotype.</comment></tp:nomenclature-citation><tp:nomenclature-citation><tp:taxon-name>
                <tp:taxon-name-part taxon-name-part-type="genus" reg="Belvosia"/>
                <tp:taxon-name-part taxon-name-part-type="species" reg="luteola">luteola</tp:taxon-name-part>
              </tp:taxon-name><comment> Coquillett, 1900 – <xref ref-type="bibr" rid="B8304744">Coquillett 1900</xref>: 253 (<italic><tp:taxon-name><tp:taxon-name-part taxon-name-part-type="genus" reg="Belvosia">Belvosia</tp:taxon-name-part></tp:taxon-name></italic>). Holotype male, published as female (USNM) [examined by NEW &amp; AJF]. Type locality: Puerto Rico, Vieques Island. <bold>Syn. n.</bold></comment></tp:nomenclature-citation><tp:nomenclature-citation><tp:taxon-name>
                <tp:taxon-name-part taxon-name-part-type="genus" reg="Belvosia"/>
                <tp:taxon-name-part taxon-name-part-type="species" reg="omissa">omissa</tp:taxon-name-part>
              </tp:taxon-name><comment> Aldrich, 1928 – <xref ref-type="bibr" rid="B8304635">Aldrich 1928</xref>: 21 (<italic><tp:taxon-name><tp:taxon-name-part taxon-name-part-type="genus" reg="Belvosia">Belvosia</tp:taxon-name-part></tp:taxon-name></italic>). Holotype male (USNM) [examined by NEW &amp; AJF]. Type locality: USA, Virginia, Falls Church.</comment></tp:nomenclature-citation><tp:nomenclature-citation><tp:taxon-name>
                <tp:taxon-name-part taxon-name-part-type="genus" reg="Belvosia"/>
                <tp:taxon-name-part taxon-name-part-type="species" reg="piurana">piurana</tp:taxon-name-part>
              </tp:taxon-name><comment> Townsend, 1911 – <xref ref-type="bibr" rid="B8304860">Townsend 1911</xref>: 143 (<italic><tp:taxon-name><tp:taxon-name-part taxon-name-part-type="genus" reg="Belvosia">Belvosia</tp:taxon-name-part></tp:taxon-name></italic>). Holotype female (USNM) [examined by NEW &amp; AJF]. Type locality: Peru, [Piura], Sullana.</comment></tp:nomenclature-citation><tp:nomenclature-citation><tp:taxon-name>
                <tp:taxon-name-part taxon-name-part-type="genus" reg="Belvosia"/>
                <tp:taxon-name-part taxon-name-part-type="species" reg="potens">potens</tp:taxon-name-part>
              </tp:taxon-name><comment> Wiedemann, 1830 – <xref ref-type="bibr" rid="B8310323">Wiedemann 1830</xref>: 312 (<italic><tp:taxon-name><tp:taxon-name-part taxon-name-part-type="genus" reg="Tachina">Tachina</tp:taxon-name-part></tp:taxon-name></italic>). Three male syntypes (NHMW) [examined by NEW]. Type locality: Brazil, Rio de Janeiro. One syntype was apparently dissected by Townsend or Aldrich, as the male terminalia are glued to a label, and the abdomen is missing. This specimen bears a label “T. potens m/Rio Janeiro”, apparently in Wiedemann's hadwriting.</comment></tp:nomenclature-citation><tp:nomenclature-citation><tp:taxon-name>
                <tp:taxon-name-part taxon-name-part-type="genus" reg="Belvosia"/>
                <tp:taxon-name-part taxon-name-part-type="species" reg="proxima">proxima</tp:taxon-name-part>
              </tp:taxon-name><comment> Walker, 1853 – <xref ref-type="bibr" rid="B8305094">Walker 1853</xref>: 287 (<italic><tp:taxon-name><tp:taxon-name-part taxon-name-part-type="genus" reg="Tachina">Tachina</tp:taxon-name-part></tp:taxon-name></italic>). Holotype male (NHMUK) [examined by NEW]. Type locality: Brazil, Para.</comment></tp:nomenclature-citation><tp:nomenclature-citation><tp:taxon-name>
                <tp:taxon-name-part taxon-name-part-type="genus" reg="Belvosia"/>
                <tp:taxon-name-part taxon-name-part-type="species" reg="socia">socia</tp:taxon-name-part>
              </tp:taxon-name><comment> Walker, 1853 – <xref ref-type="bibr" rid="B8305094">Walker 1853</xref>: 286 (<italic><tp:taxon-name><tp:taxon-name-part taxon-name-part-type="genus" reg="Tachina">Tachina</tp:taxon-name-part></tp:taxon-name></italic>). Holotype male (NHMUK) [examined by NEW]. Type locality: Brazil. <bold>Syn. n.</bold></comment></tp:nomenclature-citation><tp:nomenclature-citation><tp:taxon-name>
                <tp:taxon-name-part taxon-name-part-type="genus" reg="Belvosia"/>
                <tp:taxon-name-part taxon-name-part-type="species" reg="recticornis">recticornis</tp:taxon-name-part>
              </tp:taxon-name><comment> Macquart, 1855 – <xref ref-type="bibr" rid="B8305030">Macquart 1855</xref>: 118 (<italic><tp:taxon-name><tp:taxon-name-part taxon-name-part-type="genus" reg="Gonia">Gonia</tp:taxon-name-part></tp:taxon-name></italic>). Lectotype male (BMNH) [examined by NEW]. Type locality: unknown. [Lectotype label reads as follows: "LECTO-TYPE/<tp:taxon-name><tp:taxon-name-part taxon-name-part-type="genus" reg="Gonia">Gonia</tp:taxon-name-part></tp:taxon-name> <tp:taxon-name><tp:taxon-name-part taxon-name-part-type="genus" reg="Belvosia"/><tp:taxon-name-part taxon-name-part-type="species" reg="recticornis">recticornis</tp:taxon-name-part></tp:taxon-name> ♀. Macq. [verso reads]Brauer WIEN. CVI[???]. (No 94)/<tp:taxon-name><tp:taxon-name-part taxon-name-part-type="genus" reg="Gonia">Gonia</tp:taxon-name-part></tp:taxon-name> <tp:taxon-name><tp:taxon-name-part taxon-name-part-type="genus" reg="Belvosia"/><tp:taxon-name-part taxon-name-part-type="species" reg="recticornis">recticornis</tp:taxon-name-part></tp:taxon-name> Macq. SYNTYPE ♂ NO LOCALITY ex.Bigot Coll: B.M.1960-539./C. Recticornis. ♂ <tp:taxon-name><tp:taxon-name-part taxon-name-part-type="genus" reg="Gonia">Gonia</tp:taxon-name-part></tp:taxon-name>. id. Macq. J. Bigot." However the specimen labeled lectotype is in fact a male and the paralectotype is a female.] [This species was redescribed by <xref ref-type="bibr" rid="B8304635">Aldrich (1928)</xref> based on 34 specimens reared from <tp:taxon-name><tp:taxon-name-part taxon-name-part-type="order">Lepidoptera</tp:taxon-name-part></tp:taxon-name> larvae collected in Panama, Mexico and Ecuador. We could not ascertain who may have published a lectotype designation.]</comment></tp:nomenclature-citation><tp:nomenclature-citation><tp:taxon-name>
                <tp:taxon-name-part taxon-name-part-type="genus" reg="Belvosia"/>
                <tp:taxon-name-part taxon-name-part-type="species" reg="bella">bella</tp:taxon-name-part>
              </tp:taxon-name><comment> Giglio-Tos, 1893 – <xref ref-type="bibr" rid="B8305120">Giglio-Tos 1893</xref>: 3 (<italic><tp:taxon-name><tp:taxon-name-part taxon-name-part-type="genus" reg="Belvosia">Belvosia</tp:taxon-name-part></tp:taxon-name></italic>). Holotype female (MZUT) [examined by NEW]. Type locality: Mexico. Synonymy by Aldrich 1928.</comment></tp:nomenclature-citation><tp:nomenclature-citation><tp:taxon-name>
                <tp:taxon-name-part taxon-name-part-type="genus" reg="Belvosia"/>
                <tp:taxon-name-part taxon-name-part-type="species" reg="mexicana">mexicana</tp:taxon-name-part>
              </tp:taxon-name><comment> Aldrich, 1928 – <xref ref-type="bibr" rid="B8304635">Aldrich 1928</xref>: 11 (<italic><tp:taxon-name><tp:taxon-name-part taxon-name-part-type="genus" reg="Belvosia">Belvosia</tp:taxon-name-part></tp:taxon-name>)</italic>. Holotype male (USNM) [examined by NEW]. Type locality: Mexico, Ciudad de Mexico D.F.</comment></tp:nomenclature-citation><tp:nomenclature-citation><tp:taxon-name>
                <tp:taxon-name-part taxon-name-part-type="genus" reg="Belvosia"/>
                <tp:taxon-name-part taxon-name-part-type="species" reg="ruficornis">ruficornis</tp:taxon-name-part>
              </tp:taxon-name><comment> Aldrich, 1928 – <xref ref-type="bibr" rid="B8304635">Aldrich 1928</xref>: 16 (<italic><tp:taxon-name><tp:taxon-name-part taxon-name-part-type="genus" reg="Belvosia">Belvosia</tp:taxon-name-part></tp:taxon-name></italic>). Lectotype male (AMNH), designated by Arnaud, 1963 [examined by NEW]. Type locality: Brazil, Mato Grosso, Santa Anna da Chapada. [Originally published as <tp:taxon-name><tp:taxon-name-part taxon-name-part-type="genus" reg="Belvosia">Belvosia</tp:taxon-name-part><tp:taxon-name-part taxon-name-part-type="species" reg="recticornis">recticornis</tp:taxon-name-part><tp:taxon-name-part taxon-name-part-type="infraspecific-rank">var.</tp:taxon-name-part><tp:taxon-name-part taxon-name-part-type="variety" reg="ruficornis">ruficornis</tp:taxon-name-part></tp:taxon-name> Aldrich, 1928: 16].</comment></tp:nomenclature-citation><tp:nomenclature-citation><tp:taxon-name>
                <tp:taxon-name-part taxon-name-part-type="genus" reg="Belvosia"/>
                <tp:taxon-name-part taxon-name-part-type="species" reg="rufifrons">rufifrons</tp:taxon-name-part>
              </tp:taxon-name><comment> Blanchard, 1954 – <xref ref-type="bibr" rid="B8304683">Blanchard 1954</xref>: 23 (<italic><tp:taxon-name><tp:taxon-name-part taxon-name-part-type="genus" reg="Belvosia">Belvosia</tp:taxon-name-part></tp:taxon-name></italic>). Holotype male (MLPA) [examined by NEW]. Type locality: Argentina, Cordoba.</comment></tp:nomenclature-citation><tp:nomenclature-citation><tp:taxon-name>
                <tp:taxon-name-part taxon-name-part-type="genus" reg="Belvosia"/>
                <tp:taxon-name-part taxon-name-part-type="species" reg="semiflava">semiflava</tp:taxon-name-part>
              </tp:taxon-name><comment> Aldrich, 1928 – <xref ref-type="bibr" rid="B8304635">Aldrich 1928</xref>: 11 (<italic><tp:taxon-name><tp:taxon-name-part taxon-name-part-type="genus" reg="Belvosia">Belvosia</tp:taxon-name-part></tp:taxon-name></italic>). Holotype male (USNM) [examined by NEW &amp; AJF]. Type locality: USA, New Mexico, White Mts., Rio Ruidoso.</comment></tp:nomenclature-citation><tp:nomenclature-citation><tp:taxon-name>
                <tp:taxon-name-part taxon-name-part-type="genus" reg="Belvosia"/>
                <tp:taxon-name-part taxon-name-part-type="species" reg="slossonae">slossonae</tp:taxon-name-part>
              </tp:taxon-name><comment> Coquillett, 1895 – <xref ref-type="bibr" rid="B8304735">Coquillett 1895</xref>: 312 (<italic><tp:taxon-name><tp:taxon-name-part taxon-name-part-type="genus" reg="Belvosia">Belvosia</tp:taxon-name-part></tp:taxon-name></italic>). Holotype female (AMNH) [examined by NEW]. Type locality: USA, Florida, Charlotte Harbor.</comment></tp:nomenclature-citation><tp:nomenclature-citation><tp:taxon-name>
                <tp:taxon-name-part taxon-name-part-type="genus" reg="Belvosia"/>
                <tp:taxon-name-part taxon-name-part-type="species" reg="smithi">smithi</tp:taxon-name-part>
              </tp:taxon-name><comment> Aldrich, 1928 – <xref ref-type="bibr" rid="B8304635">Aldrich 1928</xref>: 40 (<italic><tp:taxon-name><tp:taxon-name-part taxon-name-part-type="genus" reg="Belvosia">Belvosia</tp:taxon-name-part></tp:taxon-name></italic>). Lectotype male (AMNH), designated by Arnaud, 1963 [examined by NEW]. Type locality: Brazil, Mato Grosso, Santa Anna da Chapada.</comment></tp:nomenclature-citation><tp:nomenclature-citation><tp:taxon-name>
                <tp:taxon-name-part taxon-name-part-type="genus" reg="Belvosia"/>
                <tp:taxon-name-part taxon-name-part-type="species" reg="spinicoxa">spinicoxa</tp:taxon-name-part>
              </tp:taxon-name><comment> Aldrich, 1928 – <xref ref-type="bibr" rid="B8304635">Aldrich 1928</xref>: 41 (<italic><tp:taxon-name><tp:taxon-name-part taxon-name-part-type="genus" reg="Belvosia">Belvosia</tp:taxon-name-part></tp:taxon-name></italic>). Holotype male (USNM) [examined by NEW &amp; AJF]. Type locality: Paraguay, Sapucay.</comment></tp:nomenclature-citation><tp:nomenclature-citation><tp:taxon-name>
                <tp:taxon-name-part taxon-name-part-type="genus" reg="Belvosia"/>
                <tp:taxon-name-part taxon-name-part-type="species" reg="splendens">splendens</tp:taxon-name-part>
              </tp:taxon-name><comment> Curran, 1927b – <xref ref-type="bibr" rid="B8304762">Curran 1927b</xref>: 153 (<italic><tp:taxon-name><tp:taxon-name-part taxon-name-part-type="genus" reg="Belvosia">Belvosia</tp:taxon-name-part></tp:taxon-name></italic>). Holotype male (CNC) [examined by NEW &amp; AJF]. Type locality: Canada, Saskatchewan, Piapot First Nation.</comment></tp:nomenclature-citation><tp:nomenclature-citation><tp:taxon-name>
                <tp:taxon-name-part taxon-name-part-type="genus" reg="Parabelvosia"/>
                <tp:taxon-name-part taxon-name-part-type="species" reg="tibialis">tibialis</tp:taxon-name-part>
              </tp:taxon-name><comment> Blanchard, 1954 – <xref ref-type="bibr" rid="B8304683">Blanchard 1954</xref>: 13 (<italic><tp:taxon-name><tp:taxon-name-part taxon-name-part-type="genus" reg="Parabelvosia">Parabelvosia</tp:taxon-name-part></tp:taxon-name></italic>). Holotype male (MACN) [examined by NEW]. Type locality: Argentina, Misiones.</comment></tp:nomenclature-citation><tp:nomenclature-citation><tp:taxon-name>
                <tp:taxon-name-part taxon-name-part-type="genus" reg="Belvosia"/>
                <tp:taxon-name-part taxon-name-part-type="species" reg="townsendi">townsendi</tp:taxon-name-part>
              </tp:taxon-name><comment> Aldrich, 1928 – <xref ref-type="bibr" rid="B8304635">Aldrich 1928</xref>: 33 (<italic><tp:taxon-name><tp:taxon-name-part taxon-name-part-type="genus" reg="Belvosia">Belvosia</tp:taxon-name-part></tp:taxon-name></italic>). Holotype male (USNM) [examined by NEW &amp; AJF]. Type locality: USA, Virginia, Oak Grove.</comment></tp:nomenclature-citation><tp:nomenclature-citation><tp:taxon-name>
                <tp:taxon-name-part taxon-name-part-type="genus" reg="Belvosia"/>
                <tp:taxon-name-part taxon-name-part-type="species" reg="unifasciata">unifasciata</tp:taxon-name-part>
              </tp:taxon-name><comment> Robineau-Desvoidy, 1830 – <xref ref-type="bibr" rid="B8303278">Robineau-Desvoidy 1830</xref>: 105 (<italic><tp:taxon-name><tp:taxon-name-part taxon-name-part-type="genus" reg="Latreillia">Latreillia</tp:taxon-name-part></tp:taxon-name></italic>). Holotype unspecified sex (MNHN, lost according to Townsend 1941: 74). Type locality: USA, Pennsylvania, Philadelphia.</comment></tp:nomenclature-citation><tp:nomenclature-citation><tp:taxon-name>
                <tp:taxon-name-part taxon-name-part-type="genus" reg="Belvosia"/>
                <tp:taxon-name-part taxon-name-part-type="species" reg="chrysopyga">chrysopyga</tp:taxon-name-part>
              </tp:taxon-name><comment> Bigot, 1887 – <xref ref-type="bibr" rid="B8304947">Bigot 1887</xref>: cxli (<italic><tp:taxon-name><tp:taxon-name-part taxon-name-part-type="genus" reg="Frontina">Frontina</tp:taxon-name-part></tp:taxon-name></italic>). Holotype female (NHMUK) [examined by NEW]. Type locality: Mexico. <bold>Syn. n.</bold></comment></tp:nomenclature-citation><tp:nomenclature-citation><tp:taxon-name>
                <tp:taxon-name-part taxon-name-part-type="genus" reg="Belvosia"/>
                <tp:taxon-name-part taxon-name-part-type="species" reg="chrysopygata">chrysopygata</tp:taxon-name-part>
              </tp:taxon-name><comment> Bigot, 1888 – <xref ref-type="bibr" rid="B8304938">Bigot 1888</xref>: 84. (<italic><tp:taxon-name><tp:taxon-name-part taxon-name-part-type="genus" reg="Frontina">Frontina</tp:taxon-name-part></tp:taxon-name></italic>). Unjustified emmendation of <italic><tp:taxon-name><tp:taxon-name-part taxon-name-part-type="genus" reg="Frontina">Frontina</tp:taxon-name-part><tp:taxon-name-part taxon-name-part-type="species" reg="chrysopyga">chrysopyga</tp:taxon-name-part></tp:taxon-name></italic> Bigot, 1887. <bold>Syn. n.</bold></comment></tp:nomenclature-citation><tp:nomenclature-citation><tp:taxon-name>
                <tp:taxon-name-part taxon-name-part-type="genus" reg="Belvosia"/>
                <tp:taxon-name-part taxon-name-part-type="species" reg="flavicauda">flavicauda</tp:taxon-name-part>
              </tp:taxon-name><comment> Riley, 1870 – <xref ref-type="bibr" rid="B8305085">Riley 1870</xref>: 51 (<italic><tp:taxon-name><tp:taxon-name-part taxon-name-part-type="genus" reg="Exorista">Exorista</tp:taxon-name-part></tp:taxon-name></italic>). Lectotype male by present designation of D.M. Wood (USNM). Type locality: USA, Missouri.</comment></tp:nomenclature-citation><tp:nomenclature-citation><tp:taxon-name>
                <tp:taxon-name-part taxon-name-part-type="genus" reg="Belvosia"/>
                <tp:taxon-name-part taxon-name-part-type="species" reg="vanderwulpi">vanderwulpi</tp:taxon-name-part>
              </tp:taxon-name><comment> Williston, 1886 – <xref ref-type="bibr" rid="B8305102">Williston 1886</xref>: 303 (<italic><tp:taxon-name><tp:taxon-name-part taxon-name-part-type="genus" reg="Belvoisia">Belvoisia</tp:taxon-name-part></tp:taxon-name></italic>). Holotype female (SEMK) [examined by NEW]. Type locality: Hispaniola [as "San Domingo"]. [Originally published as <italic><tp:taxon-name><tp:taxon-name-part taxon-name-part-type="genus" reg="Belvoisia">Belvoisia</tp:taxon-name-part></tp:taxon-name> v. d. Wulpi</italic> Williston, 1886: 303].</comment></tp:nomenclature-citation><tp:nomenclature-citation><tp:taxon-name>
                <tp:taxon-name-part taxon-name-part-type="genus" reg="Belvosia"/>
                <tp:taxon-name-part taxon-name-part-type="species" reg="villaricana">villaricana</tp:taxon-name-part>
              </tp:taxon-name><comment> Reinhard, 1951 – <xref ref-type="bibr" rid="B8305076">Reinhard 1951</xref>: 4 (<italic><tp:taxon-name><tp:taxon-name-part taxon-name-part-type="genus" reg="Belvosia">Belvosia</tp:taxon-name-part></tp:taxon-name></italic>). Holotype female (CNC) [examined by NEW &amp; AJF]. Type locality: Paraguay, Villarica.</comment></tp:nomenclature-citation><tp:nomenclature-citation><tp:taxon-name>
                <tp:taxon-name-part taxon-name-part-type="genus" reg="Belvosia"/>
                <tp:taxon-name-part taxon-name-part-type="species" reg="vittata">vittata</tp:taxon-name-part>
              </tp:taxon-name><comment> Aldrich, 1928 – <xref ref-type="bibr" rid="B8304635">Aldrich 1928</xref>: 41 (<italic><tp:taxon-name><tp:taxon-name-part taxon-name-part-type="genus" reg="Belvosia">Belvosia</tp:taxon-name-part></tp:taxon-name></italic>). Holotype male (USNM) [examined by NEW &amp; AJF]. Type locality: Paraguay, Sapucay.</comment></tp:nomenclature-citation><tp:nomenclature-citation><tp:taxon-name>
                <tp:taxon-name-part taxon-name-part-type="genus" reg="Belvosia"/>
                <tp:taxon-name-part taxon-name-part-type="species" reg="wiedemanni">wiedemanni</tp:taxon-name-part>
              </tp:taxon-name><comment> Aldrich, 1928 – <xref ref-type="bibr" rid="B8304635">Aldrich 1928</xref>: 19 (<italic><tp:taxon-name><tp:taxon-name-part taxon-name-part-type="genus" reg="Belvosia">Belvosia</tp:taxon-name-part></tp:taxon-name></italic>). Holotype male (NHMW). Type locality: Brazil, Santa Catarina, Blumenau. [Aldrich noted that all 13 specimens in the type series had identical labels, and that the "type" was returned to NHMW along with 8 paratypes, 4 being retained at USNM. The holotype has a typical USNM "Type" label, and all paratypes bear typical USNM "Paratype" labels prepared by Aldrich]</comment></tp:nomenclature-citation><tp:nomenclature-citation><tp:taxon-name>
                <tp:taxon-name-part taxon-name-part-type="genus" reg="Belvosia"/>
                <tp:taxon-name-part taxon-name-part-type="species" reg="williamsi">williamsi</tp:taxon-name-part>
              </tp:taxon-name><comment> Aldrich, 1928 – <xref ref-type="bibr" rid="B8304635">Aldrich 1928</xref>: 43 (<italic><tp:taxon-name><tp:taxon-name-part taxon-name-part-type="genus" reg="Belvosia">Belvosia</tp:taxon-name-part></tp:taxon-name></italic>). Holotype male (USNM) [examined by NEW]. Type locality: Brazil, São Paulo, Campinas.</comment></tp:nomenclature-citation><tp:nomenclature-citation><tp:taxon-name>
                <tp:taxon-name-part taxon-name-part-type="genus" reg="Belvosia"/>
                <tp:taxon-name-part taxon-name-part-type="species" reg="willinki">willinki</tp:taxon-name-part>
              </tp:taxon-name><comment> Blanchard, 1954 – <xref ref-type="bibr" rid="B8304683">Blanchard 1954</xref>: 18 (<italic><tp:taxon-name><tp:taxon-name-part taxon-name-part-type="genus" reg="Eubelvosiopsis">Eubelvosiopsis</tp:taxon-name-part></tp:taxon-name></italic>). Holotype female (IFML). Type locality: Argentina, Misiones, Iguazú.</comment></tp:nomenclature-citation><tp:nomenclature-citation><tp:taxon-name>
                <tp:taxon-name-part taxon-name-part-type="genus">Belvosia</tp:taxon-name-part>
              </tp:taxon-name><tp:type-species><tp:taxon-name>
                  <tp:taxon-name-part taxon-name-part-type="genus">Belvosia</tp:taxon-name-part>
                  <tp:taxon-name-part taxon-name-part-type="species">bicincta</tp:taxon-name-part>
                </tp:taxon-name></tp:type-species><comment> Robineau-Desvoidy, 1830</comment></tp:nomenclature-citation></tp:nomenclature-citation-list></tp:nomenclature><tp:treatment-sec sec-type="Description"><title>Description</title><p><bold>Male</bold>, <bold>Head</bold>: head wide ranging from as wide as thorax to slightly wider; vertex 1/4–1/3 head width; gena 1/3 of head height, approximately 1/2 of eye height; with 1–3 rows of frontal setae; 1–3 of reclinate orbital setae (some species males with proclinate orbital setae present); ocellar setae most often absent, reduced to hair-like in some species; eye bare in all species; parafacial bare and wide, subequal to eye width; fronto-orbital plate ranging from shining silver or gold to brownish with a silver sheen, and displaying varying degrees of hirsuteness, with setulae not typically extending below lowest frontal seta; lower margin of face lower than vibrissa; facial ridge setulose, degree of hirsuteness ranging from halfway along facial ridge to 2/3 of its length; pedicel ranging from orange to black; postpedicel black to black with orange, 2–3X as long as pedicel; arista bare, usually distinctly-thickened on basal 4/5 almost to tip. <bold>Thorax</bold>: ranging from gold to black, sometimes with light gray to gold tomentum dorsally; four dorsal vittae, these can be thick and unbroken to thin and only scarcely present under certain angles of light; prosternum setose; postpronotum bearing three setae, middle basal seta in line with outer and inner basal setae; anterior margin of anepisternum setulose with long hair-like setulae either ranging from black to yellow or golden brown; chaetotaxy: acrostichal setae 3:3–4; dorsocentral setae 3:4; intra-alar setae 2:3; supra-alar setae 2:3; 3–6 katepisternal setae; scutellum ranging from black to gold tomentose, with 4–6 pairs of long flat marginal setae of subequal length; apical setae when present short often crossed and erect, at a slight upward angle from the plane of the rest of the scutellar marginal setae. <bold>Legs</bold>: most often black, many examples bearing yellow or reddish ground color, with yellow pulvilli of varying length; hind coxae bare. Anterodorsal row of setae on hind tibia either regular and comblike or irregular and not fringelike. Wing: ranging from pale translucent, to strongly infuscate, to dark gray (almost black); wing vein R<sub>4+5</sub> setose, bearing only 2–3 setulae at base; calypters raging from dark gray infuscate to yellowish white. <bold>Abdomen</bold>: color ranging from grayish–brown to black; abdominal tomentosity ranging from strikingly yellow, often forming conspicuous bands to brilliant white or dull colored, and not forming distinct bands; in some species a narrow median black stripe is present; middorsal depression on syntergite 1+2 (ST1+2) ranging from halfway across tergite to almost reaching to hind margin; median marginal setae present on ST1+2–T5; median discal setae absent on all species; underside of abdomen with sex patch present in some species. <bold>Male terminalia</bold>: sternite 5 with a deeply excavated median cleft along posterior edge, smoothly U-shaped, margins covered in dense tomentum; posterior lobes rounded apically, either bare, with multiple fine hair-like setulae or with 2–3 strong setae surrounded by many shorter weaker setulae. Anterior plate of sternite 5 subequal to or longer than length of posterior lobes; unsclerotized "window" on anterior plate of sternite 5 ranging from absent to almost entirely transparent directly basal to posterior lobes, the shape of the window as well as its presence varies between species. Epandrium ranging from orange to black and variably hirsute. Cerci in posterior view variable between species ranging between rectangular, digitiform, to triangular, either longer than or only slightly shorter than surstyli; blunt and rounded at apex to apically pointed, either completely separate medially to fused basally along most of their length. Cerci in lateral view, often with a strong anterior curve on apex, giving it a clubbed appearance; cerci densely setose along basal 2/3rds, underside of cerci setose along entire length (visible in lateral profile). Surstylus in lateral view, almost equilateral along its length sometimes ending in a slightly downcurved apex making the structure appear bladelike; surstylus appearing to be separate and not fused with epandrium; when viewed posteriorly surstyli range from slightly divergent, to slightly convergent or bearing inward curved apices but not strongly convergent. Pregonite usually broad, well-developed, apically squared off or rounded, usually blunt, typically devoid of setulae. Postgonite, slightly narrowed, up to 1/3 as wide as pregonite, sharply pointed and curved at apex, typically short and scythelike, with few exceptions where postgonite is subequal in length to pregonite. Distiphallus broadly cone-shaped (in some species this cone or flare is much more pronounced, in others appearing square or barrel shaped), with a slender median longitudinal sclerotized reinforcement on its posterior surface and a broad, anterolateral, sclerotized acrophallus, on anterior surface near apex, ~1.3 times as long as basiphallus.</p><p><bold>Female</bold> as in male differing in the following traits: <bold>Head</bold>: bearing two pairs of proclinate orbital setae. <bold>Abdomen</bold>: often slightly more globose than males; T5 folded over into a narrow slit a trait which is stereotypical of the tribe <tp:taxon-name><tp:taxon-name-part taxon-name-part-type="tribe">Goniini</tp:taxon-name-part></tp:taxon-name>. In those cases where sexual dimorphism is observed the differing character states are mentioned in the species description. Sex patch absent in all female specimens.</p></tp:treatment-sec><tp:treatment-sec sec-type="Diagnosis"><title>Diagnosis</title><p><italic><tp:taxon-name><tp:taxon-name-part taxon-name-part-type="genus" reg="Belvosia">Belvosia</tp:taxon-name-part></tp:taxon-name></italic>, as in all other <tp:taxon-name><tp:taxon-name-part taxon-name-part-type="tribe">Goniini</tp:taxon-name-part></tp:taxon-name>, are difficult to characterize to tribe based on morphological character states but can be reliably ascribed to the tribe (sensu <xref ref-type="bibr" rid="B8303117">Herting 1984</xref>) based on their microtype ovipary. <italic><tp:taxon-name><tp:taxon-name-part taxon-name-part-type="genus" reg="Belvosia">Belvosia</tp:taxon-name-part></tp:taxon-name></italic> are a large, heavy-bodied tachinid, often with brilliant <tp:taxon-name><tp:taxon-name-part taxon-name-part-type="order">hymenoptera</tp:taxon-name-part></tp:taxon-name>-like abdominal banding in brilliant white or gold. They can be diagnosed based on the following <italic>gestalt</italic> or combination of traits which can be considered as stereotypical to the group: prosternum setose; males of many species have two pairs of well-developed reclinate fronto-orbital setae (sometimes absent, proclinate in: <italic><tp:taxon-name><tp:taxon-name-part taxon-name-part-type="genus" reg="Belvosia">B.</tp:taxon-name-part><tp:taxon-name-part taxon-name-part-type="species" reg="luteola">luteola</tp:taxon-name-part></tp:taxon-name></italic>, <italic><tp:taxon-name><tp:taxon-name-part taxon-name-part-type="genus" reg="Belvosia">B.</tp:taxon-name-part><tp:taxon-name-part taxon-name-part-type="species" reg="unifasciata">unifasciata</tp:taxon-name-part></tp:taxon-name></italic>, <italic><tp:taxon-name><tp:taxon-name-part taxon-name-part-type="genus" reg="Belvosiomima">B.</tp:taxon-name-part><tp:taxon-name-part taxon-name-part-type="species" reg="fosteri">fosteri</tp:taxon-name-part></tp:taxon-name></italic>, <italic><tp:taxon-name><tp:taxon-name-part taxon-name-part-type="genus" reg="Belvosia">B.</tp:taxon-name-part><tp:taxon-name-part taxon-name-part-type="species" reg="ochriventris">ochriventris</tp:taxon-name-part></tp:taxon-name></italic>, <italic><tp:taxon-name><tp:taxon-name-part taxon-name-part-type="genus" reg="Belvosia">B.</tp:taxon-name-part><tp:taxon-name-part taxon-name-part-type="species" reg="slossonae">slossonae</tp:taxon-name-part></tp:taxon-name></italic>, <italic><tp:taxon-name><tp:taxon-name-part taxon-name-part-type="genus" reg="Belvosia">B.</tp:taxon-name-part><tp:taxon-name-part taxon-name-part-type="species" reg="equinoctialis">equinoctialis</tp:taxon-name-part></tp:taxon-name></italic>), proclinate in all females; ocellar setae most frequently absent, however can appear reduced and hair-like in some species; eyes bare; facial ridge setose at least over 1/3–1/2 its height; frons distinctively wide in both sexes; parafacial bare; the three major setae of the postpronotum are arranged more or less in a line; usually 4 well developed katepisternals, but numbers can vary between 3–6; three stout postsutural supra-alar setae; abdominal discal setae absent in all species. Previous descriptions of the genus also made mention of the absence of any discernible sex patch in males, however, present evidence suggests that sex patches are in fact present in some species of <italic><tp:taxon-name><tp:taxon-name-part taxon-name-part-type="genus" reg="Belvosia">Belvosia</tp:taxon-name-part></tp:taxon-name></italic> (<italic><tp:taxon-name><tp:taxon-name-part taxon-name-part-type="genus" reg="Belvosia">B.</tp:taxon-name-part><tp:taxon-name-part taxon-name-part-type="species" reg="bicincta">bicincta</tp:taxon-name-part></tp:taxon-name></italic>, <italic><tp:taxon-name><tp:taxon-name-part taxon-name-part-type="genus" reg="Belvosia">B.</tp:taxon-name-part><tp:taxon-name-part taxon-name-part-type="species" reg="ciriloumanai">ciriloumanai</tp:taxon-name-part></tp:taxon-name></italic>, <italic><tp:taxon-name><tp:taxon-name-part taxon-name-part-type="genus" reg="Belvosia">B.</tp:taxon-name-part><tp:taxon-name-part taxon-name-part-type="species" reg="duvalierbricenoi">duvalierbricenoi</tp:taxon-name-part></tp:taxon-name></italic>, <italic><tp:taxon-name><tp:taxon-name-part taxon-name-part-type="genus" reg="Belvosia">B.</tp:taxon-name-part><tp:taxon-name-part taxon-name-part-type="species" reg="freddyquesadai">freddyquesadai</tp:taxon-name-part></tp:taxon-name></italic>, <italic><tp:taxon-name><tp:taxon-name-part taxon-name-part-type="genus" reg="Belvosia">B.</tp:taxon-name-part><tp:taxon-name-part taxon-name-part-type="species" reg="gloriasihezarae">gloriasihezarae</tp:taxon-name-part></tp:taxon-name></italic>, <italic><tp:taxon-name><tp:taxon-name-part taxon-name-part-type="genus" reg="Belvosia">B.</tp:taxon-name-part><tp:taxon-name-part taxon-name-part-type="species" reg="guillermopereirai">guillermopereirai</tp:taxon-name-part></tp:taxon-name></italic>, <italic><tp:taxon-name><tp:taxon-name-part taxon-name-part-type="genus" reg="Belvosia">B.</tp:taxon-name-part><tp:taxon-name-part taxon-name-part-type="species" reg="harryramirezi">harryramirezi</tp:taxon-name-part></tp:taxon-name></italic>, <italic><tp:taxon-name><tp:taxon-name-part taxon-name-part-type="genus" reg="Belvosia">B.</tp:taxon-name-part><tp:taxon-name-part taxon-name-part-type="species" reg="hazelcambroneroae">hazelcambroneroae</tp:taxon-name-part></tp:taxon-name></italic>, <italic><tp:taxon-name><tp:taxon-name-part taxon-name-part-type="genus" reg="Belvosia">B.</tp:taxon-name-part><tp:taxon-name-part taxon-name-part-type="species" reg="jorgehernandezi">jorgehernandezi</tp:taxon-name-part></tp:taxon-name></italic>, <italic><tp:taxon-name><tp:taxon-name-part taxon-name-part-type="genus" reg="Belvosia">B.</tp:taxon-name-part><tp:taxon-name-part taxon-name-part-type="species" reg="josecortezi">josecortezi</tp:taxon-name-part></tp:taxon-name></italic>, <italic><tp:taxon-name><tp:taxon-name-part taxon-name-part-type="genus" reg="Belvosia">B.</tp:taxon-name-part><tp:taxon-name-part taxon-name-part-type="species" reg="joseperezi">joseperezi</tp:taxon-name-part></tp:taxon-name></italic>, <italic><tp:taxon-name><tp:taxon-name-part taxon-name-part-type="genus" reg="Belvosia">B.</tp:taxon-name-part><tp:taxon-name-part taxon-name-part-type="species" reg="robertoespinozai">robertoespinozai</tp:taxon-name-part></tp:taxon-name></italic>, <italic><tp:taxon-name><tp:taxon-name-part taxon-name-part-type="genus" reg="Belvosia">B.</tp:taxon-name-part><tp:taxon-name-part taxon-name-part-type="species" reg="sergioriosi">sergioriosi</tp:taxon-name-part></tp:taxon-name></italic>). Distance between eye and subcranial margin often 1/3 the height of the head. As can be seen in the key to the <tp:taxon-name><tp:taxon-name-part taxon-name-part-type="family">Tachinidae</tp:taxon-name-part></tp:taxon-name> in <xref ref-type="bibr" rid="B9885138">Wood and Zumbado 2010</xref>, <italic><tp:taxon-name><tp:taxon-name-part taxon-name-part-type="genus" reg="Belvosia">Belvosia</tp:taxon-name-part></tp:taxon-name></italic> can be distinguished from <italic><tp:taxon-name><tp:taxon-name-part taxon-name-part-type="genus" reg="Lespesia">Lespesia</tp:taxon-name-part></tp:taxon-name></italic> <xref ref-type="bibr" rid="B8303278">Robineau-Desvoidy 1830</xref> which bears the following differences: eye bearing ommatrichia, well developed ocellar setae, and the facial margin arising level with vibrissa. Distinguished from <italic><tp:taxon-name><tp:taxon-name-part taxon-name-part-type="genus" reg="Atacta">Atacta</tp:taxon-name-part></tp:taxon-name></italic> Schiner by its robust size in addition to <italic><tp:taxon-name><tp:taxon-name-part taxon-name-part-type="genus" reg="Belvosia">Belvosia</tp:taxon-name-part></tp:taxon-name>'s</italic> presence setulae on facial ridge.</p></tp:treatment-sec><tp:treatment-sec sec-type="Distribution"><title>Distribution</title><p>Ubiquitous throughout the New World, inhabiting a wide variety of ecosystems, from southeastern Canada and northeastern USA west to California and south to Argentina and Brazil.</p></tp:treatment-sec><tp:treatment-sec sec-type="Ecology"><title>Ecology</title><p>Within the ACG inventory, <italic><tp:taxon-name><tp:taxon-name-part taxon-name-part-type="genus" reg="Belvosia">Belvosia</tp:taxon-name-part></tp:taxon-name></italic> has been reared from the following <tp:taxon-name><tp:taxon-name-part taxon-name-part-type="order">Lepidoptera</tp:taxon-name-part></tp:taxon-name> hosts throughout the diverse ecosystems of the research area: <tp:taxon-name><tp:taxon-name-part taxon-name-part-type="family">Erebidae</tp:taxon-name-part></tp:taxon-name>, <tp:taxon-name><tp:taxon-name-part taxon-name-part-type="family">Eupterotidae</tp:taxon-name-part></tp:taxon-name>, <tp:taxon-name><tp:taxon-name-part taxon-name-part-type="family">Noctuidae</tp:taxon-name-part></tp:taxon-name>, <tp:taxon-name><tp:taxon-name-part taxon-name-part-type="family">Notodontidae</tp:taxon-name-part></tp:taxon-name>, <tp:taxon-name><tp:taxon-name-part taxon-name-part-type="family">Saturniidae</tp:taxon-name-part></tp:taxon-name>, and <tp:taxon-name><tp:taxon-name-part taxon-name-part-type="family">Sphingidae</tp:taxon-name-part></tp:taxon-name>. Ecological and natural history analysis of the thousands of rearing records will be provided later by the same authors of this work.</p></tp:treatment-sec><tp:treatment-sec sec-type="Taxon discussion"><title>Taxon discussion</title><p><italic><tp:taxon-name><tp:taxon-name-part taxon-name-part-type="genus" reg="Latreillia">Latreillia</tp:taxon-name-part></tp:taxon-name></italic> <xref ref-type="bibr" rid="B8303278">Robineau-Desvoidy 1830</xref>, was proposed concurrently with <italic><tp:taxon-name><tp:taxon-name-part taxon-name-part-type="genus" reg="Belvosia">Belvosia</tp:taxon-name-part></tp:taxon-name></italic> (<xref ref-type="bibr" rid="B8303278">Robineau-Desvoidy 1830</xref>), and originally included 10 species. Eight of the species were from the Old World; four of these are now recognized and are considered synonyms in four different genera (<xref ref-type="bibr" rid="B8303287">Crosskey 1980</xref>, <xref ref-type="bibr" rid="B8303301">Herting and Dely-Draskovits 1993</xref>), and the remaining four are unrecognized Palaearctic species (<xref ref-type="bibr" rid="B8303301">Herting and Dely-Draskovits 1993</xref>). Because <xref ref-type="bibr" rid="B8262752">Coquillett (1910)</xref> designated <italic><tp:taxon-name><tp:taxon-name-part taxon-name-part-type="genus" reg="Musca">Musca</tp:taxon-name-part><tp:taxon-name-part taxon-name-part-type="species" reg="bifasciata">bifasciata</tp:taxon-name-part></tp:taxon-name></italic> Fabricius, a typical species of <italic><tp:taxon-name><tp:taxon-name-part taxon-name-part-type="genus" reg="Belvosia">Belvosia</tp:taxon-name-part></tp:taxon-name></italic> as now recognized, as type species, <italic><tp:taxon-name><tp:taxon-name-part taxon-name-part-type="genus" reg="Latreillia">Latreillia</tp:taxon-name-part></tp:taxon-name></italic> became a synonym of that name. As <italic><tp:taxon-name><tp:taxon-name-part taxon-name-part-type="genus" reg="Belvosia">Belvosia</tp:taxon-name-part></tp:taxon-name></italic> is restricted to the New World, none of the eight Old World species, including those that are unrecognized, belong to the genus. The tenth included species, <italic><tp:taxon-name><tp:taxon-name-part taxon-name-part-type="genus" reg="Latreillia">Latreillia</tp:taxon-name-part><tp:taxon-name-part taxon-name-part-type="species" reg="unifasciata">unifasciata</tp:taxon-name-part></tp:taxon-name></italic> Robineau-Desvoidy, is another species of <italic><tp:taxon-name><tp:taxon-name-part taxon-name-part-type="genus" reg="Belvosia">Belvosia</tp:taxon-name-part></tp:taxon-name></italic>. <italic><tp:taxon-name><tp:taxon-name-part taxon-name-part-type="genus" reg="Latreillimyia">Latreillimyia</tp:taxon-name-part></tp:taxon-name></italic> Townsend, a replacement name for <italic><tp:taxon-name><tp:taxon-name-part taxon-name-part-type="genus" reg="Latreillia">Latreillia</tp:taxon-name-part></tp:taxon-name></italic>, automatically becomes a synonym of <italic><tp:taxon-name><tp:taxon-name-part taxon-name-part-type="genus" reg="Belvosia">Belvosia</tp:taxon-name-part></tp:taxon-name></italic>. <italic><tp:taxon-name><tp:taxon-name-part taxon-name-part-type="genus" reg="Triachora">Triachora</tp:taxon-name-part></tp:taxon-name></italic> Townsend, was proposed by Townsend to include only <italic><tp:taxon-name><tp:taxon-name-part taxon-name-part-type="genus" reg="Latreillia">Latreillia</tp:taxon-name-part><tp:taxon-name-part taxon-name-part-type="species" reg="unifasciata">unifasciata</tp:taxon-name-part></tp:taxon-name></italic> Robineau-Desvoidy. It has been considered as a valid genus distinct from <italic><tp:taxon-name><tp:taxon-name-part taxon-name-part-type="genus" reg="Belvosia">Belvosia</tp:taxon-name-part></tp:taxon-name></italic> by past authors (<xref ref-type="bibr" rid="B8303332">Sabrosky and Arnaud 1965</xref>, <xref ref-type="bibr" rid="B8303126">Guimarães 1971</xref>) for a group of about seven species. It was recently synonymized with <italic><tp:taxon-name><tp:taxon-name-part taxon-name-part-type="genus" reg="Belvosia">Belvosia</tp:taxon-name-part></tp:taxon-name></italic> by Wood (<xref ref-type="bibr" rid="B8262800">Wood 1987</xref>, <xref ref-type="bibr" rid="B8303005">O’Hara and Wood 1998</xref>). Members of this species group are generally smaller than more typical <italic><tp:taxon-name><tp:taxon-name-part taxon-name-part-type="genus" reg="Belvosia">Belvosia</tp:taxon-name-part></tp:taxon-name></italic>, and are not primarily black with yellow-gold abdominal bands, and males have proclinate orbital setae. However, the species exhibit the characters used to define <italic><tp:taxon-name><tp:taxon-name-part taxon-name-part-type="genus" reg="Belvosia">Belvosia</tp:taxon-name-part></tp:taxon-name></italic> above. <italic><tp:taxon-name><tp:taxon-name-part taxon-name-part-type="genus" reg="Goniomima">Goniomima</tp:taxon-name-part></tp:taxon-name></italic> Townsend, was proposed to include only <italic><tp:taxon-name><tp:taxon-name-part taxon-name-part-type="genus" reg="Belvosia">Belvosia</tp:taxon-name-part><tp:taxon-name-part taxon-name-part-type="species" reg="luteola">luteola</tp:taxon-name-part></tp:taxon-name></italic> Coquillett, and no additional species have ever been placed in the genus. Although it exhibits some apomorphic character states, such as the long setae on the male cerci and the narrowed abdomen similar to that found in some species of <italic><tp:taxon-name><tp:taxon-name-part taxon-name-part-type="genus" reg="Gonia">Gonia</tp:taxon-name-part></tp:taxon-name></italic>, <italic><tp:taxon-name><tp:taxon-name-part taxon-name-part-type="genus" reg="Belvosia">B.</tp:taxon-name-part><tp:taxon-name-part taxon-name-part-type="species" reg="luteola">luteola</tp:taxon-name-part></tp:taxon-name></italic> has the character states found in <italic><tp:taxon-name><tp:taxon-name-part taxon-name-part-type="genus" reg="Belvosia">Belvosia</tp:taxon-name-part></tp:taxon-name></italic> and shows features that place it with the species formerly included in <italic><tp:taxon-name><tp:taxon-name-part taxon-name-part-type="genus" reg="Triachora">Triachora</tp:taxon-name-part></tp:taxon-name></italic>, such as the proclinate orbital setae found in males. <italic><tp:taxon-name><tp:taxon-name-part taxon-name-part-type="genus" reg="Goniomima">Goniomima</tp:taxon-name-part></tp:taxon-name></italic> was synonymized with <italic><tp:taxon-name><tp:taxon-name-part taxon-name-part-type="genus" reg="Triachora">Triachora</tp:taxon-name-part></tp:taxon-name></italic> by <xref ref-type="bibr" rid="B8303332">Sabrosky and Arnaud (1965)</xref>.</p><p>The previously described species <italic><tp:taxon-name><tp:taxon-name-part taxon-name-part-type="genus" reg="Belvosia">Belvosia</tp:taxon-name-part><tp:taxon-name-part taxon-name-part-type="species" reg="antillana">antillana</tp:taxon-name-part></tp:taxon-name></italic> (<xref ref-type="bibr" rid="B8304762">Curran 1927b</xref>) was only included in a key without any reference to type material and no specimens have been located. We believe Curran was probably referring to <italic><tp:taxon-name><tp:taxon-name-part taxon-name-part-type="genus" reg="Belvosa">Belvosa</tp:taxon-name-part><tp:taxon-name-part taxon-name-part-type="species" reg="insularis">insularis</tp:taxon-name-part></tp:taxon-name></italic>, described from Puerto Rico in the same year (Curran 1927a), but inadvertantly used a different name. We therefore regard <italic><tp:taxon-name><tp:taxon-name-part taxon-name-part-type="genus" reg="Belvosia">B.</tp:taxon-name-part><tp:taxon-name-part taxon-name-part-type="species" reg="antillana">antillana</tp:taxon-name-part></tp:taxon-name></italic> as a synonym of <italic><tp:taxon-name><tp:taxon-name-part taxon-name-part-type="genus" reg="Belvosa">B.</tp:taxon-name-part><tp:taxon-name-part taxon-name-part-type="species" reg="insularis">insularis</tp:taxon-name-part></tp:taxon-name></italic>.</p><p><xref ref-type="bibr" rid="B8304635">Aldrich (1928)</xref> treated <italic><tp:taxon-name><tp:taxon-name-part taxon-name-part-type="genus" reg="Belvosia">Belvosia</tp:taxon-name-part><tp:taxon-name-part taxon-name-part-type="species" reg="analis">analis</tp:taxon-name-part></tp:taxon-name></italic> (<xref ref-type="bibr" rid="B8305019">Macquart 1846</xref>) as unrecognized within <italic><tp:taxon-name><tp:taxon-name-part taxon-name-part-type="genus" reg="Belvosia">Belvosia</tp:taxon-name-part></tp:taxon-name></italic>; this paper cites the original type material used by <xref ref-type="bibr" rid="B8305019">Macquart (1846)</xref> as originating from Brazil, and presumably destroyed. Aldrich's treatment of this species was based on Macquart's original description where the abdomen was described as "caeruleo-nigro" which Aldrich took to mean as blue, thereby excluding it from the genus <italic><tp:taxon-name><tp:taxon-name-part taxon-name-part-type="genus" reg="Belvosia">Belvosia</tp:taxon-name-part></tp:taxon-name></italic>. The type of <italic><tp:taxon-name><tp:taxon-name-part taxon-name-part-type="genus" reg="Belvosia">Belvosia</tp:taxon-name-part><tp:taxon-name-part taxon-name-part-type="species" reg="analis">analis</tp:taxon-name-part></tp:taxon-name></italic> sensu Macquart is no longer present in the Paris Museum type list, having since been lost or destroyed. Coquillett later identified material from Mexico as belonging to <italic><tp:taxon-name><tp:taxon-name-part taxon-name-part-type="genus" reg="Belvosia">B.</tp:taxon-name-part><tp:taxon-name-part taxon-name-part-type="species" reg="analis">analis</tp:taxon-name-part></tp:taxon-name></italic>. It was on the basis of these specimens that Aldrich conducted his diagnosis and erected the name <italic><tp:taxon-name><tp:taxon-name-part taxon-name-part-type="genus" reg="Belvosia">Belvosia</tp:taxon-name-part><tp:taxon-name-part taxon-name-part-type="species" reg="ciliata">ciliata</tp:taxon-name-part></tp:taxon-name></italic> to include those specimens Coquillet had described. Since the original type material has been lost, the basis for <italic><tp:taxon-name><tp:taxon-name-part taxon-name-part-type="genus" reg="Belvosia">B.</tp:taxon-name-part><tp:taxon-name-part taxon-name-part-type="species" reg="analis">analis</tp:taxon-name-part></tp:taxon-name></italic> Macquart cannot be ascertained, we are hereby are treating this species as a <bold>nomen dubium</bold>.</p><p>It is somewhat surprising that the synonymy of <italic><tp:taxon-name><tp:taxon-name-part taxon-name-part-type="genus" reg="Belvosia">B.</tp:taxon-name-part><tp:taxon-name-part taxon-name-part-type="species" reg="pollinosa">pollinosa</tp:taxon-name-part></tp:taxon-name></italic> with <italic><tp:taxon-name><tp:taxon-name-part taxon-name-part-type="genus" reg="Belvosia">B.</tp:taxon-name-part><tp:taxon-name-part taxon-name-part-type="species" reg="borealis">borealis</tp:taxon-name-part></tp:taxon-name></italic> has gone undetected before now. <xref ref-type="bibr" rid="B8304780">Rowe (1933)</xref> clearly noted the multiple median marginal setae on tergites 1+2 and three (i.e., more than a single pair on each segment), a character state only found in <italic><tp:taxon-name><tp:taxon-name-part taxon-name-part-type="genus" reg="Belvosia">B.</tp:taxon-name-part><tp:taxon-name-part taxon-name-part-type="species" reg="borealis">borealis</tp:taxon-name-part></tp:taxon-name></italic> in the North American fauna. Curran’s "n. sp." label on the holotype of <italic><tp:taxon-name><tp:taxon-name-part taxon-name-part-type="genus" reg="Belvosia">B.</tp:taxon-name-part><tp:taxon-name-part taxon-name-part-type="species" reg="pollinosa">pollinosa</tp:taxon-name-part></tp:taxon-name></italic> was presumably added around the time he was working on the genus, before the <xref ref-type="bibr" rid="B8304635">Aldrich (1928)</xref> revision. Rowe was apparently unaware of Aldrich’s paper, as the holotype of <italic><tp:taxon-name><tp:taxon-name-part taxon-name-part-type="genus" reg="Belvosia">B.</tp:taxon-name-part><tp:taxon-name-part taxon-name-part-type="species" reg="pollinosa">pollinosa</tp:taxon-name-part></tp:taxon-name></italic> keys easily to <italic><tp:taxon-name><tp:taxon-name-part taxon-name-part-type="genus" reg="Belvosia">B.</tp:taxon-name-part><tp:taxon-name-part taxon-name-part-type="species" reg="borealis">borealis</tp:taxon-name-part></tp:taxon-name></italic> in Aldrich’s key.</p><p>During his long and prolific career D. Monty Wood had occasion to examine <italic><tp:taxon-name><tp:taxon-name-part taxon-name-part-type="genus" reg="Belvosia">Belvosia</tp:taxon-name-part><tp:taxon-name-part taxon-name-part-type="species" reg="flavicauda">flavicauda</tp:taxon-name-part></tp:taxon-name></italic> Riley, at the USNM. The original description cited 5 female syntypes in error, one captured and 4 reared from <italic><tp:taxon-name><tp:taxon-name-part taxon-name-part-type="genus" reg="Mamestra">Mamestra</tp:taxon-name-part><tp:taxon-name-part taxon-name-part-type="species" reg="configurata">configurata</tp:taxon-name-part></tp:taxon-name></italic> Walker, 1856. Careful examination by Dr. Wood, revealed the original captured specimen to be a male, along with 4 reared females. Prior to his passing in 2020, Monty was assisting AJ Fleming in the preparation of this paper where he suggested the inclusion of this male syntype as lectotype. We hereby propose the male syntype as the lectotype of <italic><tp:taxon-name><tp:taxon-name-part taxon-name-part-type="genus" reg="Belvosia">Belvosia</tp:taxon-name-part><tp:taxon-name-part taxon-name-part-type="species" reg="flavicauda">flavicauda</tp:taxon-name-part></tp:taxon-name></italic> by present designation of D. Monty Wood.</p><p>After careful examination of the two syntypes of <italic><tp:taxon-name><tp:taxon-name-part taxon-name-part-type="genus" reg="Belvosia">Belvosia</tp:taxon-name-part><tp:taxon-name-part taxon-name-part-type="species" reg="ochriventris">ochriventris</tp:taxon-name-part></tp:taxon-name></italic> Wulp, it was determined that they are in fact not conspecific. In his <italic>Biologia Centrali Americana</italic>, Wulp described the similar characters within the syntypes and then makes mention of additional information pertaining to the syntype originating from Tierra Colorada; further describing the ground coloration of the abdomen and the presence of a dark stripe along its midline. Given the fact that more information was shared about this specimen, we have elected to designate it the lectotype of the species. We consider that the herein designated lectotype of <italic><tp:taxon-name><tp:taxon-name-part taxon-name-part-type="genus" reg="Belvosia">Belvosia</tp:taxon-name-part><tp:taxon-name-part taxon-name-part-type="species" reg="ochriventris">ochriventris</tp:taxon-name-part></tp:taxon-name></italic> is in fact conspecific with <italic><tp:taxon-name><tp:taxon-name-part taxon-name-part-type="genus" reg="Belvosia">Belvosia</tp:taxon-name-part><tp:taxon-name-part taxon-name-part-type="species" reg="luteola">luteola</tp:taxon-name-part></tp:taxon-name></italic> Coquillett and therefore must sink <italic><tp:taxon-name><tp:taxon-name-part taxon-name-part-type="genus" reg="Belvosia">B.</tp:taxon-name-part><tp:taxon-name-part taxon-name-part-type="species" reg="luteola">luteola</tp:taxon-name-part></tp:taxon-name></italic> as a synonym of the former based on the morphological similarities between the two. The second syntype from Mexico, Guerrero, Amula 6000ft, we hereby designate as a paralectotype. We are not currently able to make a determination on this specimen which at the present time we have chosen to leave as unresolved.</p></tp:treatment-sec><ref-list><ref id="B8303278"><element-citation xmlns:xlink="http://www.w3.org/1999/xlink" publication-type="article" xlink:type="simple"><person-group person-group-type="author"><name name-style="western"><surname>Robineau-Desvoidy</surname><given-names>André Jean Baptiste</given-names></name></person-group><year>1830</year><article-title>Essai sur les Myodaires / par le Docteur J. B. Robineau-Desvoidy.</article-title><source>Mémoires Présentés par divers savans a l'Académie Royale des Sciences de l'institut de France, et imprimes par son ordre.</source><pub-id pub-id-type="doi">10.5962/bhl.title.8552</pub-id></element-citation></ref><ref id="B8304771"><element-citation xmlns:xlink="http://www.w3.org/1999/xlink" publication-type="article" xlink:type="simple"><person-group person-group-type="author"><name name-style="western"><surname>Fabricius</surname><given-names>Johann Christian</given-names></name></person-group><year>1775</year><article-title>Systema entomologiae : sistens insectorvm classes, ordines, genera, species, adiectis synonymis, locis, descriptionibvs, observationibvs</article-title><source>Io. Christ. Fabricii.</source><volume>1</volume><pub-id pub-id-type="doi">10.5962/bhl.title.36510</pub-id></element-citation></ref><ref id="B8262752"><element-citation xmlns:xlink="http://www.w3.org/1999/xlink" publication-type="article" xlink:type="simple"><person-group person-group-type="author"><name name-style="western"><surname>Coquillett</surname><given-names>D. W.</given-names></name></person-group><year>1910</year><article-title>The type-species of the North American genera of <tp:taxon-name><tp:taxon-name-part taxon-name-part-type="order">Diptera</tp:taxon-name-part></tp:taxon-name></article-title><source>Proceedings of the United States National Museum</source><volume>37</volume><issue>1719</issue><fpage>499</fpage><lpage>647</lpage><pub-id pub-id-type="doi">10.5479/si.00963801.37-1719.499</pub-id></element-citation></ref><ref id="B8304635"><element-citation xmlns:xlink="http://www.w3.org/1999/xlink" publication-type="article" xlink:type="simple"><person-group person-group-type="author"><name name-style="western"><surname>Aldrich</surname><given-names>John Merton</given-names></name></person-group><year>1928</year><article-title>A revision of the American parasitic flies belonging to the genus <italic><tp:taxon-name><tp:taxon-name-part taxon-name-part-type="genus" reg="Belvosia">Belvosia</tp:taxon-name-part></tp:taxon-name></italic></article-title><source>Proceedings of the United States National Museum</source><volume>73</volume><issue>2729</issue><fpage>1</fpage><lpage>45</lpage><pub-id pub-id-type="doi">10.5479/si.00963801.73-2729.1</pub-id></element-citation></ref><ref id="B8304666"><element-citation xmlns:xlink="http://www.w3.org/1999/xlink" publication-type="article" xlink:type="simple"><person-group person-group-type="author"><name name-style="western"><surname>Brauer</surname><given-names>Friedrich</given-names></name><name name-style="western"><surname>Von Bergenstamm</surname><given-names>J. E.</given-names></name></person-group><year>1889</year><article-title>Die Zweiflügler des Kaiserlichen Museums zu Wien. IV. Vorarbeiten zu einer Monographie der <tp:taxon-name><tp:taxon-name-part taxon-name-part-type="clade">Muscaria</tp:taxon-name-part></tp:taxon-name> Schizometopa (exclusive <tp:taxon-name><tp:taxon-name-part taxon-name-part-type="family">Anthomyidae</tp:taxon-name-part></tp:taxon-name>). Pars I</article-title><source>Denkschriften der Kaiserlichen Akademie der Wissenschaften, Wien. Mathematisch-Naturwissenschaftliche Klasse, (Denkschr. K. Akad. Wiss. Wien Math.-Naturwiss. Kl.)</source><volume>56</volume><fpage>69</fpage><lpage>180</lpage><uri xlink:type="simple">http://zoobank.org/d6e8dd06-bff4-4ecf-bf2b-d72f2557ff57</uri></element-citation></ref><ref id="B8304986"><element-citation xmlns:xlink="http://www.w3.org/1999/xlink" publication-type="book" xlink:type="simple"><person-group person-group-type="author"><name name-style="western"><surname>Fabricius</surname><given-names>J. C.</given-names></name></person-group><year>1805</year><source>Systema antilatorum secundum ordines, genera, species.</source><publisher-name>Brunsvigae</publisher-name><size units="page">373</size></element-citation></ref><ref id="B8304842"><element-citation xmlns:xlink="http://www.w3.org/1999/xlink" publication-type="article" xlink:type="simple"><person-group person-group-type="author"><name name-style="western"><surname>Townsend</surname><given-names>C. H.T.</given-names></name></person-group><year>1908</year><article-title>The taxonomy of the Muscoidean flies, including descriptions of new genera and species</article-title><source>Smithsonian Miscellaneous Collections</source><volume>51</volume><fpage>1</fpage><lpage>13</lpage></element-citation></ref><ref id="B8304851"><element-citation xmlns:xlink="http://www.w3.org/1999/xlink" publication-type="article" xlink:type="simple"><person-group person-group-type="author"><name name-style="western"><surname>Townsend</surname><given-names>C. H.T.</given-names></name></person-group><year>1915</year><article-title>New Neotropical Muscoid Flies</article-title><source>Proceedings of the United States National Museum</source><volume>49</volume><fpage>405</fpage><lpage>440</lpage><pub-id pub-id-type="doi">10.5479/si.00963801.2115.405</pub-id></element-citation></ref><ref id="B8304718"><element-citation xmlns:xlink="http://www.w3.org/1999/xlink" publication-type="book" xlink:type="simple"><person-group person-group-type="author"><name name-style="western"><surname>Loew</surname><given-names>H</given-names></name></person-group><year>1862</year><source>Monographs of the <tp:taxon-name><tp:taxon-name-part taxon-name-part-type="order">Diptera</tp:taxon-name-part></tp:taxon-name> of North America</source><volume>Vol. 1</volume><publisher-name>Smithsonian Institution</publisher-name><publisher-loc>Washington</publisher-loc><size units="page">264</size><pub-id pub-id-type="doi">10.5962/bhl.title.57906</pub-id></element-citation></ref><ref id="B8304808"><element-citation xmlns:xlink="http://www.w3.org/1999/xlink" publication-type="article" xlink:type="simple"><person-group person-group-type="author"><name name-style="western"><surname>Townsend</surname><given-names>C. H.</given-names></name></person-group><year>1927</year><article-title>Synopse dos generoos muscoideos da região humida tropical da America, com generos e espescies novas</article-title><source>Revista do Museu Paulista</source><volume>XV</volume><comment content-type="language">Portuguese</comment></element-citation></ref><ref id="B8304683"><element-citation xmlns:xlink="http://www.w3.org/1999/xlink" publication-type="article" xlink:type="simple"><person-group person-group-type="author"><name name-style="western"><surname>Blanchard</surname><given-names>EE</given-names></name></person-group><year>1954</year><article-title>Los Belvosiinos</article-title><source>Contribucion al conocimiento de los Oestromuscarios entomofagos Argentinos</source><volume>1</volume><fpage>1</fpage><lpage>53</lpage></element-citation></ref><ref id="B8303126"><element-citation xmlns:xlink="http://www.w3.org/1999/xlink" publication-type="article" xlink:type="simple"><person-group person-group-type="author"><name name-style="western"><surname>Guimarães</surname><given-names>J. H.</given-names></name></person-group><year>1971</year><article-title>Family <tp:taxon-name><tp:taxon-name-part taxon-name-part-type="family">Tachinidae</tp:taxon-name-part></tp:taxon-name> (<tp:taxon-name><tp:taxon-name-part taxon-name-part-type="family">Larvaevoridae</tp:taxon-name-part></tp:taxon-name>). A catalogue of the <tp:taxon-name><tp:taxon-name-part taxon-name-part-type="order">Diptera</tp:taxon-name-part></tp:taxon-name> of the Americas south of the United States</article-title><source>São Paulo</source><volume>104</volume><fpage>333</fpage></element-citation></ref><ref id="B8304869"><element-citation xmlns:xlink="http://www.w3.org/1999/xlink" publication-type="article" xlink:type="simple"><person-group person-group-type="author"><name name-style="western"><surname>Townsend</surname><given-names>C. H.T.</given-names></name></person-group><year>1931</year><article-title>New genera and species of American Oestromuscoid flies</article-title><source>Revista da Entmologia</source><volume>1</volume><issue>4</issue><fpage>437</fpage><lpage>479</lpage></element-citation></ref><ref id="B8305019"><element-citation xmlns:xlink="http://www.w3.org/1999/xlink" publication-type="article" xlink:type="simple"><person-group person-group-type="author"><name name-style="western"><surname>Macquart</surname><given-names>J.</given-names></name></person-group><year>1846</year><article-title>Diptères exotiques nouveaux ou peu connus Supplément</article-title><source>Mémoires de la Société royale des Sciences, de l'Agriculture et des Arts, de Lille</source><fpage>133</fpage><lpage>364</lpage></element-citation></ref><ref id="B8305076"><element-citation xmlns:xlink="http://www.w3.org/1999/xlink" publication-type="article" xlink:type="simple"><person-group person-group-type="author"><name name-style="western"><surname>Reinhard</surname><given-names>H. J.</given-names></name></person-group><year>1951</year><article-title>New American Muscoid <tp:taxon-name><tp:taxon-name-part taxon-name-part-type="order">Diptera</tp:taxon-name-part></tp:taxon-name></article-title><source>Bulletin of the Brooklyn Entomological Society</source><volume>XLVI</volume><fpage>1</fpage><lpage>9</lpage></element-citation></ref><ref id="B8305094"><element-citation xmlns:xlink="http://www.w3.org/1999/xlink" publication-type="book" xlink:type="simple"><person-group person-group-type="author"><name name-style="western"><surname>Walker</surname><given-names>F</given-names></name></person-group><year>1853</year><source><tp:taxon-name><tp:taxon-name-part taxon-name-part-type="class">Insecta</tp:taxon-name-part></tp:taxon-name> Saundersiana or Characters of undescribed insects in the collection of William Wilson Saunders, ESQ.</source><volume>Vol. 1. Diptera</volume><publisher-name>John Van Voorst, Paternoster Row.</publisher-name><publisher-loc>London</publisher-loc><size units="page">253-414</size></element-citation></ref><ref id="B8304938"><element-citation xmlns:xlink="http://www.w3.org/1999/xlink" publication-type="article" xlink:type="simple"><person-group person-group-type="author"><name name-style="western"><surname>Bigot</surname><given-names>J. M.F.</given-names></name></person-group><year>1888</year><article-title>Diptères nouveaux ou peu connus</article-title><source>Annales de la Societé Entomologique Française</source><volume>33</volume></element-citation></ref><ref id="B8304878"><element-citation xmlns:xlink="http://www.w3.org/1999/xlink" publication-type="article" xlink:type="simple"><person-group person-group-type="author"><name name-style="western"><surname>Townsend</surname><given-names>C. H.T.</given-names></name></person-group><year>1935</year><article-title>New South American <tp:taxon-name><tp:taxon-name-part taxon-name-part-type="superfamily">Oestroidea</tp:taxon-name-part></tp:taxon-name> (<tp:taxon-name><tp:taxon-name-part taxon-name-part-type="order">Diptera</tp:taxon-name-part></tp:taxon-name>)</article-title><source>Revista da Entomologia</source><volume>V</volume><fpage>216</fpage><lpage>233</lpage></element-citation></ref><ref id="B8304789"><element-citation xmlns:xlink="http://www.w3.org/1999/xlink" publication-type="article" xlink:type="simple"><person-group person-group-type="author"><name name-style="western"><surname>Cortés</surname><given-names>R. P.</given-names></name><name name-style="western"><surname>Campos</surname><given-names>L. S.</given-names></name></person-group><year>1971</year><article-title>Taquinidos de Tarapaca y Antonofagasta (<tp:taxon-name><tp:taxon-name-part taxon-name-part-type="order">Diptera</tp:taxon-name-part></tp:taxon-name>: <tp:taxon-name><tp:taxon-name-part taxon-name-part-type="family">Tachinidae</tp:taxon-name-part></tp:taxon-name>)</article-title><source>Apartado de Anales de la Universidad del Norte</source><volume>8</volume></element-citation></ref><ref id="B8307741"><element-citation xmlns:xlink="http://www.w3.org/1999/xlink" publication-type="article" xlink:type="simple"><person-group person-group-type="author"><name name-style="western"><surname>Biezanko</surname><given-names>C. M.</given-names></name></person-group><year>1961</year><article-title><tp:taxon-name><tp:taxon-name-part taxon-name-part-type="family">Castniidae</tp:taxon-name-part></tp:taxon-name>, <tp:taxon-name><tp:taxon-name-part taxon-name-part-type="family">Zygaenidae</tp:taxon-name-part></tp:taxon-name>, <tp:taxon-name><tp:taxon-name-part taxon-name-part-type="family">Dalceridae</tp:taxon-name-part></tp:taxon-name>, <tp:taxon-name><tp:taxon-name-part taxon-name-part-type="family">Eucleidae</tp:taxon-name-part></tp:taxon-name>, <tp:taxon-name><tp:taxon-name-part taxon-name-part-type="family">Megalopygidae</tp:taxon-name-part></tp:taxon-name>, <tp:taxon-name><tp:taxon-name-part taxon-name-part-type="family">Cossidae</tp:taxon-name-part></tp:taxon-name> et <tp:taxon-name><tp:taxon-name-part taxon-name-part-type="family">Hepialidae</tp:taxon-name-part></tp:taxon-name> da Zona Missioneira do Rio Grande do Sul (Contribução ao conhocimento da fisiografia do Rio Grande do Sul).</article-title><source>Arquivos de Entomologia Série B, Escola de Agronomia “Eliseu Maciel”</source><volume>14</volume><fpage>1</fpage><lpage>12</lpage></element-citation></ref><ref id="B8310349"><element-citation xmlns:xlink="http://www.w3.org/1999/xlink" publication-type="article" xlink:type="simple"><person-group person-group-type="author"><name name-style="western"><surname>Mulieri</surname><given-names>Pablo Ricardo</given-names></name><name name-style="western"><surname>Patitucci</surname><given-names>Luciano Damián</given-names></name><name name-style="western"><surname>Bachman</surname><given-names>Axel Oscar</given-names></name><name name-style="western"><surname>O'Hara</surname><given-names>James E.</given-names></name></person-group><year>2013</year><article-title>The type specimens of <tp:taxon-name><tp:taxon-name-part taxon-name-part-type="family">Tachinidae</tp:taxon-name-part></tp:taxon-name> (<tp:taxon-name><tp:taxon-name-part taxon-name-part-type="order">Diptera</tp:taxon-name-part></tp:taxon-name>) housed in the Museo Argentino de Ciencias Naturales “Bernardino Rivadavia”, Buenos Aires</article-title><source>Zootaxa</source><volume>3670</volume><issue>2</issue><pub-id pub-id-type="doi">10.11646/zootaxa.3670.2.3</pub-id></element-citation></ref><ref id="B8304995"><element-citation xmlns:xlink="http://www.w3.org/1999/xlink" publication-type="chapter" xlink:type="simple"><person-group person-group-type="author"><name name-style="western"><surname>Townsend</surname><given-names>C. H.T.</given-names></name></person-group><year>1941</year><chapter-title>Part XI: Oestroid generic diagnoses and data Goniini to Trypherini</chapter-title><person-group person-group-type="editor"><anonymous/></person-group><source>Manual of Myiology</source><publisher-name>Charles Townsend &amp; Filhos</publisher-name><publisher-loc>Itaquaquecetuba, São Paulo, Brasil</publisher-loc><size units="page">342</size></element-citation></ref><ref id="B8336283"><element-citation xmlns:xlink="http://www.w3.org/1999/xlink" publication-type="book" xlink:type="simple"><person-group person-group-type="author"><name name-style="western"><surname>Papavero</surname><given-names>Nelson</given-names></name></person-group><year>1973</year><source>Essays on the history of Neotropical Dipterology</source><volume>Vol. 2</volume><publisher-name>Museu de Biologia Universidade de São Paulo</publisher-name><publisher-loc>São Paulo, Brasil</publisher-loc></element-citation></ref><ref id="B8336304"><element-citation xmlns:xlink="http://www.w3.org/1999/xlink" publication-type="book" xlink:type="simple"><person-group person-group-type="author"><name name-style="western"><surname>Thompson</surname><given-names>F. Christian</given-names></name></person-group><year>1981</year><source>The flower flies of the West Indies (<tp:taxon-name><tp:taxon-name-part taxon-name-part-type="order">Diptera</tp:taxon-name-part></tp:taxon-name>: <tp:taxon-name><tp:taxon-name-part taxon-name-part-type="family">Syrphidae</tp:taxon-name-part></tp:taxon-name>)</source><publisher-name>Entomological Society of Washington</publisher-name><publisher-loc>Washington, D.C</publisher-loc></element-citation></ref><ref id="B8305067"><element-citation xmlns:xlink="http://www.w3.org/1999/xlink" publication-type="article" xlink:type="simple"><person-group person-group-type="author"><name name-style="western"><surname>Brimley</surname><given-names>C. S.</given-names></name></person-group><year>1928</year><article-title>Some new wasps (<tp:taxon-name><tp:taxon-name-part taxon-name-part-type="order">Hymenoptera</tp:taxon-name-part></tp:taxon-name>) and two new <tp:taxon-name><tp:taxon-name-part taxon-name-part-type="order">Diptera</tp:taxon-name-part></tp:taxon-name> from North Carolina</article-title><source>Journal of the Mitchell Society</source><fpage>199</fpage><lpage>206</lpage></element-citation></ref><ref id="B8304780"><element-citation xmlns:xlink="http://www.w3.org/1999/xlink" publication-type="article" xlink:type="simple"><person-group person-group-type="author"><name name-style="western"><surname>Rowe</surname><given-names>J. A.</given-names></name></person-group><year>1933</year><article-title>Records of <tp:taxon-name><tp:taxon-name-part taxon-name-part-type="family">Tachinidae</tp:taxon-name-part></tp:taxon-name> from Illinois with description of one new species (<tp:taxon-name><tp:taxon-name-part taxon-name-part-type="order">Diptera</tp:taxon-name-part></tp:taxon-name>)</article-title><source>Entomological News</source><volume>XLIV</volume><fpage>122</fpage><lpage>126</lpage></element-citation></ref><ref id="B8304762"><element-citation xmlns:xlink="http://www.w3.org/1999/xlink" publication-type="article" xlink:type="simple"><person-group person-group-type="author"><name name-style="western"><surname>Curran</surname><given-names>C. H</given-names></name></person-group><year>1927</year><article-title>Some new American <tp:taxon-name><tp:taxon-name-part taxon-name-part-type="family">Tachinidae</tp:taxon-name-part></tp:taxon-name> (<tp:taxon-name><tp:taxon-name-part taxon-name-part-type="order">Diptera</tp:taxon-name-part></tp:taxon-name>)</article-title><source>Bulletin of the Brooklyn Entomological Society</source><volume>22: 144-154</volume></element-citation></ref><ref id="B8306884"><element-citation xmlns:xlink="http://www.w3.org/1999/xlink" publication-type="article" xlink:type="simple"><person-group person-group-type="author"><name name-style="western"><surname>Walker</surname><given-names>F</given-names></name></person-group><year>1861</year><article-title>Characters of undescribed <tp:taxon-name><tp:taxon-name-part taxon-name-part-type="order">Diptera</tp:taxon-name-part></tp:taxon-name> in the collection of W.W. Saunders, Esq. F.R.S., &amp;c.</article-title><source>The Transactions of the Entomological Society of London</source><volume>V</volume><fpage>268</fpage><lpage>334</lpage></element-citation></ref><ref id="B8304892"><element-citation xmlns:xlink="http://www.w3.org/1999/xlink" publication-type="article" xlink:type="simple"><person-group person-group-type="author"><name name-style="western"><surname>Townsend</surname><given-names>C. H.T.</given-names></name></person-group><year>1912</year><article-title>Descriptions of new genera and species of Muscoid flies from the Andean and Pacific coast regions of South America</article-title><source>Proceedings of the United States National Museum</source><volume>43</volume><fpage>301</fpage><lpage>367</lpage><pub-id pub-id-type="doi">10.5479/si.00963801.1935.301</pub-id></element-citation></ref><ref id="B8304726"><element-citation xmlns:xlink="http://www.w3.org/1999/xlink" publication-type="article" xlink:type="simple"><person-group person-group-type="author"><name name-style="western"><surname>Curran</surname><given-names>C. H.</given-names></name></person-group><year>1927</year><article-title>New West Indian <tp:taxon-name><tp:taxon-name-part taxon-name-part-type="family">Tachinidae</tp:taxon-name-part></tp:taxon-name></article-title><source>American Museum Novitates</source><volume>260</volume><fpage>1</fpage><lpage>15</lpage></element-citation></ref><ref id="B8304916"><element-citation xmlns:xlink="http://www.w3.org/1999/xlink" publication-type="article" xlink:type="simple"><person-group person-group-type="author"><name name-style="western"><surname>Townsend</surname><given-names>C. H.T.</given-names></name></person-group><year>1895</year><article-title>Contributions to the dipterology of North America II. <tp:taxon-name><tp:taxon-name-part taxon-name-part-type="family">Tabanidae</tp:taxon-name-part></tp:taxon-name>, <tp:taxon-name><tp:taxon-name-part taxon-name-part-type="family">Conopidae</tp:taxon-name-part></tp:taxon-name>, <tp:taxon-name><tp:taxon-name-part taxon-name-part-type="family">Tachinidae</tp:taxon-name-part></tp:taxon-name>, Etc.</article-title><source>Transactions of the American Entomological Society</source><volume>22</volume><fpage>55</fpage><lpage>8</lpage></element-citation></ref><ref id="B8310265"><element-citation xmlns:xlink="http://www.w3.org/1999/xlink" publication-type="article" xlink:type="simple"><person-group person-group-type="author"><name name-style="western"><surname>Wulp</surname><given-names>F. M.Van Der</given-names></name></person-group><year>1883</year><article-title>Amerikaansche <tp:taxon-name><tp:taxon-name-part taxon-name-part-type="order">Diptera</tp:taxon-name-part></tp:taxon-name> [concl.].</article-title><source>Tijdschrift voor Entomologie</source><volume>26</volume><fpage>1</fpage><lpage>60</lpage></element-citation></ref><ref id="B8310376"><element-citation xmlns:xlink="http://www.w3.org/1999/xlink" publication-type="article" xlink:type="simple"><person-group person-group-type="author"><name name-style="western"><surname>Wulp</surname><given-names>F. M.Van Der</given-names></name></person-group><year>1882</year><article-title>Remarks on certain American <tp:taxon-name><tp:taxon-name-part taxon-name-part-type="order">Diptera</tp:taxon-name-part></tp:taxon-name> in the Leyden museum and description of nine new species.</article-title><source>Notes from the Leyden Museum</source><fpage>73</fpage><lpage>92</lpage></element-citation></ref><ref id="B8305111"><element-citation xmlns:xlink="http://www.w3.org/1999/xlink" publication-type="article" xlink:type="simple"><person-group person-group-type="author"><name name-style="western"><surname>Reinhard</surname><given-names>H. J.</given-names></name></person-group><year>1958</year><article-title>New genera and species of North American <tp:taxon-name><tp:taxon-name-part taxon-name-part-type="family">Tachinidae</tp:taxon-name-part></tp:taxon-name> (<tp:taxon-name><tp:taxon-name-part taxon-name-part-type="order">Diptera</tp:taxon-name-part></tp:taxon-name>)</article-title><source>Journal of the Kansas Entomological Society</source><volume>31</volume><fpage>225</fpage><lpage>232</lpage></element-citation></ref><ref id="B8310288"><element-citation xmlns:xlink="http://www.w3.org/1999/xlink" publication-type="article" xlink:type="simple"><person-group person-group-type="author"><name name-style="western"><surname>Reinhard</surname><given-names>H. J.</given-names></name></person-group><year>1974</year><article-title>New genera and species of American <tp:taxon-name><tp:taxon-name-part taxon-name-part-type="family">Tachinidae</tp:taxon-name-part></tp:taxon-name> (<tp:taxon-name><tp:taxon-name-part taxon-name-part-type="order">Diptera</tp:taxon-name-part></tp:taxon-name>)</article-title><source>The Canadian Entomologist</source><volume>106</volume><fpage>1155</fpage><lpage>1170</lpage><pub-id pub-id-type="doi">10.4039/Ent1061155-11</pub-id></element-citation></ref><ref id="B8310274"><element-citation xmlns:xlink="http://www.w3.org/1999/xlink" publication-type="chapter" xlink:type="simple"><person-group person-group-type="author"><name name-style="western"><surname>Wulp</surname><given-names>F. M.Van Der</given-names></name></person-group><year>1890</year><chapter-title>Family Muscidae</chapter-title><person-group person-group-type="editor"><name name-style="western"><surname>Godman</surname><given-names>FD</given-names></name><name name-style="western"><surname>Salvin</surname><given-names>O</given-names></name></person-group><source>Biologia Centrali-Americana <tp:taxon-name><tp:taxon-name-part taxon-name-part-type="class">Insecta</tp:taxon-name-part></tp:taxon-name>, <tp:taxon-name><tp:taxon-name-part taxon-name-part-type="order">Diptera</tp:taxon-name-part></tp:taxon-name></source><volume>Vol. 2</volume></element-citation></ref><ref id="B8304744"><element-citation xmlns:xlink="http://www.w3.org/1999/xlink" publication-type="article" xlink:type="simple"><person-group person-group-type="author"><name name-style="western"><surname>Coquillett</surname><given-names>DW</given-names></name></person-group><year>1900</year><article-title>Report on a collection of dipterous insects from Puerto Rico</article-title><source>Proceedings of the National Museum</source><volume>22</volume><fpage>249</fpage><lpage>270</lpage><pub-id pub-id-type="doi">10.5479/si.00963801.22-1198.249</pub-id></element-citation></ref><ref id="B8304860"><element-citation xmlns:xlink="http://www.w3.org/1999/xlink" publication-type="article" xlink:type="simple"><person-group person-group-type="author"><name name-style="western"><surname>Townsend</surname><given-names>C. H.T.</given-names></name></person-group><year>1911</year><article-title>Announcement of further results secured in the study of muscoid flies</article-title><source>Annals of the Entomological Society of America</source><volume>IV</volume><fpage>127</fpage><lpage>152</lpage><pub-id pub-id-type="doi">10.1093/aesa/4.2.127</pub-id></element-citation></ref><ref id="B8310323"><element-citation xmlns:xlink="http://www.w3.org/1999/xlink" publication-type="chapter" xlink:type="simple"><person-group person-group-type="author"><name name-style="western"><surname>Wiedemann</surname><given-names>C. R.W.</given-names></name></person-group><year>1830</year><chapter-title>Familie Der Urfliegen (Muscidae)</chapter-title><person-group person-group-type="editor"><anonymous/></person-group><source>Als Fortsetzung des Meigenschen Werks. Zweiter Theil</source><volume>2</volume><publisher-name>der Schulzischen Buchhandlung</publisher-name><publisher-loc>Schulz, Hamm</publisher-loc><size units="page">684</size></element-citation></ref><ref id="B8305030"><element-citation xmlns:xlink="http://www.w3.org/1999/xlink" publication-type="article" xlink:type="simple"><person-group person-group-type="author"><name name-style="western"><surname>Macquart</surname><given-names>J.</given-names></name></person-group><year>1855</year><article-title>Diptères exotiques nouveaux ou peu connus 5e Supplement</article-title><source>Mémoires de la société royale des Sciences, de l'Agriculture et des Arts, de Lille</source><fpage>133</fpage><lpage>364</lpage></element-citation></ref><ref id="B8305120"><element-citation xmlns:xlink="http://www.w3.org/1999/xlink" publication-type="article" xlink:type="simple"><person-group person-group-type="author"><name name-style="western"><surname>Giglio-Tos</surname><given-names>E.</given-names></name></person-group><year>1893</year><article-title>Diagnosi di nuovi generi e di nuove specie di Ditteri</article-title><source>Bollettino dei Musei di Zoolgia ed Anatomia comparata della R. Università di Torino</source><volume>8</volume><fpage>1</fpage><lpage>14</lpage></element-citation></ref><ref id="B8304735"><element-citation xmlns:xlink="http://www.w3.org/1999/xlink" publication-type="article" xlink:type="simple"><person-group person-group-type="author"><name name-style="western"><surname>Coquillett</surname><given-names>D. W.</given-names></name></person-group><year>1895</year><article-title>Descriptions of new genera and species</article-title><source>Proceedings of the Academy of Natural Sciences of Philadelphia</source><fpage>47:307</fpage><lpage>319</lpage></element-citation></ref><ref id="B8304947"><element-citation xmlns:xlink="http://www.w3.org/1999/xlink" publication-type="article" xlink:type="simple"><person-group person-group-type="author"><name name-style="western"><surname>Bigot</surname><given-names>J. M.F.</given-names></name></person-group><year>1887</year><article-title>Diagnoses de quelques espèces nouvelles de Diptères</article-title><source>Bulletin de la Société Entomologique de France</source><volume>6</volume><issue>7</issue><fpage>cxxxix</fpage><lpage>cxlii</lpage></element-citation></ref><ref id="B8305085"><element-citation xmlns:xlink="http://www.w3.org/1999/xlink" publication-type="article" xlink:type="simple"><person-group person-group-type="author"><name name-style="western"><surname>Riley</surname><given-names>C. V.</given-names></name></person-group><year>1870</year><article-title>Second annual report on the noxious, beneficial and other insects of the State of Missouri.</article-title><source>Annual Report of the State Board of Agriculture of Missouri</source><volume>5</volume><fpage>1</fpage><lpage>135</lpage></element-citation></ref><ref id="B8305102"><element-citation xmlns:xlink="http://www.w3.org/1999/xlink" publication-type="article" xlink:type="simple"><person-group person-group-type="author"><name name-style="western"><surname>Williston</surname><given-names>S. W.</given-names></name></person-group><year>1886</year><article-title>Dipterological notes and descriptions</article-title><source>Transactions of the American Entomological Society</source><volume>13</volume><fpage>287</fpage><lpage>304</lpage></element-citation></ref><ref id="B8303117"><element-citation xmlns:xlink="http://www.w3.org/1999/xlink" publication-type="article" xlink:type="simple"><person-group person-group-type="author"><name name-style="western"><surname>Herting</surname><given-names>Benno Wilhelm</given-names></name></person-group><year>1984</year><article-title>Catalogue of Palearctic <tp:taxon-name><tp:taxon-name-part taxon-name-part-type="family">Tachinidae</tp:taxon-name-part></tp:taxon-name> (<tp:taxon-name><tp:taxon-name-part taxon-name-part-type="order">Diptera</tp:taxon-name-part></tp:taxon-name>)</article-title><source>Stuttgarter Beiträge Naturkunde Serie A [Biologie]</source><volume>369</volume><fpage>1</fpage><lpage>228</lpage></element-citation></ref><ref id="B9885138"><element-citation xmlns:xlink="http://www.w3.org/1999/xlink" publication-type="chapter" xlink:type="simple"><person-group person-group-type="author"><name name-style="western"><surname>Wood</surname><given-names>D. Monty</given-names></name><name name-style="western"><surname>Zumbado</surname><given-names>Manuel A.</given-names></name></person-group><year>2010</year><chapter-title>113 Tachinidae (tachinid flies, parasitic flies)</chapter-title><person-group person-group-type="editor"><name name-style="western"><surname>Brown</surname><given-names>B. V.</given-names></name><name name-style="western"><surname>Borkent</surname><given-names>A.</given-names></name><name name-style="western"><surname>Cumming</surname><given-names>J. M.</given-names></name><name name-style="western"><surname>Wood</surname><given-names>D. M.</given-names></name><name name-style="western"><surname>Woodley</surname><given-names>N. E.</given-names></name><name name-style="western"><surname>Zumbado</surname><given-names>M. A.</given-names></name></person-group><source>Manual of Central American <tp:taxon-name><tp:taxon-name-part taxon-name-part-type="order">Diptera</tp:taxon-name-part></tp:taxon-name></source><volume>2</volume><publisher-name>NRC Research Press</publisher-name><publisher-loc>Ottawa, Canada</publisher-loc><size units="page">1442</size></element-citation></ref><ref id="B8303287"><element-citation xmlns:xlink="http://www.w3.org/1999/xlink" publication-type="chapter" xlink:type="simple"><person-group person-group-type="author"><name name-style="western"><surname>Crosskey</surname><given-names>R. W.</given-names></name></person-group><year>1980</year><chapter-title>Family Tachinidae</chapter-title><person-group person-group-type="editor"><name name-style="western"><surname>Crosskey</surname><given-names>RW</given-names></name></person-group><source>Catalogue of the <tp:taxon-name><tp:taxon-name-part taxon-name-part-type="order">Diptera</tp:taxon-name-part></tp:taxon-name> of the Afrotropical Region</source><publisher-name>British Museum (Natural History)</publisher-name><publisher-loc>London</publisher-loc><size units="page">822-882</size></element-citation></ref><ref id="B8303301"><element-citation xmlns:xlink="http://www.w3.org/1999/xlink" publication-type="chapter" xlink:type="simple"><person-group person-group-type="author"><name name-style="western"><surname>Herting</surname><given-names>B.</given-names></name><name name-style="western"><surname>Dely-Draskovits</surname><given-names>Á.</given-names></name></person-group><year>1993</year><chapter-title>Family Tachinidae</chapter-title><person-group person-group-type="editor"><name name-style="western"><surname>Soós</surname><given-names>Á.</given-names></name><name name-style="western"><surname>Papp</surname><given-names>L.</given-names></name></person-group><source>Catalogue of Palaearctic <tp:taxon-name><tp:taxon-name-part taxon-name-part-type="order">Diptera</tp:taxon-name-part></tp:taxon-name>. Vol.13. <tp:taxon-name><tp:taxon-name-part taxon-name-part-type="family">Anthomyiidae</tp:taxon-name-part></tp:taxon-name> – <tp:taxon-name><tp:taxon-name-part taxon-name-part-type="family">Tachinidae</tp:taxon-name-part></tp:taxon-name>.</source><publisher-name>Hungarian Natural History Museum</publisher-name><publisher-loc>Budapest</publisher-loc><size units="page">118–458</size></element-citation></ref><ref id="B8303332"><element-citation xmlns:xlink="http://www.w3.org/1999/xlink" publication-type="chapter" xlink:type="simple"><person-group person-group-type="author"><name name-style="western"><surname>Sabrosky</surname><given-names>C. W.</given-names></name><name name-style="western"><surname>Arnaud</surname><given-names>P. H., Jr.</given-names></name></person-group><year>1965</year><chapter-title>Family Tachinidae (Larvaevoridae).</chapter-title><person-group person-group-type="editor"><name name-style="western"><surname>Coulson</surname><given-names>J. R.</given-names></name><name name-style="western"><surname>Foote</surname><given-names>R. H.</given-names></name><name name-style="western"><surname>Sabrosky</surname><given-names>C. W.</given-names></name><name name-style="western"><surname>Stone</surname><given-names>A.</given-names></name><name name-style="western"><surname>Wirth</surname><given-names>W. W.</given-names></name></person-group><source>A catalog of the <tp:taxon-name><tp:taxon-name-part taxon-name-part-type="order">Diptera</tp:taxon-name-part></tp:taxon-name> of America north of Mexico.</source><volume>Agriculture Handbook 276</volume><publisher-name>United States Department of Agriculture</publisher-name><publisher-loc>Washington, D.C.</publisher-loc><size units="page">961–1108</size></element-citation></ref><ref id="B8262800"><element-citation xmlns:xlink="http://www.w3.org/1999/xlink" publication-type="chapter" xlink:type="simple"><person-group person-group-type="author"><name name-style="western"><surname>Wood</surname><given-names>D. M.</given-names></name></person-group><year>1987</year><chapter-title>Tachinidae</chapter-title><person-group person-group-type="editor"><name name-style="western"><surname>McAlpine</surname><given-names>J. F.</given-names></name><name name-style="western"><surname>Peterson</surname><given-names>B. V.</given-names></name><name name-style="western"><surname>Shewel</surname><given-names>G. E.</given-names></name><name name-style="western"><surname>Teskey</surname><given-names>H. J.</given-names></name><name name-style="western"><surname>Vockeroth</surname><given-names>J. R.</given-names></name><name name-style="western"><surname>Wood</surname><given-names>D. M.</given-names></name></person-group><source>Manual of Nearctic <tp:taxon-name><tp:taxon-name-part taxon-name-part-type="order">Diptera</tp:taxon-name-part></tp:taxon-name></source><volume>Vol. 2</volume><publisher-name>Research Branch Agriculture Canada</publisher-name><publisher-loc>Ottawa</publisher-loc><size units="page">1193–1269</size></element-citation></ref><ref id="B8303005"><element-citation xmlns:xlink="http://www.w3.org/1999/xlink" publication-type="article" xlink:type="simple"><person-group person-group-type="author"><name name-style="western"><surname>O’Hara</surname><given-names>James E.</given-names></name><name name-style="western"><surname>Wood</surname><given-names>D. Monty</given-names></name></person-group><year>1998</year><article-title><tp:taxon-name><tp:taxon-name-part taxon-name-part-type="family">Tachinidae</tp:taxon-name-part></tp:taxon-name> (<tp:taxon-name><tp:taxon-name-part taxon-name-part-type="order">DIPTERA</tp:taxon-name-part></tp:taxon-name>): Nomenclatural review and changes, primarily for America North of Mexico</article-title><source>The Canadian Entomologist</source><volume>130</volume><issue>6</issue><fpage>751</fpage><lpage>774</lpage><pub-id pub-id-type="doi">10.4039/ent130751-6</pub-id></element-citation></ref></ref-list></tp:taxon-treatment>
