# Supplementary material for: Revision of Belvosia Robineau-Desvoidy (Diptera, Tachinidae) and 33 new species from Area de Conservación Guanacaste in northwestern Costa Rica with a key to known North and Mesoamerican species
Source: Biodivers Data J. 2023 Jun 30;11:e103667. doi: 10.3897/BDJ.11.e103667 (PMC10848636; doi:10.3897/BDJ.11.e103667)
Supplement: XML Treatment for Belvosia gloriasihezarae [file BDJ.11.e103667-treatment16.xml]

<!DOCTYPE tp:taxon-treatment
  PUBLIC "-//TaxonX//DTD Taxonomic Treatment Publishing DTD v0 20100105//EN" "tax-treatment-NSO.dtd">
<tp:taxon-treatment xmlns:tp="http://www.plazi.org/taxpub"><tp:treatment-meta><mixed-citation publication-type="journal"><person-group><name><surname>Fleming</surname><given-names>AJ</given-names></name><name><surname>Woodley</surname><given-names>Norman</given-names></name><name><surname>Smith</surname><given-names>M. Alex</given-names></name><name><surname>Hallwachs</surname><given-names>Winnie</given-names></name><name><surname>Janzen</surname><given-names>Daniel H</given-names></name></person-group><article-title>Revision of <italic><tp:taxon-name><tp:taxon-name-part taxon-name-part-type="genus" reg="Belvosia">Belvosia</tp:taxon-name-part></tp:taxon-name></italic> Robineau-Desvoidy (<tp:taxon-name><tp:taxon-name-part taxon-name-part-type="order">Diptera</tp:taxon-name-part></tp:taxon-name>, <tp:taxon-name><tp:taxon-name-part taxon-name-part-type="family">Tachinidae</tp:taxon-name-part></tp:taxon-name>) and 33 new species from Area de Conservación Guanacaste in northwestern Costa Rica with a key to known North and Mesoamerican species</article-title><source>Biodivers Data J</source><day>30</day><month>06</month><year>2023</year><volume>11</volume><pub-id pub-id-type="doi">10.3897/BDJ.11.e103667</pub-id></mixed-citation></tp:treatment-meta><tp:nomenclature><tp:taxon-name>
            <object-id xmlns:xlink="http://www.w3.org/1999/xlink" content-type="arpha" xlink:type="simple">F2BEC6D0-4B68-5A73-98DB-7E0518C3AF73</object-id>
            <tp:taxon-name-part taxon-name-part-type="genus">Belvosia</tp:taxon-name-part>
            <tp:taxon-name-part taxon-name-part-type="species">gloriasihezarae</tp:taxon-name-part>
            <object-id xmlns:xlink="http://www.w3.org/1999/xlink" content-type="zoobank" xlink:type="simple" object-id-type="ZooBank">D5977388-3553-4514-BF74-D69DB64335C4</object-id>
          </tp:taxon-name><tp:taxon-authority>Fleming &amp; Woodley</tp:taxon-authority><tp:taxon-status xmlns:xlink="http://www.w3.org/1999/xlink" xlink:type="simple">sp. nov.</tp:taxon-status></tp:nomenclature><tp:treatment-sec sec-type="materials"><title>Materials</title><list list-type="alpha-lower" list-content="occurrences"><list-item><p><bold>Type status:</bold> <named-content xmlns:xlink="http://www.w3.org/1999/xlink" content-type="dwc:typeStatus" xlink:type="simple">Holotype</named-content>. <bold>Occurrence:</bold> occurrenceDetails: <named-content xmlns:xlink="http://www.w3.org/1999/xlink" content-type="dwc:occurrenceDetails" xlink:type="simple">http://janzen.sas.upenn.edu</named-content>; catalogNumber: <named-content xmlns:xlink="http://www.w3.org/1999/xlink" content-type="dwc:catalogNumber" xlink:type="simple">DHJPAR0001985</named-content>; recordedBy: <named-content xmlns:xlink="http://www.w3.org/1999/xlink" content-type="dwc:recordedBy" xlink:type="simple">D.H. Janzen, W. Hallwachs &amp; gusaneros</named-content>; individualID: <named-content xmlns:xlink="http://www.w3.org/1999/xlink" content-type="dwc:individualID" xlink:type="simple">DHJPAR0001985</named-content>; individualCount: <named-content xmlns:xlink="http://www.w3.org/1999/xlink" content-type="dwc:individualCount" xlink:type="simple">1</named-content>; sex: <named-content xmlns:xlink="http://www.w3.org/1999/xlink" content-type="dwc:sex" xlink:type="simple">Male</named-content>; lifeStage: <named-content xmlns:xlink="http://www.w3.org/1999/xlink" content-type="dwc:lifeStage" xlink:type="simple">adult</named-content>; preparations: <named-content xmlns:xlink="http://www.w3.org/1999/xlink" content-type="dwc:preparations" xlink:type="simple">pinned</named-content>; otherCatalogNumbers: <named-content xmlns:xlink="http://www.w3.org/1999/xlink" content-type="dwc:otherCatalogNumbers" xlink:type="simple">HCIC501-05, 94-SRNP-3273, BOLD:AAA8475</named-content>; occurrenceID: <named-content xmlns:xlink="http://www.w3.org/1999/xlink" content-type="dwc:occurrenceID" xlink:type="simple">B785C126-B5C5-5B43-AD9A-AC83AFB08EAB</named-content>; <bold>Taxon:</bold> scientificName: <named-content xmlns:xlink="http://www.w3.org/1999/xlink" content-type="dwc:scientificName" xlink:type="simple"><tp:taxon-name><tp:taxon-name-part taxon-name-part-type="genus" reg="Belvosia">Belvosia</tp:taxon-name-part><tp:taxon-name-part taxon-name-part-type="species" reg="gloriasihezarae">gloriasihezarae</tp:taxon-name-part></tp:taxon-name></named-content>; phylum: <named-content xmlns:xlink="http://www.w3.org/1999/xlink" content-type="dwc:phylum" xlink:type="simple"><tp:taxon-name><tp:taxon-name-part taxon-name-part-type="phylum">Arthropoda</tp:taxon-name-part></tp:taxon-name></named-content>; class: <named-content xmlns:xlink="http://www.w3.org/1999/xlink" content-type="dwc:class" xlink:type="simple"><tp:taxon-name><tp:taxon-name-part taxon-name-part-type="class">Insecta</tp:taxon-name-part></tp:taxon-name></named-content>; order: <named-content xmlns:xlink="http://www.w3.org/1999/xlink" content-type="dwc:order" xlink:type="simple"><tp:taxon-name><tp:taxon-name-part taxon-name-part-type="order">Diptera</tp:taxon-name-part></tp:taxon-name></named-content>; family: <named-content xmlns:xlink="http://www.w3.org/1999/xlink" content-type="dwc:family" xlink:type="simple"><tp:taxon-name><tp:taxon-name-part taxon-name-part-type="family">Tachinidae</tp:taxon-name-part></tp:taxon-name></named-content>; genus: <named-content xmlns:xlink="http://www.w3.org/1999/xlink" content-type="dwc:genus" xlink:type="simple"><tp:taxon-name><tp:taxon-name-part taxon-name-part-type="genus">Belvosia</tp:taxon-name-part></tp:taxon-name></named-content>; specificEpithet: <named-content xmlns:xlink="http://www.w3.org/1999/xlink" content-type="dwc:specificEpithet" xlink:type="simple"><tp:taxon-name><tp:taxon-name-part taxon-name-part-type="genus" reg="Belvosia"/><tp:taxon-name-part taxon-name-part-type="species" reg="gloriasihezarae">gloriasihezarae</tp:taxon-name-part></tp:taxon-name></named-content>; scientificNameAuthorship: <named-content xmlns:xlink="http://www.w3.org/1999/xlink" content-type="dwc:scientificNameAuthorship" xlink:type="simple">Fleming &amp; Woodley, 2023</named-content>; <bold>Location:</bold> continent: <named-content xmlns:xlink="http://www.w3.org/1999/xlink" content-type="dwc:continent" xlink:type="simple">Central America</named-content>; country: <named-content xmlns:xlink="http://www.w3.org/1999/xlink" content-type="dwc:country" xlink:type="simple">Costa Rica</named-content>; countryCode: <named-content xmlns:xlink="http://www.w3.org/1999/xlink" content-type="dwc:countryCode" xlink:type="simple">CR</named-content>; stateProvince: <named-content xmlns:xlink="http://www.w3.org/1999/xlink" content-type="dwc:stateProvince" xlink:type="simple">Guanacaste</named-content>; county: <named-content xmlns:xlink="http://www.w3.org/1999/xlink" content-type="dwc:county" xlink:type="simple">Sector Santa Rosa</named-content>; locality: <named-content xmlns:xlink="http://www.w3.org/1999/xlink" content-type="dwc:locality" xlink:type="simple">Area de Conservacion Guanacaste</named-content>; verbatimLocality: <named-content xmlns:xlink="http://www.w3.org/1999/xlink" content-type="dwc:verbatimLocality" xlink:type="simple">Tanquetas</named-content>; verbatimElevation: <named-content xmlns:xlink="http://www.w3.org/1999/xlink" content-type="dwc:verbatimElevation" xlink:type="simple">295</named-content>; verbatimLatitude: <named-content xmlns:xlink="http://www.w3.org/1999/xlink" content-type="dwc:verbatimLatitude" xlink:type="simple">10.8708</named-content>; verbatimLongitude: <named-content xmlns:xlink="http://www.w3.org/1999/xlink" content-type="dwc:verbatimLongitude" xlink:type="simple">-85.6053</named-content>; verbatimCoordinateSystem: <named-content xmlns:xlink="http://www.w3.org/1999/xlink" content-type="dwc:verbatimCoordinateSystem" xlink:type="simple">Decimal</named-content>; decimalLatitude: <named-content xmlns:xlink="http://www.w3.org/1999/xlink" content-type="dwc:decimalLatitude" xlink:type="simple">10.8708</named-content>; decimalLongitude: <named-content xmlns:xlink="http://www.w3.org/1999/xlink" content-type="dwc:decimalLongitude" xlink:type="simple">-85.6053</named-content>; <bold>Identification:</bold> identifiedBy: <named-content xmlns:xlink="http://www.w3.org/1999/xlink" content-type="dwc:identifiedBy" xlink:type="simple">AJ Fleming</named-content>; dateIdentified: <named-content xmlns:xlink="http://www.w3.org/1999/xlink" content-type="dwc:dateIdentified" xlink:type="simple">2022</named-content>; <bold>Event:</bold> samplingProtocol: <named-content xmlns:xlink="http://www.w3.org/1999/xlink" content-type="dwc:samplingProtocol" xlink:type="simple">Reared from the larvae of the <tp:taxon-name><tp:taxon-name-part taxon-name-part-type="family">Sphingidae</tp:taxon-name-part></tp:taxon-name>, <tp:taxon-name><tp:taxon-name-part taxon-name-part-type="genus" reg="Aellopos">Aellopos</tp:taxon-name-part><tp:taxon-name-part taxon-name-part-type="species" reg="fadus">fadus</tp:taxon-name-part></tp:taxon-name></named-content>; verbatimEventDate: <named-content xmlns:xlink="http://www.w3.org/1999/xlink" content-type="dwc:verbatimEventDate" xlink:type="simple">02-Jul-1994</named-content>; <bold>Record Level:</bold> language: <named-content xmlns:xlink="http://www.w3.org/1999/xlink" content-type="dwc:language" xlink:type="simple">en</named-content>; institutionCode: <named-content xmlns:xlink="http://www.w3.org/1999/xlink" content-type="dwc:institutionCode" xlink:type="simple">CNC</named-content>; collectionCode: <named-content xmlns:xlink="http://www.w3.org/1999/xlink" content-type="dwc:collectionCode" xlink:type="simple">Insects</named-content>; basisOfRecord: <named-content xmlns:xlink="http://www.w3.org/1999/xlink" content-type="dwc:basisOfRecord" xlink:type="simple">Pinned Specimen</named-content></p></list-item><list-item><p><bold>Type status:</bold> <named-content xmlns:xlink="http://www.w3.org/1999/xlink" content-type="dwc:typeStatus" xlink:type="simple">Paratype</named-content>. <bold>Occurrence:</bold> occurrenceDetails: <named-content xmlns:xlink="http://www.w3.org/1999/xlink" content-type="dwc:occurrenceDetails" xlink:type="simple">http://janzen.sas.upenn.edu</named-content>; catalogNumber: <named-content xmlns:xlink="http://www.w3.org/1999/xlink" content-type="dwc:catalogNumber" xlink:type="simple">DHJPAR0001864</named-content>; recordedBy: <named-content xmlns:xlink="http://www.w3.org/1999/xlink" content-type="dwc:recordedBy" xlink:type="simple">D.H. Janzen, W. Hallwachs &amp; gusaneros</named-content>; individualID: <named-content xmlns:xlink="http://www.w3.org/1999/xlink" content-type="dwc:individualID" xlink:type="simple">DHJPAR0001864</named-content>; individualCount: <named-content xmlns:xlink="http://www.w3.org/1999/xlink" content-type="dwc:individualCount" xlink:type="simple">1</named-content>; sex: <named-content xmlns:xlink="http://www.w3.org/1999/xlink" content-type="dwc:sex" xlink:type="simple">Male</named-content>; lifeStage: <named-content xmlns:xlink="http://www.w3.org/1999/xlink" content-type="dwc:lifeStage" xlink:type="simple">adult</named-content>; preparations: <named-content xmlns:xlink="http://www.w3.org/1999/xlink" content-type="dwc:preparations" xlink:type="simple">pinned</named-content>; otherCatalogNumbers: <named-content xmlns:xlink="http://www.w3.org/1999/xlink" content-type="dwc:otherCatalogNumbers" xlink:type="simple">HCIC380-05, 88-SRNP-482, BOLD:AAA8475</named-content>; occurrenceID: <named-content xmlns:xlink="http://www.w3.org/1999/xlink" content-type="dwc:occurrenceID" xlink:type="simple">E3F37F5E-7098-57DD-8C68-444763D7DDCC</named-content>; <bold>Taxon:</bold> scientificName: <named-content xmlns:xlink="http://www.w3.org/1999/xlink" content-type="dwc:scientificName" xlink:type="simple"><tp:taxon-name><tp:taxon-name-part taxon-name-part-type="genus" reg="Belvosia">Belvosia</tp:taxon-name-part><tp:taxon-name-part taxon-name-part-type="species" reg="gloriasihezarae">gloriasihezarae</tp:taxon-name-part></tp:taxon-name></named-content>; phylum: <named-content xmlns:xlink="http://www.w3.org/1999/xlink" content-type="dwc:phylum" xlink:type="simple"><tp:taxon-name><tp:taxon-name-part taxon-name-part-type="phylum">Arthropoda</tp:taxon-name-part></tp:taxon-name></named-content>; class: <named-content xmlns:xlink="http://www.w3.org/1999/xlink" content-type="dwc:class" xlink:type="simple"><tp:taxon-name><tp:taxon-name-part taxon-name-part-type="class">Insecta</tp:taxon-name-part></tp:taxon-name></named-content>; order: <named-content xmlns:xlink="http://www.w3.org/1999/xlink" content-type="dwc:order" xlink:type="simple"><tp:taxon-name><tp:taxon-name-part taxon-name-part-type="order">Diptera</tp:taxon-name-part></tp:taxon-name></named-content>; family: <named-content xmlns:xlink="http://www.w3.org/1999/xlink" content-type="dwc:family" xlink:type="simple"><tp:taxon-name><tp:taxon-name-part taxon-name-part-type="family">Tachinidae</tp:taxon-name-part></tp:taxon-name></named-content>; genus: <named-content xmlns:xlink="http://www.w3.org/1999/xlink" content-type="dwc:genus" xlink:type="simple"><tp:taxon-name><tp:taxon-name-part taxon-name-part-type="genus">Belvosia</tp:taxon-name-part></tp:taxon-name></named-content>; specificEpithet: <named-content xmlns:xlink="http://www.w3.org/1999/xlink" content-type="dwc:specificEpithet" xlink:type="simple"><tp:taxon-name><tp:taxon-name-part taxon-name-part-type="genus" reg="Belvosia"/><tp:taxon-name-part taxon-name-part-type="species" reg="gloriasihezarae">gloriasihezarae</tp:taxon-name-part></tp:taxon-name></named-content>; scientificNameAuthorship: <named-content xmlns:xlink="http://www.w3.org/1999/xlink" content-type="dwc:scientificNameAuthorship" xlink:type="simple">Fleming &amp; Woodley, 2023</named-content>; <bold>Location:</bold> continent: <named-content xmlns:xlink="http://www.w3.org/1999/xlink" content-type="dwc:continent" xlink:type="simple">Central America</named-content>; country: <named-content xmlns:xlink="http://www.w3.org/1999/xlink" content-type="dwc:country" xlink:type="simple">Costa Rica</named-content>; countryCode: <named-content xmlns:xlink="http://www.w3.org/1999/xlink" content-type="dwc:countryCode" xlink:type="simple">CR</named-content>; stateProvince: <named-content xmlns:xlink="http://www.w3.org/1999/xlink" content-type="dwc:stateProvince" xlink:type="simple">Guanacaste</named-content>; county: <named-content xmlns:xlink="http://www.w3.org/1999/xlink" content-type="dwc:county" xlink:type="simple">Sector Orosi</named-content>; locality: <named-content xmlns:xlink="http://www.w3.org/1999/xlink" content-type="dwc:locality" xlink:type="simple">Area de Conservacion Guanacaste</named-content>; verbatimLocality: <named-content xmlns:xlink="http://www.w3.org/1999/xlink" content-type="dwc:verbatimLocality" xlink:type="simple">Estacion Maritza</named-content>; verbatimElevation: <named-content xmlns:xlink="http://www.w3.org/1999/xlink" content-type="dwc:verbatimElevation" xlink:type="simple">570</named-content>; verbatimLatitude: <named-content xmlns:xlink="http://www.w3.org/1999/xlink" content-type="dwc:verbatimLatitude" xlink:type="simple">10.9592</named-content>; verbatimLongitude: <named-content xmlns:xlink="http://www.w3.org/1999/xlink" content-type="dwc:verbatimLongitude" xlink:type="simple">-85.4951</named-content>; verbatimCoordinateSystem: <named-content xmlns:xlink="http://www.w3.org/1999/xlink" content-type="dwc:verbatimCoordinateSystem" xlink:type="simple">Decimal</named-content>; decimalLatitude: <named-content xmlns:xlink="http://www.w3.org/1999/xlink" content-type="dwc:decimalLatitude" xlink:type="simple">10.9592</named-content>; decimalLongitude: <named-content xmlns:xlink="http://www.w3.org/1999/xlink" content-type="dwc:decimalLongitude" xlink:type="simple">-85.4951</named-content>; <bold>Identification:</bold> identifiedBy: <named-content xmlns:xlink="http://www.w3.org/1999/xlink" content-type="dwc:identifiedBy" xlink:type="simple">AJ Fleming</named-content>; dateIdentified: <named-content xmlns:xlink="http://www.w3.org/1999/xlink" content-type="dwc:dateIdentified" xlink:type="simple">2022</named-content>; <bold>Event:</bold> samplingProtocol: <named-content xmlns:xlink="http://www.w3.org/1999/xlink" content-type="dwc:samplingProtocol" xlink:type="simple">Reared from the larvae of the <tp:taxon-name><tp:taxon-name-part taxon-name-part-type="family">Sphingidae</tp:taxon-name-part></tp:taxon-name>, <tp:taxon-name><tp:taxon-name-part taxon-name-part-type="genus" reg="Erinnyis">Erinnyis</tp:taxon-name-part></tp:taxon-name> <tp:taxon-name><tp:taxon-name-part taxon-name-part-type="genus" reg="Erynnyis"/><tp:taxon-name-part taxon-name-part-type="species" reg="ello">ello</tp:taxon-name-part></tp:taxon-name></named-content>; verbatimEventDate: <named-content xmlns:xlink="http://www.w3.org/1999/xlink" content-type="dwc:verbatimEventDate" xlink:type="simple">22-Jul-1988</named-content>; <bold>Record Level:</bold> language: <named-content xmlns:xlink="http://www.w3.org/1999/xlink" content-type="dwc:language" xlink:type="simple">en</named-content>; institutionCode: <named-content xmlns:xlink="http://www.w3.org/1999/xlink" content-type="dwc:institutionCode" xlink:type="simple">CNC</named-content>; collectionCode: <named-content xmlns:xlink="http://www.w3.org/1999/xlink" content-type="dwc:collectionCode" xlink:type="simple">Insects</named-content>; basisOfRecord: <named-content xmlns:xlink="http://www.w3.org/1999/xlink" content-type="dwc:basisOfRecord" xlink:type="simple">Pinned Specimen</named-content></p></list-item><list-item><p><bold>Type status:</bold> <named-content xmlns:xlink="http://www.w3.org/1999/xlink" content-type="dwc:typeStatus" xlink:type="simple">Paratype</named-content>. <bold>Occurrence:</bold> occurrenceDetails: <named-content xmlns:xlink="http://www.w3.org/1999/xlink" content-type="dwc:occurrenceDetails" xlink:type="simple">http://janzen.sas.upenn.edu</named-content>; catalogNumber: <named-content xmlns:xlink="http://www.w3.org/1999/xlink" content-type="dwc:catalogNumber" xlink:type="simple">DHJPAR0052415</named-content>; recordedBy: <named-content xmlns:xlink="http://www.w3.org/1999/xlink" content-type="dwc:recordedBy" xlink:type="simple">D.H. Janzen, W. Hallwachs &amp; Guillermo Pereira</named-content>; individualID: <named-content xmlns:xlink="http://www.w3.org/1999/xlink" content-type="dwc:individualID" xlink:type="simple">DHJPAR0052415</named-content>; individualCount: <named-content xmlns:xlink="http://www.w3.org/1999/xlink" content-type="dwc:individualCount" xlink:type="simple">1</named-content>; sex: <named-content xmlns:xlink="http://www.w3.org/1999/xlink" content-type="dwc:sex" xlink:type="simple">Female</named-content>; lifeStage: <named-content xmlns:xlink="http://www.w3.org/1999/xlink" content-type="dwc:lifeStage" xlink:type="simple">adult</named-content>; preparations: <named-content xmlns:xlink="http://www.w3.org/1999/xlink" content-type="dwc:preparations" xlink:type="simple">pinned</named-content>; otherCatalogNumbers: <named-content xmlns:xlink="http://www.w3.org/1999/xlink" content-type="dwc:otherCatalogNumbers" xlink:type="simple">ASHYM1769-13, 13-SRNP-15205, BOLD:AAA8475</named-content>; occurrenceID: <named-content xmlns:xlink="http://www.w3.org/1999/xlink" content-type="dwc:occurrenceID" xlink:type="simple">BDE05808-AD4F-57B4-897D-F581DB200AE6</named-content>; <bold>Taxon:</bold> scientificName: <named-content xmlns:xlink="http://www.w3.org/1999/xlink" content-type="dwc:scientificName" xlink:type="simple"><tp:taxon-name><tp:taxon-name-part taxon-name-part-type="genus" reg="Belvosia">Belvosia</tp:taxon-name-part><tp:taxon-name-part taxon-name-part-type="species" reg="gloriasihezarae">gloriasihezarae</tp:taxon-name-part></tp:taxon-name></named-content>; phylum: <named-content xmlns:xlink="http://www.w3.org/1999/xlink" content-type="dwc:phylum" xlink:type="simple"><tp:taxon-name><tp:taxon-name-part taxon-name-part-type="phylum">Arthropoda</tp:taxon-name-part></tp:taxon-name></named-content>; class: <named-content xmlns:xlink="http://www.w3.org/1999/xlink" content-type="dwc:class" xlink:type="simple"><tp:taxon-name><tp:taxon-name-part taxon-name-part-type="class">Insecta</tp:taxon-name-part></tp:taxon-name></named-content>; order: <named-content xmlns:xlink="http://www.w3.org/1999/xlink" content-type="dwc:order" xlink:type="simple"><tp:taxon-name><tp:taxon-name-part taxon-name-part-type="order">Diptera</tp:taxon-name-part></tp:taxon-name></named-content>; family: <named-content xmlns:xlink="http://www.w3.org/1999/xlink" content-type="dwc:family" xlink:type="simple"><tp:taxon-name><tp:taxon-name-part taxon-name-part-type="family">Tachinidae</tp:taxon-name-part></tp:taxon-name></named-content>; genus: <named-content xmlns:xlink="http://www.w3.org/1999/xlink" content-type="dwc:genus" xlink:type="simple"><tp:taxon-name><tp:taxon-name-part taxon-name-part-type="genus">Belvosia</tp:taxon-name-part></tp:taxon-name></named-content>; specificEpithet: <named-content xmlns:xlink="http://www.w3.org/1999/xlink" content-type="dwc:specificEpithet" xlink:type="simple"><tp:taxon-name><tp:taxon-name-part taxon-name-part-type="genus" reg="Belvosia"/><tp:taxon-name-part taxon-name-part-type="species" reg="gloriasihezarae">gloriasihezarae</tp:taxon-name-part></tp:taxon-name></named-content>; scientificNameAuthorship: <named-content xmlns:xlink="http://www.w3.org/1999/xlink" content-type="dwc:scientificNameAuthorship" xlink:type="simple">Fleming &amp; Woodley, 2023</named-content>; <bold>Location:</bold> continent: <named-content xmlns:xlink="http://www.w3.org/1999/xlink" content-type="dwc:continent" xlink:type="simple">Central America</named-content>; country: <named-content xmlns:xlink="http://www.w3.org/1999/xlink" content-type="dwc:country" xlink:type="simple">Costa Rica</named-content>; countryCode: <named-content xmlns:xlink="http://www.w3.org/1999/xlink" content-type="dwc:countryCode" xlink:type="simple">CR</named-content>; stateProvince: <named-content xmlns:xlink="http://www.w3.org/1999/xlink" content-type="dwc:stateProvince" xlink:type="simple">Guanacaste</named-content>; county: <named-content xmlns:xlink="http://www.w3.org/1999/xlink" content-type="dwc:county" xlink:type="simple">Sector Santa Rosa</named-content>; locality: <named-content xmlns:xlink="http://www.w3.org/1999/xlink" content-type="dwc:locality" xlink:type="simple">Area de Conservacion Guanacaste</named-content>; verbatimLocality: <named-content xmlns:xlink="http://www.w3.org/1999/xlink" content-type="dwc:verbatimLocality" xlink:type="simple">Sendero Natural</named-content>; verbatimElevation: <named-content xmlns:xlink="http://www.w3.org/1999/xlink" content-type="dwc:verbatimElevation" xlink:type="simple">290</named-content>; verbatimLatitude: <named-content xmlns:xlink="http://www.w3.org/1999/xlink" content-type="dwc:verbatimLatitude" xlink:type="simple">10.8357</named-content>; verbatimLongitude: <named-content xmlns:xlink="http://www.w3.org/1999/xlink" content-type="dwc:verbatimLongitude" xlink:type="simple">-85.6125</named-content>; verbatimCoordinateSystem: <named-content xmlns:xlink="http://www.w3.org/1999/xlink" content-type="dwc:verbatimCoordinateSystem" xlink:type="simple">Decimal</named-content>; decimalLatitude: <named-content xmlns:xlink="http://www.w3.org/1999/xlink" content-type="dwc:decimalLatitude" xlink:type="simple">10.8357</named-content>; decimalLongitude: <named-content xmlns:xlink="http://www.w3.org/1999/xlink" content-type="dwc:decimalLongitude" xlink:type="simple">-85.6125</named-content>; <bold>Identification:</bold> identifiedBy: <named-content xmlns:xlink="http://www.w3.org/1999/xlink" content-type="dwc:identifiedBy" xlink:type="simple">AJ Fleming</named-content>; dateIdentified: <named-content xmlns:xlink="http://www.w3.org/1999/xlink" content-type="dwc:dateIdentified" xlink:type="simple">2022</named-content>; <bold>Event:</bold> samplingProtocol: <named-content xmlns:xlink="http://www.w3.org/1999/xlink" content-type="dwc:samplingProtocol" xlink:type="simple">Reared from the larvae of the <tp:taxon-name><tp:taxon-name-part taxon-name-part-type="family">Sphingidae</tp:taxon-name-part></tp:taxon-name>, <tp:taxon-name><tp:taxon-name-part taxon-name-part-type="genus" reg="Aellopos">Aellopos</tp:taxon-name-part><tp:taxon-name-part taxon-name-part-type="species" reg="titan">titan</tp:taxon-name-part></tp:taxon-name></named-content>; verbatimEventDate: <named-content xmlns:xlink="http://www.w3.org/1999/xlink" content-type="dwc:verbatimEventDate" xlink:type="simple">12-Jul-2013</named-content>; <bold>Record Level:</bold> language: <named-content xmlns:xlink="http://www.w3.org/1999/xlink" content-type="dwc:language" xlink:type="simple">en</named-content>; institutionCode: <named-content xmlns:xlink="http://www.w3.org/1999/xlink" content-type="dwc:institutionCode" xlink:type="simple">CNC</named-content>; collectionCode: <named-content xmlns:xlink="http://www.w3.org/1999/xlink" content-type="dwc:collectionCode" xlink:type="simple">Insects</named-content>; basisOfRecord: <named-content xmlns:xlink="http://www.w3.org/1999/xlink" content-type="dwc:basisOfRecord" xlink:type="simple">Pinned Specimen</named-content></p></list-item></list></tp:treatment-sec><tp:treatment-sec sec-type="Description"><title>Description</title><p><bold>Male</bold> (Fig. <xref ref-type="fig" rid="F5546501">46</xref>), length: 14–15mm. <bold>Head</bold>: head slightly wider than thorax; vertex 1/3 head width; gena 1/5 of head height, 1/4 of eye height. Fronto-orbital plate light black in ground color, lightly covered with gray tomentum giving majority of the plate a glabrous dark gray sheen transitioning to silver; ocellar setae absent at most several hair-like setulae present on ocellar triangle; inner row of 5-10 post-ocular setae; reclinate orbital seta absent; two rows of frontal setae, black setulae intermingled with setae, several black setulae present below lowest frontal setae. Parafacial dark yellow in ground color, densely covered in silver tomentum making the entire surface reflective brilliant silver appearance; bare overall, except for a small number of setulae extending just below lowest frontal setae; facial ridge setose along 1/3–1/2 of its length, with a few sparse hair-like setulae emerging along outer edge of row; gena covered in black setulae. Antenna, pedicel black, concolorous with postpedicel; postpedicel, 1.5X as long as pedicel; arista bare, with a regular taper along most of its length only thickened on basal 1/5 almost to tip. Palps, yellow-orange throughout and densely covered in short black setulae; slightly clubbed, but gradually tapering to a slight point apically. <bold>Thorax</bold>: black ground color, with light gray tomentum throughout, when viewed dorsally tomentum appears thinner postsuturally, some bronze tomentum on the postalar callosity and posterior edge of scutum; scutellum appearing reddish-yellow in ground color, anterior edge darker than posterior, under microscope bronze tomentum becomes apparent when view on an oblique caudal angle; scutum with four dorsal vittae, becoming more evident under certain angles of light, these broken at suture; lateral surface of thorax densely covered in long black hair-like setulae; chaetotaxy: 3–4 strong setae on postpronotum arranged in a line, acrostichal setae 3:4–6 often with 2 extra setae appearing just adjacent to acrostichal setae; dorsocentral setae 3:4; intra-alar setae 3:3; supra-alar setae 2:3; 4–6 katepisternal setae; small tuft of yellow hair-like setulae at the base of the postalar callosity; scutellum, with 5–6 pairs of long flat marginal setae of subequal length; apical setae absent; complete row of scutellar discal setae just posterior to marginal setae, these setae 1/3 as long as scutelar marginals. <bold>Wing</bold>: strongly infuscate, slightly orange at wing base, black basicosta, with some orange along posterior margin; both upper and lower calypters whitish with a fringe of pale setulae; wing vein R<sub>4+5</sub> setose, bearing only 2–3 setulae at base; halteres orange stalk with dark black/brown capitulum. <bold>Legs</bold>: black overall, coxa on midleg and hindleg with a few reddish-yellow setulae; tarsal claws yellow with black tips, with yellow pulvilli 2/3 length of tarsal claws; Anterodorsal row of setae on hind tibia fringelike, formed by a very regular row of uniformly sized setae separated from each other by less than the width of their socket. <bold>Abdomen</bold>: globose, with dark burgundy-black ground color; gold tomentum at most on anterior 10% of T3, T4 with gold tomentum over anterior 50% tergite, T5 densely gold tomentose on 95% of surface absent along posterior 50%, which appears as glabrous black; middorsal depression on ST1+2 reaching to hind margin of tergite, median marginal setae absent on ST1+2, T3 also with 1 pair of reduced median marginal setae these approximately 1/2 as long as marginals on T4, and complete rows of marginal setae on T4 and T5; ventral surfaces of T3–T4 with clearly defined sex-patches extending from underside of tergite to lateral surface.</p><p><bold>Male terminalia</bold> (Fig. <xref ref-type="fig" rid="F8168773">47</xref>): sternite 5 with a deeply excavated median cleft along posterior edge, smoothly Y-shaped, margins apparently bare; posterior lobes slightly pointed apically, with a wide fringe of strong setulae surrounded by many shorter weaker setulae. Anterior plate of sternite 5, 1/2 length of posterior lobes; unsclerotized "window" on anterior plate of sternite 5 translucent directly basal to posterior lobes, rectangular with upturned extremes giving the entire structure an almost flat "w". Cerci in posterior view like an isosceles triangle, slightly longer than surstyli; slightly rounded at apex, medially to fused along 2/3 its length. Cerci in lateral view, digitiform arced, with a broad anterior curve along its length; cerci densely setose along basal 1/2. Surstylus in lateral view, narrow, tapered, pointed at tips, straight with no apparent curve; surstylus appearing to be fused with epandrium; when viewed posteriorly surstyli appearing slightly divergent at tips, but not broadly not angled outwards. Pregonite broad, well-developed, apically squared off appearing subrectangular, bare. Postgonite, slightly narrowed, 1/3 as wide as pregonite, pointed at tip slightly blade-shaped at apex. Distiphallus broadly cone-shaped with a pronounced flare, with a slender median longitudinal sclerotized reinforcement on its posterior surface not reaching apex and a broad, anterolateral, sclerotized acrophallus, thickened apically appearing clubbed, 1.75X longer than basiphallus.</p><p><bold>Female</bold> (Fig. <xref ref-type="fig" rid="F5546514">48</xref>) length: 14–15mm, overall morphology as in male differing in the following traits: <bold>Head</bold>: fronto-orbital plate dull gray, sometimes appearing devoid of tomentum along vertex, bearing 3–4 pairs of proclinate orbital setae in addition to 1–2 pairs of reclinate orbital seta; gena 1/3 head height and 2/5 eye height. <bold>Thorax</bold>: Thoracic chaetotaxy: acrostichal setae 3:4; dorsocentral setae 3:4; intra-alar setae 2:3; supra-alar setae 2:3. <bold>Abdomen</bold>: more globose than males, lacking the flattened character, setulae on abdomen not as dense appearing far less hirsute than male abdomen; differing in terminalia, and T3 bearing goldish tomentum on ventral surface.</p></tp:treatment-sec><tp:treatment-sec sec-type="Diagnosis"><title>Diagnosis</title><p><italic><tp:taxon-name><tp:taxon-name-part taxon-name-part-type="genus" reg="Belvosia">Belvosia</tp:taxon-name-part><tp:taxon-name-part taxon-name-part-type="species" reg="gloriasihezarae">gloriasihezarae</tp:taxon-name-part></tp:taxon-name></italic> <bold>sp. n.</bold> can be distinguished from all other <italic><tp:taxon-name><tp:taxon-name-part taxon-name-part-type="genus" reg="Belvosia">Belvosia</tp:taxon-name-part></tp:taxon-name></italic> by the following combination of traits: gena covered in black setulae, black basicosta, white calypters, anterodorsal setae on hind tibia comblike and regular, and T5 black apically.</p></tp:treatment-sec><tp:treatment-sec sec-type="Etymology"><title>Etymology</title><p><italic><tp:taxon-name><tp:taxon-name-part taxon-name-part-type="genus" reg="Belvosia">Belvosia</tp:taxon-name-part><tp:taxon-name-part taxon-name-part-type="species" reg="gloriasihezarae">gloriasihezarae</tp:taxon-name-part></tp:taxon-name></italic> <bold>sp. n</bold>, is named in honor of Sra. Gloria Sihezare in recognition of her decades of being part of the Parataxonomist Program of Area de Conservación Guanacaste (<ext-link xmlns:xlink="http://www.w3.org/1999/xlink" ext-link-type="uri" xlink:href="http://www.acguanacaste.ac.cr" xlink:type="simple">http://www.acguanacaste.ac.cr</ext-link>) in northwestern Costa Rica (<xref ref-type="bibr" rid="B8302936">Janzen and Hallwachs 2011</xref>). Interim species-specific name included in previously circulating databases and publications, <italic><tp:taxon-name><tp:taxon-name-part taxon-name-part-type="genus" reg="Belvosia">Belvosia</tp:taxon-name-part></tp:taxon-name></italic> Woodley07B.</p></tp:treatment-sec><tp:treatment-sec sec-type="Distribution"><title>Distribution</title><p>Costa Rica, ACG, Alajuela and Guanacaste Provinces, 96–640m elevation</p></tp:treatment-sec><tp:treatment-sec sec-type="Ecology"><title>Ecology</title><p><italic><tp:taxon-name><tp:taxon-name-part taxon-name-part-type="genus" reg="Belvosia">Belvosia</tp:taxon-name-part><tp:taxon-name-part taxon-name-part-type="species" reg="gloriasihezarae">gloriasihezarae</tp:taxon-name-part></tp:taxon-name></italic> <bold>sp. n.</bold> has been reared 59 times from seven species of <tp:taxon-name><tp:taxon-name-part taxon-name-part-type="order">Lepidoptera</tp:taxon-name-part></tp:taxon-name> in the family <tp:taxon-name><tp:taxon-name-part taxon-name-part-type="family">Sphingidae</tp:taxon-name-part></tp:taxon-name>, <italic><tp:taxon-name><tp:taxon-name-part taxon-name-part-type="genus" reg="Aellopos">Aellopos</tp:taxon-name-part><tp:taxon-name-part taxon-name-part-type="species" reg="ceculus">ceculus</tp:taxon-name-part></tp:taxon-name></italic> (Cramer, 1777) (N=13), <italic><tp:taxon-name><tp:taxon-name-part taxon-name-part-type="genus" reg="Aellopos">A.</tp:taxon-name-part><tp:taxon-name-part taxon-name-part-type="species" reg="fadus">fadus</tp:taxon-name-part></tp:taxon-name></italic> (Cramer, 1775) (N=15), <italic><tp:taxon-name><tp:taxon-name-part taxon-name-part-type="genus" reg="Automeris">A.</tp:taxon-name-part><tp:taxon-name-part taxon-name-part-type="species" reg="titan">titan</tp:taxon-name-part></tp:taxon-name></italic> (Cramer, 1777) (N=9), <italic><tp:taxon-name><tp:taxon-name-part taxon-name-part-type="genus" reg="Erinnyis">Erinnyis</tp:taxon-name-part><tp:taxon-name-part taxon-name-part-type="species" reg="crameri">crameri</tp:taxon-name-part></tp:taxon-name></italic> (Schaus, 1898) (N=5) <italic><tp:taxon-name><tp:taxon-name-part taxon-name-part-type="genus" reg="Erynnyis">E.</tp:taxon-name-part><tp:taxon-name-part taxon-name-part-type="species" reg="ello">ello</tp:taxon-name-part></tp:taxon-name></italic> (Linnaeus, 1758) (N=14), <italic><tp:taxon-name><tp:taxon-name-part taxon-name-part-type="genus" reg="Erinnyis">E.</tp:taxon-name-part><tp:taxon-name-part taxon-name-part-type="species" reg="oenotrus">oenotrus</tp:taxon-name-part></tp:taxon-name></italic> (Cramer, 1780) (N=1), <italic><tp:taxon-name><tp:taxon-name-part taxon-name-part-type="genus" reg="Eupyrrhoglossum">Eupyrrhoglossum</tp:taxon-name-part><tp:taxon-name-part taxon-name-part-type="species" reg="sagra">sagra</tp:taxon-name-part></tp:taxon-name></italic> (Poey, 1832) (N=2), in dry foresrt, rain forest, and dry-rain lowland intergrade.</p></tp:treatment-sec><tp:treatment-sec><!--Section generated to contain objects referenced in tp:taxon-treatment.--><fig-group id="F5546501" position="float" orientation="portrait"><caption><p><italic><tp:taxon-name><tp:taxon-name-part taxon-name-part-type="genus" reg="Belvosia">Belvosia</tp:taxon-name-part><tp:taxon-name-part taxon-name-part-type="species" reg="gloriasihezarae">gloriasihezarae</tp:taxon-name-part></tp:taxon-name></italic> <bold>sp. n.</bold> habitus images <bold>a–d</bold>: male, holotype n. DHJPAR0001985</p></caption><fig id="F5546506" position="float" orientation="portrait"><object-id xmlns:xlink="http://www.w3.org/1999/xlink" content-type="arpha" xlink:type="simple">BC9E9968-92EB-5323-A414-0B4361DFB2CE</object-id><object-id xmlns:xlink="http://www.w3.org/1999/xlink" content-type="doi" xlink:type="simple">10.3897/BDJ.11.e103667.figure46a</object-id><label>Figure 46a.</label><caption><p>dorsal view</p></caption><graphic xmlns:xlink="http://www.w3.org/1999/xlink" xlink:href="bdj-11-e103667-g046_a.jpg" xlink:type="simple" position="float" orientation="portrait" id="oo_384619.jpg"><uri content-type="original_file" xlink:type="simple">https://binary.pensoft.net/fig/384619</uri></graphic></fig><fig id="F5546507" position="float" orientation="portrait"><object-id xmlns:xlink="http://www.w3.org/1999/xlink" content-type="arpha" xlink:type="simple">A57AA431-0BDC-5A32-9BBC-8A6BC5955C2D</object-id><object-id xmlns:xlink="http://www.w3.org/1999/xlink" content-type="doi" xlink:type="simple">10.3897/BDJ.11.e103667.figure46b</object-id><label>Figure 46b.</label><caption><p>frontal view</p></caption><graphic xmlns:xlink="http://www.w3.org/1999/xlink" xlink:href="bdj-11-e103667-g046_b.jpg" xlink:type="simple" position="float" orientation="portrait" id="oo_384620.jpg"><uri content-type="original_file" xlink:type="simple">https://binary.pensoft.net/fig/384620</uri></graphic></fig><fig id="F5546508" position="float" orientation="portrait"><object-id xmlns:xlink="http://www.w3.org/1999/xlink" content-type="arpha" xlink:type="simple">E8C5FC54-6E7F-5E20-B3E3-5405AB93DB0E</object-id><object-id xmlns:xlink="http://www.w3.org/1999/xlink" content-type="doi" xlink:type="simple">10.3897/BDJ.11.e103667.figure46c</object-id><label>Figure 46c.</label><caption><p>three quarters view</p></caption><graphic xmlns:xlink="http://www.w3.org/1999/xlink" xlink:href="bdj-11-e103667-g046_c.jpg" xlink:type="simple" position="float" orientation="portrait" id="oo_384621.jpg"><uri content-type="original_file" xlink:type="simple">https://binary.pensoft.net/fig/384621</uri></graphic></fig><fig id="F5546509" position="float" orientation="portrait"><object-id xmlns:xlink="http://www.w3.org/1999/xlink" content-type="arpha" xlink:type="simple">8B8FB779-3CCC-5A68-A375-68557395A42E</object-id><object-id xmlns:xlink="http://www.w3.org/1999/xlink" content-type="doi" xlink:type="simple">10.3897/BDJ.11.e103667.figure46d</object-id><label>Figure 46d.</label><caption><p>lateral view</p></caption><graphic xmlns:xlink="http://www.w3.org/1999/xlink" xlink:href="bdj-11-e103667-g046_d.jpg" xlink:type="simple" position="float" orientation="portrait" id="oo_384622.jpg"><uri content-type="original_file" xlink:type="simple">https://binary.pensoft.net/fig/384622</uri></graphic></fig></fig-group><fig-group id="F8168773" position="float" orientation="portrait"><caption><p><italic><tp:taxon-name><tp:taxon-name-part taxon-name-part-type="genus" reg="Belvosia">Belvosia</tp:taxon-name-part><tp:taxon-name-part taxon-name-part-type="species" reg="gloriasihezarae">gloriasihezarae</tp:taxon-name-part></tp:taxon-name></italic> <bold>sp. n.</bold> terminalia images <bold>a–c</bold>: male, paratype n. DHJPAR0001864</p></caption><fig id="F8168778" position="float" orientation="portrait"><object-id xmlns:xlink="http://www.w3.org/1999/xlink" content-type="arpha" xlink:type="simple">91FCF265-2558-5E31-B083-99BC217BE671</object-id><object-id xmlns:xlink="http://www.w3.org/1999/xlink" content-type="doi" xlink:type="simple">10.3897/BDJ.11.e103667.figure47a</object-id><label>Figure 47a.</label><caption><p>caudal view</p></caption><graphic xmlns:xlink="http://www.w3.org/1999/xlink" xlink:href="bdj-11-e103667-g047_a.jpg" xlink:type="simple" position="float" orientation="portrait" id="oo_748139.jpg"><uri content-type="original_file" xlink:type="simple">https://binary.pensoft.net/fig/748139</uri></graphic></fig><fig id="F8168779" position="float" orientation="portrait"><object-id xmlns:xlink="http://www.w3.org/1999/xlink" content-type="arpha" xlink:type="simple">46648BD1-1E83-5D2E-B3D3-7D293E09624B</object-id><object-id xmlns:xlink="http://www.w3.org/1999/xlink" content-type="doi" xlink:type="simple">10.3897/BDJ.11.e103667.figure47b</object-id><label>Figure 47b.</label><caption><p>lateral view</p></caption><graphic xmlns:xlink="http://www.w3.org/1999/xlink" xlink:href="bdj-11-e103667-g047_b.jpg" xlink:type="simple" position="float" orientation="portrait" id="oo_748137.jpg"><uri content-type="original_file" xlink:type="simple">https://binary.pensoft.net/fig/748137</uri></graphic></fig><fig id="F8168780" position="float" orientation="portrait"><object-id xmlns:xlink="http://www.w3.org/1999/xlink" content-type="arpha" xlink:type="simple">1A9ABA7D-3555-5416-B929-A7B20E0224F5</object-id><object-id xmlns:xlink="http://www.w3.org/1999/xlink" content-type="doi" xlink:type="simple">10.3897/BDJ.11.e103667.figure47c</object-id><label>Figure 47c.</label><caption><p>sternite 5, ventral view</p></caption><graphic xmlns:xlink="http://www.w3.org/1999/xlink" xlink:href="bdj-11-e103667-g047_c.jpg" xlink:type="simple" position="float" orientation="portrait" id="oo_771629.jpg"><uri content-type="original_file" xlink:type="simple">https://binary.pensoft.net/fig/771629</uri></graphic></fig></fig-group><fig-group id="F5546514" position="float" orientation="portrait"><caption><p><italic><tp:taxon-name><tp:taxon-name-part taxon-name-part-type="genus" reg="Belvosia">Belvosia</tp:taxon-name-part><tp:taxon-name-part taxon-name-part-type="species" reg="gloriasihezarae">gloriasihezarae</tp:taxon-name-part></tp:taxon-name></italic> <bold>sp. n.</bold> habitus images <bold>a–d</bold>: female, paratype n. DHJPAR0052415</p></caption><fig id="F5546519" position="float" orientation="portrait"><object-id xmlns:xlink="http://www.w3.org/1999/xlink" content-type="arpha" xlink:type="simple">602FDD8F-765F-5C3E-BA9F-813E2A5E2203</object-id><object-id xmlns:xlink="http://www.w3.org/1999/xlink" content-type="doi" xlink:type="simple">10.3897/BDJ.11.e103667.figure48a</object-id><label>Figure 48a.</label><caption><p>dorsal view</p></caption><graphic xmlns:xlink="http://www.w3.org/1999/xlink" xlink:href="bdj-11-e103667-g048_a.jpg" xlink:type="simple" position="float" orientation="portrait" id="oo_384623.jpg"><uri content-type="original_file" xlink:type="simple">https://binary.pensoft.net/fig/384623</uri></graphic></fig><fig id="F5546520" position="float" orientation="portrait"><object-id xmlns:xlink="http://www.w3.org/1999/xlink" content-type="arpha" xlink:type="simple">97C76933-CF30-5E84-A7AD-63CC2216770A</object-id><object-id xmlns:xlink="http://www.w3.org/1999/xlink" content-type="doi" xlink:type="simple">10.3897/BDJ.11.e103667.figure48b</object-id><label>Figure 48b.</label><caption><p>frontal view</p></caption><graphic xmlns:xlink="http://www.w3.org/1999/xlink" xlink:href="bdj-11-e103667-g048_b.jpg" xlink:type="simple" position="float" orientation="portrait" id="oo_384624.jpg"><uri content-type="original_file" xlink:type="simple">https://binary.pensoft.net/fig/384624</uri></graphic></fig><fig id="F5546521" position="float" orientation="portrait"><object-id xmlns:xlink="http://www.w3.org/1999/xlink" content-type="arpha" xlink:type="simple">7982747E-6640-5810-A373-E4429E061E1A</object-id><object-id xmlns:xlink="http://www.w3.org/1999/xlink" content-type="doi" xlink:type="simple">10.3897/BDJ.11.e103667.figure48c</object-id><label>Figure 48c.</label><caption><p>three quarters view</p></caption><graphic xmlns:xlink="http://www.w3.org/1999/xlink" xlink:href="bdj-11-e103667-g048_c.jpg" xlink:type="simple" position="float" orientation="portrait" id="oo_384625.jpg"><uri content-type="original_file" xlink:type="simple">https://binary.pensoft.net/fig/384625</uri></graphic></fig><fig id="F5546522" position="float" orientation="portrait"><object-id xmlns:xlink="http://www.w3.org/1999/xlink" content-type="arpha" xlink:type="simple">A2BEAFD5-D298-50B7-8728-A16186E4E376</object-id><object-id xmlns:xlink="http://www.w3.org/1999/xlink" content-type="doi" xlink:type="simple">10.3897/BDJ.11.e103667.figure48d</object-id><label>Figure 48d.</label><caption><p>lateral view</p></caption><graphic xmlns:xlink="http://www.w3.org/1999/xlink" xlink:href="bdj-11-e103667-g048_d.jpg" xlink:type="simple" position="float" orientation="portrait" id="oo_384626.jpg"><uri content-type="original_file" xlink:type="simple">https://binary.pensoft.net/fig/384626</uri></graphic></fig></fig-group></tp:treatment-sec><ref-list><ref id="B8302936"><element-citation xmlns:xlink="http://www.w3.org/1999/xlink" publication-type="article" xlink:type="simple"><person-group person-group-type="author"><name name-style="western"><surname>Janzen</surname><given-names>Daniel H.</given-names></name><name name-style="western"><surname>Hallwachs</surname><given-names>Winnie</given-names></name></person-group><year>2011</year><article-title>Joining inventory by parataxonomists with DNA barcoding of a large complex tropical conserved wildland in Northwestern Costa Rica</article-title><source>PLOS One</source><volume>6</volume><issue>8</issue><pub-id pub-id-type="doi">10.1371/journal.pone.0018123</pub-id></element-citation></ref></ref-list></tp:taxon-treatment>
