# Supplementary material for: Revision of Belvosia Robineau-Desvoidy (Diptera, Tachinidae) and 33 new species from Area de Conservación Guanacaste in northwestern Costa Rica with a key to known North and Mesoamerican species
Source: Biodivers Data J. 2023 Jun 30;11:e103667. doi: 10.3897/BDJ.11.e103667 (PMC10848636; doi:10.3897/BDJ.11.e103667)
Supplement: XML Treatment for Belvosia josecortezi [file BDJ.11.e103667-treatment21.xml]

<!DOCTYPE tp:taxon-treatment
  PUBLIC "-//TaxonX//DTD Taxonomic Treatment Publishing DTD v0 20100105//EN" "tax-treatment-NSO.dtd">
<tp:taxon-treatment xmlns:tp="http://www.plazi.org/taxpub"><tp:treatment-meta><mixed-citation publication-type="journal"><person-group><name><surname>Fleming</surname><given-names>AJ</given-names></name><name><surname>Woodley</surname><given-names>Norman</given-names></name><name><surname>Smith</surname><given-names>M. Alex</given-names></name><name><surname>Hallwachs</surname><given-names>Winnie</given-names></name><name><surname>Janzen</surname><given-names>Daniel H</given-names></name></person-group><article-title>Revision of <italic><tp:taxon-name><tp:taxon-name-part taxon-name-part-type="genus" reg="Belvosia">Belvosia</tp:taxon-name-part></tp:taxon-name></italic> Robineau-Desvoidy (<tp:taxon-name><tp:taxon-name-part taxon-name-part-type="order">Diptera</tp:taxon-name-part></tp:taxon-name>, <tp:taxon-name><tp:taxon-name-part taxon-name-part-type="family">Tachinidae</tp:taxon-name-part></tp:taxon-name>) and 33 new species from Area de Conservación Guanacaste in northwestern Costa Rica with a key to known North and Mesoamerican species</article-title><source>Biodivers Data J</source><day>30</day><month>06</month><year>2023</year><volume>11</volume><pub-id pub-id-type="doi">10.3897/BDJ.11.e103667</pub-id></mixed-citation></tp:treatment-meta><tp:nomenclature><tp:taxon-name>
            <object-id xmlns:xlink="http://www.w3.org/1999/xlink" content-type="arpha" xlink:type="simple">CF01C48A-B71D-573A-8886-4B28AB8696C2</object-id>
            <tp:taxon-name-part taxon-name-part-type="genus">Belvosia</tp:taxon-name-part>
            <tp:taxon-name-part taxon-name-part-type="species">josecortezi</tp:taxon-name-part>
            <object-id xmlns:xlink="http://www.w3.org/1999/xlink" content-type="zoobank" xlink:type="simple" object-id-type="ZooBank">FC549EB0-05F8-4EFB-A41C-E7631DD074BC</object-id>
          </tp:taxon-name><tp:taxon-authority>Fleming &amp; Woodley</tp:taxon-authority><tp:taxon-status xmlns:xlink="http://www.w3.org/1999/xlink" xlink:type="simple">sp. nov.</tp:taxon-status></tp:nomenclature><tp:treatment-sec sec-type="materials"><title>Materials</title><list list-type="alpha-lower" list-content="occurrences"><list-item><p><bold>Type status:</bold> <named-content xmlns:xlink="http://www.w3.org/1999/xlink" content-type="dwc:typeStatus" xlink:type="simple">Holotype</named-content>. <bold>Occurrence:</bold> occurrenceDetails: <named-content xmlns:xlink="http://www.w3.org/1999/xlink" content-type="dwc:occurrenceDetails" xlink:type="simple">http://janzen.sas.upenn.edu</named-content>; catalogNumber: <named-content xmlns:xlink="http://www.w3.org/1999/xlink" content-type="dwc:catalogNumber" xlink:type="simple">DHJPAR0029527</named-content>; recordedBy: <named-content xmlns:xlink="http://www.w3.org/1999/xlink" content-type="dwc:recordedBy" xlink:type="simple">D.H. Janzen, W. Hallwachs &amp; Duvalier Briceno</named-content>; individualID: <named-content xmlns:xlink="http://www.w3.org/1999/xlink" content-type="dwc:individualID" xlink:type="simple">DHJPAR0029527</named-content>; individualCount: <named-content xmlns:xlink="http://www.w3.org/1999/xlink" content-type="dwc:individualCount" xlink:type="simple">1</named-content>; sex: <named-content xmlns:xlink="http://www.w3.org/1999/xlink" content-type="dwc:sex" xlink:type="simple">Male</named-content>; lifeStage: <named-content xmlns:xlink="http://www.w3.org/1999/xlink" content-type="dwc:lifeStage" xlink:type="simple">adult</named-content>; preparations: <named-content xmlns:xlink="http://www.w3.org/1999/xlink" content-type="dwc:preparations" xlink:type="simple">pinned</named-content>; otherCatalogNumbers: <named-content xmlns:xlink="http://www.w3.org/1999/xlink" content-type="dwc:otherCatalogNumbers" xlink:type="simple">ASHYM948-09, 08-SRNP-65800, BOLD:ABY4919</named-content>; occurrenceID: <named-content xmlns:xlink="http://www.w3.org/1999/xlink" content-type="dwc:occurrenceID" xlink:type="simple">AA775FC4-5FC9-5EDE-BB88-6BDE07F066ED</named-content>; <bold>Taxon:</bold> scientificName: <named-content xmlns:xlink="http://www.w3.org/1999/xlink" content-type="dwc:scientificName" xlink:type="simple"><tp:taxon-name><tp:taxon-name-part taxon-name-part-type="genus" reg="Belvosia">Belvosia</tp:taxon-name-part><tp:taxon-name-part taxon-name-part-type="species" reg="josecortezi">josecortezi</tp:taxon-name-part></tp:taxon-name></named-content>; phylum: <named-content xmlns:xlink="http://www.w3.org/1999/xlink" content-type="dwc:phylum" xlink:type="simple"><tp:taxon-name><tp:taxon-name-part taxon-name-part-type="phylum">Arthropoda</tp:taxon-name-part></tp:taxon-name></named-content>; class: <named-content xmlns:xlink="http://www.w3.org/1999/xlink" content-type="dwc:class" xlink:type="simple"><tp:taxon-name><tp:taxon-name-part taxon-name-part-type="class">Insecta</tp:taxon-name-part></tp:taxon-name></named-content>; order: <named-content xmlns:xlink="http://www.w3.org/1999/xlink" content-type="dwc:order" xlink:type="simple"><tp:taxon-name><tp:taxon-name-part taxon-name-part-type="order">Diptera</tp:taxon-name-part></tp:taxon-name></named-content>; family: <named-content xmlns:xlink="http://www.w3.org/1999/xlink" content-type="dwc:family" xlink:type="simple"><tp:taxon-name><tp:taxon-name-part taxon-name-part-type="family">Tachinidae</tp:taxon-name-part></tp:taxon-name></named-content>; genus: <named-content xmlns:xlink="http://www.w3.org/1999/xlink" content-type="dwc:genus" xlink:type="simple"><tp:taxon-name><tp:taxon-name-part taxon-name-part-type="genus">Belvosia</tp:taxon-name-part></tp:taxon-name></named-content>; specificEpithet: <named-content xmlns:xlink="http://www.w3.org/1999/xlink" content-type="dwc:specificEpithet" xlink:type="simple"><tp:taxon-name><tp:taxon-name-part taxon-name-part-type="genus" reg="Belvosia"/><tp:taxon-name-part taxon-name-part-type="species" reg="josecortezi">josecortezi</tp:taxon-name-part></tp:taxon-name></named-content>; scientificNameAuthorship: <named-content xmlns:xlink="http://www.w3.org/1999/xlink" content-type="dwc:scientificNameAuthorship" xlink:type="simple">Fleming &amp; Woodley, 2023</named-content>; <bold>Location:</bold> continent: <named-content xmlns:xlink="http://www.w3.org/1999/xlink" content-type="dwc:continent" xlink:type="simple">Central America</named-content>; country: <named-content xmlns:xlink="http://www.w3.org/1999/xlink" content-type="dwc:country" xlink:type="simple">Costa Rica</named-content>; countryCode: <named-content xmlns:xlink="http://www.w3.org/1999/xlink" content-type="dwc:countryCode" xlink:type="simple">CR</named-content>; stateProvince: <named-content xmlns:xlink="http://www.w3.org/1999/xlink" content-type="dwc:stateProvince" xlink:type="simple">Alajuela</named-content>; county: <named-content xmlns:xlink="http://www.w3.org/1999/xlink" content-type="dwc:county" xlink:type="simple">Brasilia</named-content>; locality: <named-content xmlns:xlink="http://www.w3.org/1999/xlink" content-type="dwc:locality" xlink:type="simple">Area de Conservacion Guanacaste</named-content>; verbatimLocality: <named-content xmlns:xlink="http://www.w3.org/1999/xlink" content-type="dwc:verbatimLocality" xlink:type="simple">Gallinazo</named-content>; verbatimElevation: <named-content xmlns:xlink="http://www.w3.org/1999/xlink" content-type="dwc:verbatimElevation" xlink:type="simple">360</named-content>; verbatimLatitude: <named-content xmlns:xlink="http://www.w3.org/1999/xlink" content-type="dwc:verbatimLatitude" xlink:type="simple">11.0183</named-content>; verbatimLongitude: <named-content xmlns:xlink="http://www.w3.org/1999/xlink" content-type="dwc:verbatimLongitude" xlink:type="simple">-85.372</named-content>; verbatimCoordinateSystem: <named-content xmlns:xlink="http://www.w3.org/1999/xlink" content-type="dwc:verbatimCoordinateSystem" xlink:type="simple">Decimal</named-content>; decimalLatitude: <named-content xmlns:xlink="http://www.w3.org/1999/xlink" content-type="dwc:decimalLatitude" xlink:type="simple">11.0183</named-content>; decimalLongitude: <named-content xmlns:xlink="http://www.w3.org/1999/xlink" content-type="dwc:decimalLongitude" xlink:type="simple">-85.372</named-content>; <bold>Identification:</bold> identifiedBy: <named-content xmlns:xlink="http://www.w3.org/1999/xlink" content-type="dwc:identifiedBy" xlink:type="simple">AJ Fleming</named-content>; dateIdentified: <named-content xmlns:xlink="http://www.w3.org/1999/xlink" content-type="dwc:dateIdentified" xlink:type="simple">2022</named-content>; <bold>Event:</bold> samplingProtocol: <named-content xmlns:xlink="http://www.w3.org/1999/xlink" content-type="dwc:samplingProtocol" xlink:type="simple">Reared from the larvae of the <tp:taxon-name><tp:taxon-name-part taxon-name-part-type="family">Sphingidae</tp:taxon-name-part></tp:taxon-name>, <tp:taxon-name><tp:taxon-name-part taxon-name-part-type="genus" reg="Xylophanes">Xylophanes</tp:taxon-name-part><tp:taxon-name-part taxon-name-part-type="species" reg="chiron">chiron</tp:taxon-name-part></tp:taxon-name></named-content>; verbatimEventDate: <named-content xmlns:xlink="http://www.w3.org/1999/xlink" content-type="dwc:verbatimEventDate" xlink:type="simple">21-Sep-2008</named-content>; <bold>Record Level:</bold> language: <named-content xmlns:xlink="http://www.w3.org/1999/xlink" content-type="dwc:language" xlink:type="simple">en</named-content>; institutionCode: <named-content xmlns:xlink="http://www.w3.org/1999/xlink" content-type="dwc:institutionCode" xlink:type="simple">CNC</named-content>; collectionCode: <named-content xmlns:xlink="http://www.w3.org/1999/xlink" content-type="dwc:collectionCode" xlink:type="simple">Insects</named-content>; basisOfRecord: <named-content xmlns:xlink="http://www.w3.org/1999/xlink" content-type="dwc:basisOfRecord" xlink:type="simple">Pinned Specimen</named-content></p></list-item><list-item><p><bold>Type status:</bold> <named-content xmlns:xlink="http://www.w3.org/1999/xlink" content-type="dwc:typeStatus" xlink:type="simple">Paratype</named-content>. <bold>Occurrence:</bold> occurrenceDetails: <named-content xmlns:xlink="http://www.w3.org/1999/xlink" content-type="dwc:occurrenceDetails" xlink:type="simple">http://janzen.sas.upenn.edu</named-content>; catalogNumber: <named-content xmlns:xlink="http://www.w3.org/1999/xlink" content-type="dwc:catalogNumber" xlink:type="simple">DHJPAR0001999</named-content>; recordedBy: <named-content xmlns:xlink="http://www.w3.org/1999/xlink" content-type="dwc:recordedBy" xlink:type="simple">D.H. Janzen, W. Hallwachs &amp; Daniel H. Janzen</named-content>; individualID: <named-content xmlns:xlink="http://www.w3.org/1999/xlink" content-type="dwc:individualID" xlink:type="simple">DHJPAR0001999</named-content>; individualCount: <named-content xmlns:xlink="http://www.w3.org/1999/xlink" content-type="dwc:individualCount" xlink:type="simple">1</named-content>; sex: <named-content xmlns:xlink="http://www.w3.org/1999/xlink" content-type="dwc:sex" xlink:type="simple">Male</named-content>; lifeStage: <named-content xmlns:xlink="http://www.w3.org/1999/xlink" content-type="dwc:lifeStage" xlink:type="simple">adult</named-content>; preparations: <named-content xmlns:xlink="http://www.w3.org/1999/xlink" content-type="dwc:preparations" xlink:type="simple">pinned</named-content>; otherCatalogNumbers: <named-content xmlns:xlink="http://www.w3.org/1999/xlink" content-type="dwc:otherCatalogNumbers" xlink:type="simple">HCIC515-05, 82-SRNP-762,</named-content>; occurrenceID: <named-content xmlns:xlink="http://www.w3.org/1999/xlink" content-type="dwc:occurrenceID" xlink:type="simple">33533271-0627-53AB-96B9-AB1DF216C288</named-content>; <bold>Taxon:</bold> scientificName: <named-content xmlns:xlink="http://www.w3.org/1999/xlink" content-type="dwc:scientificName" xlink:type="simple"><tp:taxon-name><tp:taxon-name-part taxon-name-part-type="genus" reg="Belvosia">Belvosia</tp:taxon-name-part><tp:taxon-name-part taxon-name-part-type="species" reg="josecortezi">josecortezi</tp:taxon-name-part></tp:taxon-name></named-content>; phylum: <named-content xmlns:xlink="http://www.w3.org/1999/xlink" content-type="dwc:phylum" xlink:type="simple"><tp:taxon-name><tp:taxon-name-part taxon-name-part-type="phylum">Arthropoda</tp:taxon-name-part></tp:taxon-name></named-content>; class: <named-content xmlns:xlink="http://www.w3.org/1999/xlink" content-type="dwc:class" xlink:type="simple"><tp:taxon-name><tp:taxon-name-part taxon-name-part-type="class">Insecta</tp:taxon-name-part></tp:taxon-name></named-content>; order: <named-content xmlns:xlink="http://www.w3.org/1999/xlink" content-type="dwc:order" xlink:type="simple"><tp:taxon-name><tp:taxon-name-part taxon-name-part-type="order">Diptera</tp:taxon-name-part></tp:taxon-name></named-content>; family: <named-content xmlns:xlink="http://www.w3.org/1999/xlink" content-type="dwc:family" xlink:type="simple"><tp:taxon-name><tp:taxon-name-part taxon-name-part-type="family">Tachinidae</tp:taxon-name-part></tp:taxon-name></named-content>; genus: <named-content xmlns:xlink="http://www.w3.org/1999/xlink" content-type="dwc:genus" xlink:type="simple"><tp:taxon-name><tp:taxon-name-part taxon-name-part-type="genus">Belvosia</tp:taxon-name-part></tp:taxon-name></named-content>; specificEpithet: <named-content xmlns:xlink="http://www.w3.org/1999/xlink" content-type="dwc:specificEpithet" xlink:type="simple"><tp:taxon-name><tp:taxon-name-part taxon-name-part-type="genus" reg="Belvosia"/><tp:taxon-name-part taxon-name-part-type="species" reg="josecortezi">josecortezi</tp:taxon-name-part></tp:taxon-name></named-content>; scientificNameAuthorship: <named-content xmlns:xlink="http://www.w3.org/1999/xlink" content-type="dwc:scientificNameAuthorship" xlink:type="simple">Fleming &amp; Woodley, 2023</named-content>; <bold>Location:</bold> continent: <named-content xmlns:xlink="http://www.w3.org/1999/xlink" content-type="dwc:continent" xlink:type="simple">Central America</named-content>; country: <named-content xmlns:xlink="http://www.w3.org/1999/xlink" content-type="dwc:country" xlink:type="simple">Costa Rica</named-content>; countryCode: <named-content xmlns:xlink="http://www.w3.org/1999/xlink" content-type="dwc:countryCode" xlink:type="simple">CR</named-content>; stateProvince: <named-content xmlns:xlink="http://www.w3.org/1999/xlink" content-type="dwc:stateProvince" xlink:type="simple">Guanacaste</named-content>; county: <named-content xmlns:xlink="http://www.w3.org/1999/xlink" content-type="dwc:county" xlink:type="simple">Sector Santa Rosa</named-content>; locality: <named-content xmlns:xlink="http://www.w3.org/1999/xlink" content-type="dwc:locality" xlink:type="simple">Area de Conservacion Guanacaste</named-content>; verbatimLocality: <named-content xmlns:xlink="http://www.w3.org/1999/xlink" content-type="dwc:verbatimLocality" xlink:type="simple">Bosque San Emilio</named-content>; verbatimElevation: <named-content xmlns:xlink="http://www.w3.org/1999/xlink" content-type="dwc:verbatimElevation" xlink:type="simple">300</named-content>; verbatimLatitude: <named-content xmlns:xlink="http://www.w3.org/1999/xlink" content-type="dwc:verbatimLatitude" xlink:type="simple">10.8439</named-content>; verbatimLongitude: <named-content xmlns:xlink="http://www.w3.org/1999/xlink" content-type="dwc:verbatimLongitude" xlink:type="simple">-85.6138</named-content>; verbatimCoordinateSystem: <named-content xmlns:xlink="http://www.w3.org/1999/xlink" content-type="dwc:verbatimCoordinateSystem" xlink:type="simple">Decimal</named-content>; decimalLatitude: <named-content xmlns:xlink="http://www.w3.org/1999/xlink" content-type="dwc:decimalLatitude" xlink:type="simple">10.8439</named-content>; decimalLongitude: <named-content xmlns:xlink="http://www.w3.org/1999/xlink" content-type="dwc:decimalLongitude" xlink:type="simple">-85.6138</named-content>; <bold>Identification:</bold> identifiedBy: <named-content xmlns:xlink="http://www.w3.org/1999/xlink" content-type="dwc:identifiedBy" xlink:type="simple">AJ Fleming</named-content>; dateIdentified: <named-content xmlns:xlink="http://www.w3.org/1999/xlink" content-type="dwc:dateIdentified" xlink:type="simple">2022</named-content>; <bold>Event:</bold> samplingProtocol: <named-content xmlns:xlink="http://www.w3.org/1999/xlink" content-type="dwc:samplingProtocol" xlink:type="simple">Reared from the larvae of the unknowable, unknowable</named-content>; <bold>Record Level:</bold> language: <named-content xmlns:xlink="http://www.w3.org/1999/xlink" content-type="dwc:language" xlink:type="simple">en</named-content>; institutionCode: <named-content xmlns:xlink="http://www.w3.org/1999/xlink" content-type="dwc:institutionCode" xlink:type="simple">CNC</named-content>; collectionCode: <named-content xmlns:xlink="http://www.w3.org/1999/xlink" content-type="dwc:collectionCode" xlink:type="simple">Insects</named-content>; basisOfRecord: <named-content xmlns:xlink="http://www.w3.org/1999/xlink" content-type="dwc:basisOfRecord" xlink:type="simple">Pinned Specimen</named-content></p></list-item><list-item><p><bold>Type status:</bold> <named-content xmlns:xlink="http://www.w3.org/1999/xlink" content-type="dwc:typeStatus" xlink:type="simple">Paratype</named-content>. <bold>Occurrence:</bold> occurrenceDetails: <named-content xmlns:xlink="http://www.w3.org/1999/xlink" content-type="dwc:occurrenceDetails" xlink:type="simple">http://janzen.sas.upenn.edu</named-content>; catalogNumber: <named-content xmlns:xlink="http://www.w3.org/1999/xlink" content-type="dwc:catalogNumber" xlink:type="simple">DHJPAR0002003</named-content>; recordedBy: <named-content xmlns:xlink="http://www.w3.org/1999/xlink" content-type="dwc:recordedBy" xlink:type="simple">D.H. Janzen, W. Hallwachs &amp; Daniel H. Janzen</named-content>; individualID: <named-content xmlns:xlink="http://www.w3.org/1999/xlink" content-type="dwc:individualID" xlink:type="simple">DHJPAR0002003</named-content>; individualCount: <named-content xmlns:xlink="http://www.w3.org/1999/xlink" content-type="dwc:individualCount" xlink:type="simple">1</named-content>; sex: <named-content xmlns:xlink="http://www.w3.org/1999/xlink" content-type="dwc:sex" xlink:type="simple">Female</named-content>; lifeStage: <named-content xmlns:xlink="http://www.w3.org/1999/xlink" content-type="dwc:lifeStage" xlink:type="simple">adult</named-content>; preparations: <named-content xmlns:xlink="http://www.w3.org/1999/xlink" content-type="dwc:preparations" xlink:type="simple">pinned</named-content>; otherCatalogNumbers: <named-content xmlns:xlink="http://www.w3.org/1999/xlink" content-type="dwc:otherCatalogNumbers" xlink:type="simple">HCIC519-05, 82-SRNP-20, BOLD:ABY4919</named-content>; occurrenceID: <named-content xmlns:xlink="http://www.w3.org/1999/xlink" content-type="dwc:occurrenceID" xlink:type="simple">05502304-CE01-5610-B8AF-F6C5F977CEF4</named-content>; <bold>Taxon:</bold> scientificName: <named-content xmlns:xlink="http://www.w3.org/1999/xlink" content-type="dwc:scientificName" xlink:type="simple"><tp:taxon-name><tp:taxon-name-part taxon-name-part-type="genus" reg="Belvosia">Belvosia</tp:taxon-name-part><tp:taxon-name-part taxon-name-part-type="species" reg="josecortezi">josecortezi</tp:taxon-name-part></tp:taxon-name></named-content>; phylum: <named-content xmlns:xlink="http://www.w3.org/1999/xlink" content-type="dwc:phylum" xlink:type="simple"><tp:taxon-name><tp:taxon-name-part taxon-name-part-type="phylum">Arthropoda</tp:taxon-name-part></tp:taxon-name></named-content>; class: <named-content xmlns:xlink="http://www.w3.org/1999/xlink" content-type="dwc:class" xlink:type="simple"><tp:taxon-name><tp:taxon-name-part taxon-name-part-type="class">Insecta</tp:taxon-name-part></tp:taxon-name></named-content>; order: <named-content xmlns:xlink="http://www.w3.org/1999/xlink" content-type="dwc:order" xlink:type="simple"><tp:taxon-name><tp:taxon-name-part taxon-name-part-type="order">Diptera</tp:taxon-name-part></tp:taxon-name></named-content>; family: <named-content xmlns:xlink="http://www.w3.org/1999/xlink" content-type="dwc:family" xlink:type="simple"><tp:taxon-name><tp:taxon-name-part taxon-name-part-type="family">Tachinidae</tp:taxon-name-part></tp:taxon-name></named-content>; genus: <named-content xmlns:xlink="http://www.w3.org/1999/xlink" content-type="dwc:genus" xlink:type="simple"><tp:taxon-name><tp:taxon-name-part taxon-name-part-type="genus">Belvosia</tp:taxon-name-part></tp:taxon-name></named-content>; specificEpithet: <named-content xmlns:xlink="http://www.w3.org/1999/xlink" content-type="dwc:specificEpithet" xlink:type="simple"><tp:taxon-name><tp:taxon-name-part taxon-name-part-type="genus" reg="Belvosia"/><tp:taxon-name-part taxon-name-part-type="species" reg="josecortezi">josecortezi</tp:taxon-name-part></tp:taxon-name></named-content>; scientificNameAuthorship: <named-content xmlns:xlink="http://www.w3.org/1999/xlink" content-type="dwc:scientificNameAuthorship" xlink:type="simple">Fleming &amp; Woodley, 2023</named-content>; <bold>Location:</bold> continent: <named-content xmlns:xlink="http://www.w3.org/1999/xlink" content-type="dwc:continent" xlink:type="simple">Central America</named-content>; country: <named-content xmlns:xlink="http://www.w3.org/1999/xlink" content-type="dwc:country" xlink:type="simple">Costa Rica</named-content>; countryCode: <named-content xmlns:xlink="http://www.w3.org/1999/xlink" content-type="dwc:countryCode" xlink:type="simple">CR</named-content>; stateProvince: <named-content xmlns:xlink="http://www.w3.org/1999/xlink" content-type="dwc:stateProvince" xlink:type="simple">Guanacaste</named-content>; county: <named-content xmlns:xlink="http://www.w3.org/1999/xlink" content-type="dwc:county" xlink:type="simple">Sector Santa Rosa</named-content>; locality: <named-content xmlns:xlink="http://www.w3.org/1999/xlink" content-type="dwc:locality" xlink:type="simple">Area de Conservacion Guanacaste</named-content>; verbatimLocality: <named-content xmlns:xlink="http://www.w3.org/1999/xlink" content-type="dwc:verbatimLocality" xlink:type="simple">Bosque Humedo</named-content>; verbatimElevation: <named-content xmlns:xlink="http://www.w3.org/1999/xlink" content-type="dwc:verbatimElevation" xlink:type="simple">290</named-content>; verbatimLatitude: <named-content xmlns:xlink="http://www.w3.org/1999/xlink" content-type="dwc:verbatimLatitude" xlink:type="simple">10.8514</named-content>; verbatimLongitude: <named-content xmlns:xlink="http://www.w3.org/1999/xlink" content-type="dwc:verbatimLongitude" xlink:type="simple">-85.608</named-content>; verbatimCoordinateSystem: <named-content xmlns:xlink="http://www.w3.org/1999/xlink" content-type="dwc:verbatimCoordinateSystem" xlink:type="simple">Decimal</named-content>; decimalLatitude: <named-content xmlns:xlink="http://www.w3.org/1999/xlink" content-type="dwc:decimalLatitude" xlink:type="simple">10.8514</named-content>; decimalLongitude: <named-content xmlns:xlink="http://www.w3.org/1999/xlink" content-type="dwc:decimalLongitude" xlink:type="simple">-85.608</named-content>; <bold>Identification:</bold> identifiedBy: <named-content xmlns:xlink="http://www.w3.org/1999/xlink" content-type="dwc:identifiedBy" xlink:type="simple">AJ Fleming</named-content>; dateIdentified: <named-content xmlns:xlink="http://www.w3.org/1999/xlink" content-type="dwc:dateIdentified" xlink:type="simple">2022</named-content>; <bold>Event:</bold> samplingProtocol: <named-content xmlns:xlink="http://www.w3.org/1999/xlink" content-type="dwc:samplingProtocol" xlink:type="simple">Reared from the larvae of the unknowable, unknowable</named-content>; <bold>Record Level:</bold> language: <named-content xmlns:xlink="http://www.w3.org/1999/xlink" content-type="dwc:language" xlink:type="simple">en</named-content>; institutionCode: <named-content xmlns:xlink="http://www.w3.org/1999/xlink" content-type="dwc:institutionCode" xlink:type="simple">CNC</named-content>; collectionCode: <named-content xmlns:xlink="http://www.w3.org/1999/xlink" content-type="dwc:collectionCode" xlink:type="simple">Insects</named-content>; basisOfRecord: <named-content xmlns:xlink="http://www.w3.org/1999/xlink" content-type="dwc:basisOfRecord" xlink:type="simple">Pinned Specimen</named-content></p></list-item></list></tp:treatment-sec><tp:treatment-sec sec-type="Description"><title>Description</title><p><bold>Male</bold> (Fig. <xref ref-type="fig" rid="F7970634">61</xref>), length: 12–14mm. <bold>Head</bold>: head slightly wider than thorax; vertex 1/3 head width; gena 1/4 of head height, 2/5 of eye height. Fronto-orbital plate light black in ground color, lightly covered with gray tomentum; ocellar setae absent at most several hair-like setulae present on ocellar triangle; one pair of slightly lateraloclinae orbital seta; two rows of frontal setae, black setulae intermingled with setae. Parafacial dark yellow in ground color, densely covered in silver tomentum making the entire surface reflective brilliant silver appearance; bare overall, except for 2–4 setulae extending just below lowest frontal setae; facial ridge setose along 1/2 of its length, with a few sparse hair-like setulae emerging along outer edge of row; gena covered in black setulae. Antenna, pedicel black, concolorous with postpedicel; postpedicel, 1/2 as long as pedicel; arista bare distinctly-thickened on basal 4/5 almost to tip. Palps, yellow-orange throughout and densely covered in short black setulae; slightly clubbed, but gradually tapering to a slight point apically. <bold>Thorax</bold>: black ground color transitioning to a dark reddish yellow directly adjacent to scutellum, with light gray tomentum throughout, when viewed dorsally tomentum appears thinner postsuturally, some bronze tomentum on the postalar callosity; scutellum appearing reddish-black to the naked eye, under microscope bronze tomentum becomes apparent when view on an oblique caudal angle; scutum with four dorsal vittae, becoming more evident under certain angles of light, these broken at suture; lateral surface of thorax densely covered in long black hair-like setulae; chaetotaxy: 3–4 strong setae on postpronotum arranged in a line, acrostichal setae 3:4 often with 2 extra setae appearing just adjacent to acrostichal setae; dorsocentral setae 3:4; intra-alar setae 3:3; supra-alar setae 2:3; 4–6 katepisternal setae; scutellum, with 5–6 pairs of long flat marginal setae of subequal length; apical setae absent; complete row of scutellar discal setae just posterior to marginal setae. <bold>Wing</bold>: strongly infuscate, slightly orange at wing base, black basicosta, with some orange along posterior margin; both upper and lower calypters also infuscate concolorous with remainder of wing; wing vein R<sub>4+5</sub> setose, bearing only 2–3 setulae at base; halteres orange stalk with dark black/brown capitulum. <bold>Legs</bold>: black overall, coxa on midleg and hindleg with a few reddish-yellow setulae; tarsal claws yellow with black tips, with yellow pulvilli 2/3 length of tarsal claws; Anterodorsal row of setae on hind tibia fringelike, formed by a very regular row of uniformly sized setae separated from each other by less than the width of their socket. <bold>Abdomen</bold>: globose, with dark burgundy-black ground color; T3 with traces of gold tomentum directly adjacent to ST1+2, T4 with gold tomentum along anterior 60% of tergite, T5 densely gold tomentose on 95% of surface absent along posterior 5%, which appears as glabrous black; middorsal depression on ST1+2 reaching to hind margin of tergite, median marginal setae present on ST1+2 wide set, stout but short, approximately 1/2 as long as median marginals on T3, T3 also with 1 pair of median marginal setae, and complete rows of marginal setae on T4 and T5; ventral surfaces of T3–T4 with clearly defined sex-patches extending from underside of tergite to lateral surface.</p><p><bold>Male terminalia</bold> (Fig. <xref ref-type="fig" rid="F8168732">62</xref>): sternite 5 with a deeply excavated median cleft along posterior edge, vaguely Y-shaped with a slight shoulder, margins covered in dense tomentum; posterior lobes rounded apically, with multiple strong setae surrounded by many shorter weaker setulae. Anterior plate of sternite 5. 1/2 length of posterior lobes; unsclerotized "window" on anterior plate translucent directly basal to posterior lobes, appearing slightly arcuate with a curved anteriro surface. Cerci in posterior view, triangular width 2/3 of length, slightly longer than surstyli; rounded at apex separate medially along 1/2 of their length. Cerci in lateral view, often with a strong anterior curve on apex, giving it a curved appearance, terminating in a slight hook; densely setose along basal 2/3rds. Surstylus in lateral view, almost equilateral along its length sometimes with a very slight curve along its length, apically pointed making the structure appear bladelike; surstylus appearing to be separate and not fused with epandrium; when viewed posteriorly surstyli straight. Pregonite usually broad, well-developed, apically squared off or rounded, with 2–5 thin setulae along margin. Postgonite, slightly narrowed, 1/3 as wide as pregonite, blunt and curved at apex. Distiphallus broadly cone-shaped, with a slender median longitudinal sclerotized reinforcement on its posterior surface and a broad, anterolateral, sclerotized acrophallus, on anterior surface near apex, 1.9X as long as basiphallus.</p><p><bold>Female</bold> (Fig. <xref ref-type="fig" rid="F7970620">63</xref>) length: 12–14mm, overall morphology as in male differing in the following traits: <bold>Head</bold>: fronto-orbital plate dull gray, sometimes appearing devoid of tomentum along vertex, bearing 4–6 pairs of proclinate orbital setae in addition to 1–2 pairs of reclinate orbital seta; profile of head not rounded as in males; gena 1/4 head height and 1/3 eye height. <bold>Thorax</bold>: Thoracic chaetotaxy: acrostichal setae 3:4; dorsocentral setae 3:4; intra-alar setae 2:3; supra-alar setae 2:3. <bold>Abdomen</bold>: more globose than males, lacking the flattened character, setulae on abdomen not as dense appearing far less hirsute than male abdomen; differing in terminalia, and T3 bearing goldish tomentum on ventral surface.</p></tp:treatment-sec><tp:treatment-sec sec-type="Diagnosis"><title>Diagnosis</title><p><italic><tp:taxon-name><tp:taxon-name-part taxon-name-part-type="genus" reg="Belvosia">Belvosia</tp:taxon-name-part><tp:taxon-name-part taxon-name-part-type="species" reg="josecortezi">josecortezi</tp:taxon-name-part></tp:taxon-name></italic> <bold>sp. n.</bold> can be distinguished from all other <italic><tp:taxon-name><tp:taxon-name-part taxon-name-part-type="genus" reg="Belvosia">Belvosia</tp:taxon-name-part></tp:taxon-name></italic> by the following combination of traits: fronto-orbital plate pale silver gray, gena 2/5 of eye height, covered in black setulae, post sutural scutum mostly silver, both calypters dark, black basicosta with orange along caudal edge, anterodorsal row of setae on hind tibia fringelike and apex of T5 black tomentose.</p></tp:treatment-sec><tp:treatment-sec sec-type="Etymology"><title>Etymology</title><p><italic><tp:taxon-name><tp:taxon-name-part taxon-name-part-type="genus" reg="Belvosia">Belvosia</tp:taxon-name-part><tp:taxon-name-part taxon-name-part-type="species" reg="josecortezi">josecortezi</tp:taxon-name-part></tp:taxon-name></italic> <bold>sp. n</bold>, is named in honor of Sr. Jose Cortez in recognition of his decades of being part of the Parataxonomist Program of Area de Conservación Guanacaste (<ext-link xmlns:xlink="http://www.w3.org/1999/xlink" ext-link-type="uri" xlink:href="http://www.acguanacaste.ac.cr" xlink:type="simple">http://www.acguanacaste.ac.cr</ext-link>) in northwestern Costa Rica (<xref ref-type="bibr" rid="B8302936">Janzen and Hallwachs 2011</xref>). Interim species-specific name included in previously circulating databases and publications, <italic><tp:taxon-name><tp:taxon-name-part taxon-name-part-type="genus" reg="Belvosia">Belvosia</tp:taxon-name-part></tp:taxon-name></italic> Woodley07G.</p></tp:treatment-sec><tp:treatment-sec sec-type="Distribution"><title>Distribution</title><p>Costa Rica, ACG, Alajuela and Guanacaste Provinces, 2–660m elevation.</p></tp:treatment-sec><tp:treatment-sec sec-type="Ecology"><title>Ecology</title><p><italic><tp:taxon-name><tp:taxon-name-part taxon-name-part-type="genus" reg="Belvosia">Belvosia</tp:taxon-name-part><tp:taxon-name-part taxon-name-part-type="species" reg="josecortezi">josecortezi</tp:taxon-name-part></tp:taxon-name></italic> <bold>sp. n.</bold> has been reared 51 times from ten species of <tp:taxon-name><tp:taxon-name-part taxon-name-part-type="order">Lepidoptera</tp:taxon-name-part></tp:taxon-name> in the family <tp:taxon-name><tp:taxon-name-part taxon-name-part-type="family">Sphingidae</tp:taxon-name-part></tp:taxon-name>, <italic><tp:taxon-name><tp:taxon-name-part taxon-name-part-type="genus" reg="Callionima">Callionima</tp:taxon-name-part><tp:taxon-name-part taxon-name-part-type="species" reg="denticulata">denticulata</tp:taxon-name-part></tp:taxon-name></italic> (Schaus, 1895) (N=1), <italic><tp:taxon-name><tp:taxon-name-part taxon-name-part-type="genus" reg="Unzela">Unzela</tp:taxon-name-part><tp:taxon-name-part taxon-name-part-type="species" reg="japix">japix</tp:taxon-name-part></tp:taxon-name></italic> (Cramer, 1776) (N=1), <italic><tp:taxon-name><tp:taxon-name-part taxon-name-part-type="genus" reg="Xylophanes">Xylophanes</tp:taxon-name-part><tp:taxon-name-part taxon-name-part-type="species" reg="anubus">anubus</tp:taxon-name-part></tp:taxon-name></italic> (Cramer, 1777) (N=3), <italic><tp:taxon-name><tp:taxon-name-part taxon-name-part-type="genus" reg="Xylophanes">X.</tp:taxon-name-part><tp:taxon-name-part taxon-name-part-type="species" reg="ceratomioides">ceratomioides</tp:taxon-name-part></tp:taxon-name></italic> (Grote &amp; Robinson, 1867) (N=1), <italic><tp:taxon-name><tp:taxon-name-part taxon-name-part-type="genus" reg="Xylophanes">X.</tp:taxon-name-part><tp:taxon-name-part taxon-name-part-type="species" reg="chiron">chiron</tp:taxon-name-part></tp:taxon-name></italic> (Drury, 1773) (N=15), <italic><tp:taxon-name><tp:taxon-name-part taxon-name-part-type="genus" reg="Xylophanes">X.</tp:taxon-name-part><tp:taxon-name-part taxon-name-part-type="species" reg="guianensis">guianensis</tp:taxon-name-part></tp:taxon-name></italic> (Rothschild, 1894) (N=9), <italic><tp:taxon-name><tp:taxon-name-part taxon-name-part-type="genus" reg="Xylophanes">X.</tp:taxon-name-part><tp:taxon-name-part taxon-name-part-type="species" reg="libya">libya</tp:taxon-name-part></tp:taxon-name></italic>DHJ02 (N=1), <italic><tp:taxon-name><tp:taxon-name-part taxon-name-part-type="genus" reg="Xylophanes">X.</tp:taxon-name-part><tp:taxon-name-part taxon-name-part-type="species" reg="pluto">pluto</tp:taxon-name-part></tp:taxon-name></italic> (Fabricius, 1777) (N=16), <italic><tp:taxon-name><tp:taxon-name-part taxon-name-part-type="genus" reg="Xylophanes">X.</tp:taxon-name-part><tp:taxon-name-part taxon-name-part-type="species" reg="porcus">porcus</tp:taxon-name-part></tp:taxon-name></italic> (Hübner, 1823) (N=1), <italic><tp:taxon-name><tp:taxon-name-part taxon-name-part-type="genus" reg="Xylophanes">X.</tp:taxon-name-part><tp:taxon-name-part taxon-name-part-type="species" reg="zurcheri">zurcheri</tp:taxon-name-part></tp:taxon-name></italic> (Druce, 1894) (N=1), and two unknwon hosts collected and reared out from pupae, in dry forest, and rain forest, and dry-rain lowland intergrades.</p></tp:treatment-sec><tp:treatment-sec><!--Section generated to contain objects referenced in tp:taxon-treatment.--><fig-group id="F7970634" position="float" orientation="portrait"><caption><p><italic><tp:taxon-name><tp:taxon-name-part taxon-name-part-type="genus" reg="Belvosia">Belvosia</tp:taxon-name-part><tp:taxon-name-part taxon-name-part-type="species" reg="josecortezi">josecortezi</tp:taxon-name-part></tp:taxon-name></italic> <bold>sp. n.</bold> habitus images <bold>a–d</bold>: male, holotype n. DHJPAR0029527</p></caption><fig id="F7970639" position="float" orientation="portrait"><object-id xmlns:xlink="http://www.w3.org/1999/xlink" content-type="arpha" xlink:type="simple">F53180E0-9178-5FA3-AE69-1B89509A320A</object-id><object-id xmlns:xlink="http://www.w3.org/1999/xlink" content-type="doi" xlink:type="simple">10.3897/BDJ.11.e103667.figure61a</object-id><label>Figure 61a.</label><caption><p>dorsal view</p></caption><graphic xmlns:xlink="http://www.w3.org/1999/xlink" xlink:href="bdj-11-e103667-g061_a.jpg" xlink:type="simple" position="float" orientation="portrait" id="oo_738425.jpg"><uri content-type="original_file" xlink:type="simple">https://binary.pensoft.net/fig/738425</uri></graphic></fig><fig id="F7970640" position="float" orientation="portrait"><object-id xmlns:xlink="http://www.w3.org/1999/xlink" content-type="arpha" xlink:type="simple">F272055D-C95F-5ACC-84E8-ABBC22FB3DDB</object-id><object-id xmlns:xlink="http://www.w3.org/1999/xlink" content-type="doi" xlink:type="simple">10.3897/BDJ.11.e103667.figure61b</object-id><label>Figure 61b.</label><caption><p>frontal view</p></caption><graphic xmlns:xlink="http://www.w3.org/1999/xlink" xlink:href="bdj-11-e103667-g061_b.jpg" xlink:type="simple" position="float" orientation="portrait" id="oo_738424.jpg"><uri content-type="original_file" xlink:type="simple">https://binary.pensoft.net/fig/738424</uri></graphic></fig><fig id="F7970641" position="float" orientation="portrait"><object-id xmlns:xlink="http://www.w3.org/1999/xlink" content-type="arpha" xlink:type="simple">5BDDFA90-61E2-53DE-A043-47BB06F68EE3</object-id><object-id xmlns:xlink="http://www.w3.org/1999/xlink" content-type="doi" xlink:type="simple">10.3897/BDJ.11.e103667.figure61c</object-id><label>Figure 61c.</label><caption><p>three quarters view</p></caption><graphic xmlns:xlink="http://www.w3.org/1999/xlink" xlink:href="bdj-11-e103667-g061_c.jpg" xlink:type="simple" position="float" orientation="portrait" id="oo_738426.jpg"><uri content-type="original_file" xlink:type="simple">https://binary.pensoft.net/fig/738426</uri></graphic></fig><fig id="F7970642" position="float" orientation="portrait"><object-id xmlns:xlink="http://www.w3.org/1999/xlink" content-type="arpha" xlink:type="simple">8D606998-3838-576B-A888-01BC3A6309F5</object-id><object-id xmlns:xlink="http://www.w3.org/1999/xlink" content-type="doi" xlink:type="simple">10.3897/BDJ.11.e103667.figure61d</object-id><label>Figure 61d.</label><caption><p>lateral view</p></caption><graphic xmlns:xlink="http://www.w3.org/1999/xlink" xlink:href="bdj-11-e103667-g061_d.jpg" xlink:type="simple" position="float" orientation="portrait" id="oo_738427.jpg"><uri content-type="original_file" xlink:type="simple">https://binary.pensoft.net/fig/738427</uri></graphic></fig></fig-group><fig-group id="F8168732" position="float" orientation="portrait"><caption><p><italic><tp:taxon-name><tp:taxon-name-part taxon-name-part-type="genus" reg="Belvosia">Belvosia</tp:taxon-name-part><tp:taxon-name-part taxon-name-part-type="species" reg="josecortezi">josecortezi</tp:taxon-name-part></tp:taxon-name></italic> <bold>sp. n.</bold> terminalia images <bold>a–c</bold>: male, paratype n. DHJPAR0001999</p></caption><fig id="F8168737" position="float" orientation="portrait"><object-id xmlns:xlink="http://www.w3.org/1999/xlink" content-type="arpha" xlink:type="simple">00536C68-A676-58BD-A6FB-AD8B6DF89F69</object-id><object-id xmlns:xlink="http://www.w3.org/1999/xlink" content-type="doi" xlink:type="simple">10.3897/BDJ.11.e103667.figure62a</object-id><label>Figure 62a.</label><caption><p>caudal view</p></caption><graphic xmlns:xlink="http://www.w3.org/1999/xlink" xlink:href="bdj-11-e103667-g062_a.jpg" xlink:type="simple" position="float" orientation="portrait" id="oo_748113.jpg"><uri content-type="original_file" xlink:type="simple">https://binary.pensoft.net/fig/748113</uri></graphic></fig><fig id="F8168738" position="float" orientation="portrait"><object-id xmlns:xlink="http://www.w3.org/1999/xlink" content-type="arpha" xlink:type="simple">45625BE7-367A-574A-B06D-F07A04D4030A</object-id><object-id xmlns:xlink="http://www.w3.org/1999/xlink" content-type="doi" xlink:type="simple">10.3897/BDJ.11.e103667.figure62b</object-id><label>Figure 62b.</label><caption><p>lateral view</p></caption><graphic xmlns:xlink="http://www.w3.org/1999/xlink" xlink:href="bdj-11-e103667-g062_b.jpg" xlink:type="simple" position="float" orientation="portrait" id="oo_749312.jpg"><uri content-type="original_file" xlink:type="simple">https://binary.pensoft.net/fig/749312</uri></graphic></fig><fig id="F8168739" position="float" orientation="portrait"><object-id xmlns:xlink="http://www.w3.org/1999/xlink" content-type="arpha" xlink:type="simple">3827F1AD-69BD-5C49-AACD-EEB3995E327A</object-id><object-id xmlns:xlink="http://www.w3.org/1999/xlink" content-type="doi" xlink:type="simple">10.3897/BDJ.11.e103667.figure62c</object-id><label>Figure 62c.</label><caption><p>sternite 5, ventral view</p></caption><graphic xmlns:xlink="http://www.w3.org/1999/xlink" xlink:href="bdj-11-e103667-g062_c.jpg" xlink:type="simple" position="float" orientation="portrait" id="oo_748114.jpg"><uri content-type="original_file" xlink:type="simple">https://binary.pensoft.net/fig/748114</uri></graphic></fig></fig-group><fig-group id="F7970620" position="float" orientation="portrait"><caption><p><italic><tp:taxon-name><tp:taxon-name-part taxon-name-part-type="genus" reg="Belvosia">Belvosia</tp:taxon-name-part><tp:taxon-name-part taxon-name-part-type="species" reg="josecortezi">josecortezi</tp:taxon-name-part></tp:taxon-name></italic> <bold>sp. n.</bold> habitus images <bold>a–d</bold>: female, paratype n. DHJPAR0002003</p></caption><fig id="F7970625" position="float" orientation="portrait"><object-id xmlns:xlink="http://www.w3.org/1999/xlink" content-type="arpha" xlink:type="simple">10EDF52B-6549-5499-9989-571E6FB58B07</object-id><object-id xmlns:xlink="http://www.w3.org/1999/xlink" content-type="doi" xlink:type="simple">10.3897/BDJ.11.e103667.figure63a</object-id><label>Figure 63a.</label><caption><p>dorsal view</p></caption><graphic xmlns:xlink="http://www.w3.org/1999/xlink" xlink:href="bdj-11-e103667-g063_a.jpg" xlink:type="simple" position="float" orientation="portrait" id="oo_735025.jpg"><uri content-type="original_file" xlink:type="simple">https://binary.pensoft.net/fig/735025</uri></graphic></fig><fig id="F7970626" position="float" orientation="portrait"><object-id xmlns:xlink="http://www.w3.org/1999/xlink" content-type="arpha" xlink:type="simple">816BEFD9-6E60-5E89-A6AF-BA6AC6AE081B</object-id><object-id xmlns:xlink="http://www.w3.org/1999/xlink" content-type="doi" xlink:type="simple">10.3897/BDJ.11.e103667.figure63b</object-id><label>Figure 63b.</label><caption><p>frontal view</p></caption><graphic xmlns:xlink="http://www.w3.org/1999/xlink" xlink:href="bdj-11-e103667-g063_b.jpg" xlink:type="simple" position="float" orientation="portrait" id="oo_735026.jpg"><uri content-type="original_file" xlink:type="simple">https://binary.pensoft.net/fig/735026</uri></graphic></fig><fig id="F7970627" position="float" orientation="portrait"><object-id xmlns:xlink="http://www.w3.org/1999/xlink" content-type="arpha" xlink:type="simple">3BC437F7-9D34-5B24-8BED-93D80406D3E1</object-id><object-id xmlns:xlink="http://www.w3.org/1999/xlink" content-type="doi" xlink:type="simple">10.3897/BDJ.11.e103667.figure63c</object-id><label>Figure 63c.</label><caption><p>three quarters view</p></caption><graphic xmlns:xlink="http://www.w3.org/1999/xlink" xlink:href="bdj-11-e103667-g063_c.jpg" xlink:type="simple" position="float" orientation="portrait" id="oo_735027.jpg"><uri content-type="original_file" xlink:type="simple">https://binary.pensoft.net/fig/735027</uri></graphic></fig><fig id="F7970628" position="float" orientation="portrait"><object-id xmlns:xlink="http://www.w3.org/1999/xlink" content-type="arpha" xlink:type="simple">4DE35697-E577-5A13-98EB-353435E9BDF9</object-id><object-id xmlns:xlink="http://www.w3.org/1999/xlink" content-type="doi" xlink:type="simple">10.3897/BDJ.11.e103667.figure63d</object-id><label>Figure 63d.</label><caption><p>lateral view</p></caption><graphic xmlns:xlink="http://www.w3.org/1999/xlink" xlink:href="bdj-11-e103667-g063_d.jpg" xlink:type="simple" position="float" orientation="portrait" id="oo_735071.jpg"><uri content-type="original_file" xlink:type="simple">https://binary.pensoft.net/fig/735071</uri></graphic></fig></fig-group></tp:treatment-sec><ref-list><ref id="B8302936"><element-citation xmlns:xlink="http://www.w3.org/1999/xlink" publication-type="article" xlink:type="simple"><person-group person-group-type="author"><name name-style="western"><surname>Janzen</surname><given-names>Daniel H.</given-names></name><name name-style="western"><surname>Hallwachs</surname><given-names>Winnie</given-names></name></person-group><year>2011</year><article-title>Joining inventory by parataxonomists with DNA barcoding of a large complex tropical conserved wildland in Northwestern Costa Rica</article-title><source>PLOS One</source><volume>6</volume><issue>8</issue><pub-id pub-id-type="doi">10.1371/journal.pone.0018123</pub-id></element-citation></ref></ref-list></tp:taxon-treatment>
