# Supplementary material for: Revision of Belvosia Robineau-Desvoidy (Diptera, Tachinidae) and 33 new species from Area de Conservación Guanacaste in northwestern Costa Rica with a key to known North and Mesoamerican species
Source: Biodivers Data J. 2023 Jun 30;11:e103667. doi: 10.3897/BDJ.11.e103667 (PMC10848636; doi:10.3897/BDJ.11.e103667)
Supplement: XML Treatment for Belvosia petronariosae [file BDJ.11.e103667-treatment30.xml]

<!DOCTYPE tp:taxon-treatment
  PUBLIC "-//TaxonX//DTD Taxonomic Treatment Publishing DTD v0 20100105//EN" "tax-treatment-NSO.dtd">
<tp:taxon-treatment xmlns:tp="http://www.plazi.org/taxpub"><tp:treatment-meta><mixed-citation publication-type="journal"><person-group><name><surname>Fleming</surname><given-names>AJ</given-names></name><name><surname>Woodley</surname><given-names>Norman</given-names></name><name><surname>Smith</surname><given-names>M. Alex</given-names></name><name><surname>Hallwachs</surname><given-names>Winnie</given-names></name><name><surname>Janzen</surname><given-names>Daniel H</given-names></name></person-group><article-title>Revision of <italic><tp:taxon-name><tp:taxon-name-part taxon-name-part-type="genus" reg="Belvosia">Belvosia</tp:taxon-name-part></tp:taxon-name></italic> Robineau-Desvoidy (<tp:taxon-name><tp:taxon-name-part taxon-name-part-type="order">Diptera</tp:taxon-name-part></tp:taxon-name>, <tp:taxon-name><tp:taxon-name-part taxon-name-part-type="family">Tachinidae</tp:taxon-name-part></tp:taxon-name>) and 33 new species from Area de Conservación Guanacaste in northwestern Costa Rica with a key to known North and Mesoamerican species</article-title><source>Biodivers Data J</source><day>30</day><month>06</month><year>2023</year><volume>11</volume><pub-id pub-id-type="doi">10.3897/BDJ.11.e103667</pub-id></mixed-citation></tp:treatment-meta><tp:nomenclature><tp:taxon-name>
            <object-id xmlns:xlink="http://www.w3.org/1999/xlink" content-type="arpha" xlink:type="simple">F634464D-6340-5EE3-9705-CB7A84602E86</object-id>
            <tp:taxon-name-part taxon-name-part-type="genus">Belvosia</tp:taxon-name-part>
            <tp:taxon-name-part taxon-name-part-type="species">petronariosae</tp:taxon-name-part>
            <object-id xmlns:xlink="http://www.w3.org/1999/xlink" content-type="zoobank" xlink:type="simple" object-id-type="ZooBank">4FE63F7D-4870-402D-BE5F-6EA9C861BC86</object-id>
          </tp:taxon-name><tp:taxon-authority>Fleming &amp; Woodley</tp:taxon-authority><tp:taxon-status xmlns:xlink="http://www.w3.org/1999/xlink" xlink:type="simple">sp. nov.</tp:taxon-status></tp:nomenclature><tp:treatment-sec sec-type="materials"><title>Materials</title><list list-type="alpha-lower" list-content="occurrences"><list-item><p><bold>Type status:</bold> <named-content xmlns:xlink="http://www.w3.org/1999/xlink" content-type="dwc:typeStatus" xlink:type="simple">Holotype</named-content>. <bold>Occurrence:</bold> occurrenceDetails: <named-content xmlns:xlink="http://www.w3.org/1999/xlink" content-type="dwc:occurrenceDetails" xlink:type="simple">http://janzen.sas.upenn.edu</named-content>; catalogNumber: <named-content xmlns:xlink="http://www.w3.org/1999/xlink" content-type="dwc:catalogNumber" xlink:type="simple">DHJPAR0001226</named-content>; recordedBy: <named-content xmlns:xlink="http://www.w3.org/1999/xlink" content-type="dwc:recordedBy" xlink:type="simple">D.H. Janzen, W. Hallwachs &amp; gusaneros</named-content>; individualID: <named-content xmlns:xlink="http://www.w3.org/1999/xlink" content-type="dwc:individualID" xlink:type="simple">DHJPAR0001226</named-content>; individualCount: <named-content xmlns:xlink="http://www.w3.org/1999/xlink" content-type="dwc:individualCount" xlink:type="simple">1</named-content>; sex: <named-content xmlns:xlink="http://www.w3.org/1999/xlink" content-type="dwc:sex" xlink:type="simple">Male</named-content>; lifeStage: <named-content xmlns:xlink="http://www.w3.org/1999/xlink" content-type="dwc:lifeStage" xlink:type="simple">adult</named-content>; preparations: <named-content xmlns:xlink="http://www.w3.org/1999/xlink" content-type="dwc:preparations" xlink:type="simple">pinned</named-content>; otherCatalogNumbers: <named-content xmlns:xlink="http://www.w3.org/1999/xlink" content-type="dwc:otherCatalogNumbers" xlink:type="simple">HCIC118-05, 01-SRNP-21309, BOLD:AAB0407</named-content>; occurrenceID: <named-content xmlns:xlink="http://www.w3.org/1999/xlink" content-type="dwc:occurrenceID" xlink:type="simple">1AA8A2F6-5602-5A52-8499-2665F155E505</named-content>; <bold>Taxon:</bold> scientificName: <named-content xmlns:xlink="http://www.w3.org/1999/xlink" content-type="dwc:scientificName" xlink:type="simple"><tp:taxon-name><tp:taxon-name-part taxon-name-part-type="genus" reg="Belvosia">Belvosia</tp:taxon-name-part><tp:taxon-name-part taxon-name-part-type="species" reg="petronariosae">petronariosae</tp:taxon-name-part></tp:taxon-name></named-content>; phylum: <named-content xmlns:xlink="http://www.w3.org/1999/xlink" content-type="dwc:phylum" xlink:type="simple"><tp:taxon-name><tp:taxon-name-part taxon-name-part-type="phylum">Arthropoda</tp:taxon-name-part></tp:taxon-name></named-content>; class: <named-content xmlns:xlink="http://www.w3.org/1999/xlink" content-type="dwc:class" xlink:type="simple"><tp:taxon-name><tp:taxon-name-part taxon-name-part-type="class">Insecta</tp:taxon-name-part></tp:taxon-name></named-content>; order: <named-content xmlns:xlink="http://www.w3.org/1999/xlink" content-type="dwc:order" xlink:type="simple"><tp:taxon-name><tp:taxon-name-part taxon-name-part-type="order">Diptera</tp:taxon-name-part></tp:taxon-name></named-content>; family: <named-content xmlns:xlink="http://www.w3.org/1999/xlink" content-type="dwc:family" xlink:type="simple"><tp:taxon-name><tp:taxon-name-part taxon-name-part-type="family">Tachinidae</tp:taxon-name-part></tp:taxon-name></named-content>; genus: <named-content xmlns:xlink="http://www.w3.org/1999/xlink" content-type="dwc:genus" xlink:type="simple"><tp:taxon-name><tp:taxon-name-part taxon-name-part-type="genus">Belvosia</tp:taxon-name-part></tp:taxon-name></named-content>; specificEpithet: <named-content xmlns:xlink="http://www.w3.org/1999/xlink" content-type="dwc:specificEpithet" xlink:type="simple"><tp:taxon-name><tp:taxon-name-part taxon-name-part-type="genus" reg="Belvosia"/><tp:taxon-name-part taxon-name-part-type="species" reg="petronariosae">petronariosae</tp:taxon-name-part></tp:taxon-name></named-content>; scientificNameAuthorship: <named-content xmlns:xlink="http://www.w3.org/1999/xlink" content-type="dwc:scientificNameAuthorship" xlink:type="simple">Fleming &amp; Woodley, 2023</named-content>; <bold>Location:</bold> continent: <named-content xmlns:xlink="http://www.w3.org/1999/xlink" content-type="dwc:continent" xlink:type="simple">Central America</named-content>; country: <named-content xmlns:xlink="http://www.w3.org/1999/xlink" content-type="dwc:country" xlink:type="simple">Costa Rica</named-content>; countryCode: <named-content xmlns:xlink="http://www.w3.org/1999/xlink" content-type="dwc:countryCode" xlink:type="simple">CR</named-content>; stateProvince: <named-content xmlns:xlink="http://www.w3.org/1999/xlink" content-type="dwc:stateProvince" xlink:type="simple">Guanacaste</named-content>; county: <named-content xmlns:xlink="http://www.w3.org/1999/xlink" content-type="dwc:county" xlink:type="simple">Sector Cacao</named-content>; locality: <named-content xmlns:xlink="http://www.w3.org/1999/xlink" content-type="dwc:locality" xlink:type="simple">Area de Conservacion Guanacaste</named-content>; verbatimLocality: <named-content xmlns:xlink="http://www.w3.org/1999/xlink" content-type="dwc:verbatimLocality" xlink:type="simple">Sendero Maritza</named-content>; verbatimElevation: <named-content xmlns:xlink="http://www.w3.org/1999/xlink" content-type="dwc:verbatimElevation" xlink:type="simple">760</named-content>; verbatimLatitude: <named-content xmlns:xlink="http://www.w3.org/1999/xlink" content-type="dwc:verbatimLatitude" xlink:type="simple">10.9364</named-content>; verbatimLongitude: <named-content xmlns:xlink="http://www.w3.org/1999/xlink" content-type="dwc:verbatimLongitude" xlink:type="simple">-85.4776</named-content>; verbatimCoordinateSystem: <named-content xmlns:xlink="http://www.w3.org/1999/xlink" content-type="dwc:verbatimCoordinateSystem" xlink:type="simple">Decimal</named-content>; decimalLatitude: <named-content xmlns:xlink="http://www.w3.org/1999/xlink" content-type="dwc:decimalLatitude" xlink:type="simple">10.9364</named-content>; decimalLongitude: <named-content xmlns:xlink="http://www.w3.org/1999/xlink" content-type="dwc:decimalLongitude" xlink:type="simple">-85.4776</named-content>; <bold>Identification:</bold> identifiedBy: <named-content xmlns:xlink="http://www.w3.org/1999/xlink" content-type="dwc:identifiedBy" xlink:type="simple">AJ Fleming</named-content>; dateIdentified: <named-content xmlns:xlink="http://www.w3.org/1999/xlink" content-type="dwc:dateIdentified" xlink:type="simple">2022</named-content>; <bold>Event:</bold> samplingProtocol: <named-content xmlns:xlink="http://www.w3.org/1999/xlink" content-type="dwc:samplingProtocol" xlink:type="simple">Reared from the larvae of the <tp:taxon-name><tp:taxon-name-part taxon-name-part-type="family">Saturniidae</tp:taxon-name-part></tp:taxon-name>, <tp:taxon-name><tp:taxon-name-part taxon-name-part-type="genus" reg="Arsenura">Arsenura</tp:taxon-name-part><tp:taxon-name-part taxon-name-part-type="species" reg="arianae">arianae</tp:taxon-name-part></tp:taxon-name></named-content>; verbatimEventDate: <named-content xmlns:xlink="http://www.w3.org/1999/xlink" content-type="dwc:verbatimEventDate" xlink:type="simple">02-Mar-2002</named-content>; <bold>Record Level:</bold> language: <named-content xmlns:xlink="http://www.w3.org/1999/xlink" content-type="dwc:language" xlink:type="simple">en</named-content>; institutionCode: <named-content xmlns:xlink="http://www.w3.org/1999/xlink" content-type="dwc:institutionCode" xlink:type="simple">CNC</named-content>; collectionCode: <named-content xmlns:xlink="http://www.w3.org/1999/xlink" content-type="dwc:collectionCode" xlink:type="simple">Insects</named-content>; basisOfRecord: <named-content xmlns:xlink="http://www.w3.org/1999/xlink" content-type="dwc:basisOfRecord" xlink:type="simple">Pinned Specimen</named-content></p></list-item><list-item><p><bold>Type status:</bold> <named-content xmlns:xlink="http://www.w3.org/1999/xlink" content-type="dwc:typeStatus" xlink:type="simple">Paratype</named-content>. <bold>Occurrence:</bold> occurrenceDetails: <named-content xmlns:xlink="http://www.w3.org/1999/xlink" content-type="dwc:occurrenceDetails" xlink:type="simple">http://janzen.sas.upenn.edu</named-content>; catalogNumber: <named-content xmlns:xlink="http://www.w3.org/1999/xlink" content-type="dwc:catalogNumber" xlink:type="simple">DHJPAR0016353</named-content>; recordedBy: <named-content xmlns:xlink="http://www.w3.org/1999/xlink" content-type="dwc:recordedBy" xlink:type="simple">D.H. Janzen, W. Hallwachs &amp; Jose Alberto Sanchez</named-content>; individualID: <named-content xmlns:xlink="http://www.w3.org/1999/xlink" content-type="dwc:individualID" xlink:type="simple">DHJPAR0016353</named-content>; individualCount: <named-content xmlns:xlink="http://www.w3.org/1999/xlink" content-type="dwc:individualCount" xlink:type="simple">1</named-content>; sex: <named-content xmlns:xlink="http://www.w3.org/1999/xlink" content-type="dwc:sex" xlink:type="simple">Male</named-content>; lifeStage: <named-content xmlns:xlink="http://www.w3.org/1999/xlink" content-type="dwc:lifeStage" xlink:type="simple">adult</named-content>; preparations: <named-content xmlns:xlink="http://www.w3.org/1999/xlink" content-type="dwc:preparations" xlink:type="simple">pinned</named-content>; otherCatalogNumbers: <named-content xmlns:xlink="http://www.w3.org/1999/xlink" content-type="dwc:otherCatalogNumbers" xlink:type="simple">ASTAP382-06, 06-SRNP-57011, BOLD:AAB0407</named-content>; occurrenceID: <named-content xmlns:xlink="http://www.w3.org/1999/xlink" content-type="dwc:occurrenceID" xlink:type="simple">AF6A8384-278E-5C46-8089-89F04548DA14</named-content>; <bold>Taxon:</bold> scientificName: <named-content xmlns:xlink="http://www.w3.org/1999/xlink" content-type="dwc:scientificName" xlink:type="simple"><tp:taxon-name><tp:taxon-name-part taxon-name-part-type="genus" reg="Belvosia">Belvosia</tp:taxon-name-part><tp:taxon-name-part taxon-name-part-type="species" reg="petronariosae">petronariosae</tp:taxon-name-part></tp:taxon-name></named-content>; phylum: <named-content xmlns:xlink="http://www.w3.org/1999/xlink" content-type="dwc:phylum" xlink:type="simple"><tp:taxon-name><tp:taxon-name-part taxon-name-part-type="phylum">Arthropoda</tp:taxon-name-part></tp:taxon-name></named-content>; class: <named-content xmlns:xlink="http://www.w3.org/1999/xlink" content-type="dwc:class" xlink:type="simple"><tp:taxon-name><tp:taxon-name-part taxon-name-part-type="class">Insecta</tp:taxon-name-part></tp:taxon-name></named-content>; order: <named-content xmlns:xlink="http://www.w3.org/1999/xlink" content-type="dwc:order" xlink:type="simple"><tp:taxon-name><tp:taxon-name-part taxon-name-part-type="order">Diptera</tp:taxon-name-part></tp:taxon-name></named-content>; family: <named-content xmlns:xlink="http://www.w3.org/1999/xlink" content-type="dwc:family" xlink:type="simple"><tp:taxon-name><tp:taxon-name-part taxon-name-part-type="family">Tachinidae</tp:taxon-name-part></tp:taxon-name></named-content>; genus: <named-content xmlns:xlink="http://www.w3.org/1999/xlink" content-type="dwc:genus" xlink:type="simple"><tp:taxon-name><tp:taxon-name-part taxon-name-part-type="genus">Belvosia</tp:taxon-name-part></tp:taxon-name></named-content>; specificEpithet: <named-content xmlns:xlink="http://www.w3.org/1999/xlink" content-type="dwc:specificEpithet" xlink:type="simple"><tp:taxon-name><tp:taxon-name-part taxon-name-part-type="genus" reg="Belvosia"/><tp:taxon-name-part taxon-name-part-type="species" reg="petronariosae">petronariosae</tp:taxon-name-part></tp:taxon-name></named-content>; scientificNameAuthorship: <named-content xmlns:xlink="http://www.w3.org/1999/xlink" content-type="dwc:scientificNameAuthorship" xlink:type="simple">Fleming &amp; Woodley, 2023</named-content>; <bold>Location:</bold> continent: <named-content xmlns:xlink="http://www.w3.org/1999/xlink" content-type="dwc:continent" xlink:type="simple">Central America</named-content>; country: <named-content xmlns:xlink="http://www.w3.org/1999/xlink" content-type="dwc:country" xlink:type="simple">Costa Rica</named-content>; countryCode: <named-content xmlns:xlink="http://www.w3.org/1999/xlink" content-type="dwc:countryCode" xlink:type="simple">CR</named-content>; stateProvince: <named-content xmlns:xlink="http://www.w3.org/1999/xlink" content-type="dwc:stateProvince" xlink:type="simple">Guanacaste</named-content>; county: <named-content xmlns:xlink="http://www.w3.org/1999/xlink" content-type="dwc:county" xlink:type="simple">Sector Mundo Nuevo</named-content>; locality: <named-content xmlns:xlink="http://www.w3.org/1999/xlink" content-type="dwc:locality" xlink:type="simple">Area de Conservacion Guanacaste</named-content>; verbatimLocality: <named-content xmlns:xlink="http://www.w3.org/1999/xlink" content-type="dwc:verbatimLocality" xlink:type="simple">Sendero Guanacaste</named-content>; verbatimElevation: <named-content xmlns:xlink="http://www.w3.org/1999/xlink" content-type="dwc:verbatimElevation" xlink:type="simple">660</named-content>; verbatimLatitude: <named-content xmlns:xlink="http://www.w3.org/1999/xlink" content-type="dwc:verbatimLatitude" xlink:type="simple">10.7782</named-content>; verbatimLongitude: <named-content xmlns:xlink="http://www.w3.org/1999/xlink" content-type="dwc:verbatimLongitude" xlink:type="simple">-85.3946</named-content>; verbatimCoordinateSystem: <named-content xmlns:xlink="http://www.w3.org/1999/xlink" content-type="dwc:verbatimCoordinateSystem" xlink:type="simple">Decimal</named-content>; decimalLatitude: <named-content xmlns:xlink="http://www.w3.org/1999/xlink" content-type="dwc:decimalLatitude" xlink:type="simple">10.7782</named-content>; decimalLongitude: <named-content xmlns:xlink="http://www.w3.org/1999/xlink" content-type="dwc:decimalLongitude" xlink:type="simple">-85.3946</named-content>; <bold>Identification:</bold> identifiedBy: <named-content xmlns:xlink="http://www.w3.org/1999/xlink" content-type="dwc:identifiedBy" xlink:type="simple">AJ Fleming</named-content>; dateIdentified: <named-content xmlns:xlink="http://www.w3.org/1999/xlink" content-type="dwc:dateIdentified" xlink:type="simple">2022</named-content>; <bold>Event:</bold> samplingProtocol: <named-content xmlns:xlink="http://www.w3.org/1999/xlink" content-type="dwc:samplingProtocol" xlink:type="simple">Reared from the larvae of the <tp:taxon-name><tp:taxon-name-part taxon-name-part-type="family">Saturniidae</tp:taxon-name-part></tp:taxon-name>, <tp:taxon-name><tp:taxon-name-part taxon-name-part-type="genus" reg="Arsenura">Arsenura</tp:taxon-name-part><tp:taxon-name-part taxon-name-part-type="species" reg="arianae">arianae</tp:taxon-name-part></tp:taxon-name></named-content>; verbatimEventDate: <named-content xmlns:xlink="http://www.w3.org/1999/xlink" content-type="dwc:verbatimEventDate" xlink:type="simple">20-Sep-2006</named-content>; <bold>Record Level:</bold> language: <named-content xmlns:xlink="http://www.w3.org/1999/xlink" content-type="dwc:language" xlink:type="simple">en</named-content>; institutionCode: <named-content xmlns:xlink="http://www.w3.org/1999/xlink" content-type="dwc:institutionCode" xlink:type="simple">CNC</named-content>; collectionCode: <named-content xmlns:xlink="http://www.w3.org/1999/xlink" content-type="dwc:collectionCode" xlink:type="simple">Insects</named-content>; basisOfRecord: <named-content xmlns:xlink="http://www.w3.org/1999/xlink" content-type="dwc:basisOfRecord" xlink:type="simple">Pinned Specimen</named-content></p></list-item><list-item><p><bold>Type status:</bold> <named-content xmlns:xlink="http://www.w3.org/1999/xlink" content-type="dwc:typeStatus" xlink:type="simple">Paratype</named-content>. <bold>Occurrence:</bold> occurrenceDetails: <named-content xmlns:xlink="http://www.w3.org/1999/xlink" content-type="dwc:occurrenceDetails" xlink:type="simple">http://janzen.sas.upenn.edu</named-content>; catalogNumber: <named-content xmlns:xlink="http://www.w3.org/1999/xlink" content-type="dwc:catalogNumber" xlink:type="simple">DHJPAR0016356</named-content>; recordedBy: <named-content xmlns:xlink="http://www.w3.org/1999/xlink" content-type="dwc:recordedBy" xlink:type="simple">D.H. Janzen, W. Hallwachs &amp; gusaneros</named-content>; individualID: <named-content xmlns:xlink="http://www.w3.org/1999/xlink" content-type="dwc:individualID" xlink:type="simple">DHJPAR0016356</named-content>; individualCount: <named-content xmlns:xlink="http://www.w3.org/1999/xlink" content-type="dwc:individualCount" xlink:type="simple">1</named-content>; sex: <named-content xmlns:xlink="http://www.w3.org/1999/xlink" content-type="dwc:sex" xlink:type="simple">Female</named-content>; lifeStage: <named-content xmlns:xlink="http://www.w3.org/1999/xlink" content-type="dwc:lifeStage" xlink:type="simple">adult</named-content>; preparations: <named-content xmlns:xlink="http://www.w3.org/1999/xlink" content-type="dwc:preparations" xlink:type="simple">pinned</named-content>; otherCatalogNumbers: <named-content xmlns:xlink="http://www.w3.org/1999/xlink" content-type="dwc:otherCatalogNumbers" xlink:type="simple">ASTAP385-06, 06-SRNP-21926, BOLD:AAB0407</named-content>; occurrenceID: <named-content xmlns:xlink="http://www.w3.org/1999/xlink" content-type="dwc:occurrenceID" xlink:type="simple">EF83A078-383C-525E-B9DD-DDD2E178C7C7</named-content>; <bold>Taxon:</bold> scientificName: <named-content xmlns:xlink="http://www.w3.org/1999/xlink" content-type="dwc:scientificName" xlink:type="simple"><tp:taxon-name><tp:taxon-name-part taxon-name-part-type="genus" reg="Belvosia">Belvosia</tp:taxon-name-part><tp:taxon-name-part taxon-name-part-type="species" reg="petronariosae">petronariosae</tp:taxon-name-part></tp:taxon-name></named-content>; phylum: <named-content xmlns:xlink="http://www.w3.org/1999/xlink" content-type="dwc:phylum" xlink:type="simple"><tp:taxon-name><tp:taxon-name-part taxon-name-part-type="phylum">Arthropoda</tp:taxon-name-part></tp:taxon-name></named-content>; class: <named-content xmlns:xlink="http://www.w3.org/1999/xlink" content-type="dwc:class" xlink:type="simple"><tp:taxon-name><tp:taxon-name-part taxon-name-part-type="class">Insecta</tp:taxon-name-part></tp:taxon-name></named-content>; order: <named-content xmlns:xlink="http://www.w3.org/1999/xlink" content-type="dwc:order" xlink:type="simple"><tp:taxon-name><tp:taxon-name-part taxon-name-part-type="order">Diptera</tp:taxon-name-part></tp:taxon-name></named-content>; family: <named-content xmlns:xlink="http://www.w3.org/1999/xlink" content-type="dwc:family" xlink:type="simple"><tp:taxon-name><tp:taxon-name-part taxon-name-part-type="family">Tachinidae</tp:taxon-name-part></tp:taxon-name></named-content>; genus: <named-content xmlns:xlink="http://www.w3.org/1999/xlink" content-type="dwc:genus" xlink:type="simple"><tp:taxon-name><tp:taxon-name-part taxon-name-part-type="genus">Belvosia</tp:taxon-name-part></tp:taxon-name></named-content>; specificEpithet: <named-content xmlns:xlink="http://www.w3.org/1999/xlink" content-type="dwc:specificEpithet" xlink:type="simple"><tp:taxon-name><tp:taxon-name-part taxon-name-part-type="genus" reg="Belvosia"/><tp:taxon-name-part taxon-name-part-type="species" reg="petronariosae">petronariosae</tp:taxon-name-part></tp:taxon-name></named-content>; scientificNameAuthorship: <named-content xmlns:xlink="http://www.w3.org/1999/xlink" content-type="dwc:scientificNameAuthorship" xlink:type="simple">Fleming &amp; Woodley, 2023</named-content>; <bold>Location:</bold> continent: <named-content xmlns:xlink="http://www.w3.org/1999/xlink" content-type="dwc:continent" xlink:type="simple">Central America</named-content>; country: <named-content xmlns:xlink="http://www.w3.org/1999/xlink" content-type="dwc:country" xlink:type="simple">Costa Rica</named-content>; countryCode: <named-content xmlns:xlink="http://www.w3.org/1999/xlink" content-type="dwc:countryCode" xlink:type="simple">CR</named-content>; stateProvince: <named-content xmlns:xlink="http://www.w3.org/1999/xlink" content-type="dwc:stateProvince" xlink:type="simple">Guanacaste</named-content>; county: <named-content xmlns:xlink="http://www.w3.org/1999/xlink" content-type="dwc:county" xlink:type="simple">Sector Del Oro</named-content>; locality: <named-content xmlns:xlink="http://www.w3.org/1999/xlink" content-type="dwc:locality" xlink:type="simple">Area de Conservacion Guanacaste</named-content>; verbatimLocality: <named-content xmlns:xlink="http://www.w3.org/1999/xlink" content-type="dwc:verbatimLocality" xlink:type="simple">San Antonio</named-content>; verbatimElevation: <named-content xmlns:xlink="http://www.w3.org/1999/xlink" content-type="dwc:verbatimElevation" xlink:type="simple">335</named-content>; verbatimLatitude: <named-content xmlns:xlink="http://www.w3.org/1999/xlink" content-type="dwc:verbatimLatitude" xlink:type="simple">11.0353</named-content>; verbatimLongitude: <named-content xmlns:xlink="http://www.w3.org/1999/xlink" content-type="dwc:verbatimLongitude" xlink:type="simple">-85.4453</named-content>; verbatimCoordinateSystem: <named-content xmlns:xlink="http://www.w3.org/1999/xlink" content-type="dwc:verbatimCoordinateSystem" xlink:type="simple">Decimal</named-content>; decimalLatitude: <named-content xmlns:xlink="http://www.w3.org/1999/xlink" content-type="dwc:decimalLatitude" xlink:type="simple">11.0353</named-content>; decimalLongitude: <named-content xmlns:xlink="http://www.w3.org/1999/xlink" content-type="dwc:decimalLongitude" xlink:type="simple">-85.4453</named-content>; <bold>Identification:</bold> identifiedBy: <named-content xmlns:xlink="http://www.w3.org/1999/xlink" content-type="dwc:identifiedBy" xlink:type="simple">AJ Fleming</named-content>; dateIdentified: <named-content xmlns:xlink="http://www.w3.org/1999/xlink" content-type="dwc:dateIdentified" xlink:type="simple">2022</named-content>; <bold>Event:</bold> samplingProtocol: <named-content xmlns:xlink="http://www.w3.org/1999/xlink" content-type="dwc:samplingProtocol" xlink:type="simple">Reared from the larvae of the <tp:taxon-name><tp:taxon-name-part taxon-name-part-type="family">Saturniidae</tp:taxon-name-part></tp:taxon-name>, <tp:taxon-name><tp:taxon-name-part taxon-name-part-type="genus" reg="Arsenura">Arsenura</tp:taxon-name-part><tp:taxon-name-part taxon-name-part-type="species" reg="arianae">arianae</tp:taxon-name-part></tp:taxon-name></named-content>; verbatimEventDate: <named-content xmlns:xlink="http://www.w3.org/1999/xlink" content-type="dwc:verbatimEventDate" xlink:type="simple">14-Sep-2006</named-content>; <bold>Record Level:</bold> language: <named-content xmlns:xlink="http://www.w3.org/1999/xlink" content-type="dwc:language" xlink:type="simple">en</named-content>; institutionCode: <named-content xmlns:xlink="http://www.w3.org/1999/xlink" content-type="dwc:institutionCode" xlink:type="simple">CNC</named-content>; collectionCode: <named-content xmlns:xlink="http://www.w3.org/1999/xlink" content-type="dwc:collectionCode" xlink:type="simple">Insects</named-content>; basisOfRecord: <named-content xmlns:xlink="http://www.w3.org/1999/xlink" content-type="dwc:basisOfRecord" xlink:type="simple">Pinned Specimen</named-content></p></list-item></list></tp:treatment-sec><tp:treatment-sec sec-type="Description"><title>Description</title><p><bold>Male</bold> (Fig. <xref ref-type="fig" rid="F7896302">84</xref>), length: 14–15mm. <bold>Head</bold>: head wider than thorax; vertex 1/2 head width; gena 1/4 of head height, 1/3 of eye height. Fronto-orbital plate silver-gray tomentose throughout, sometimes a bit lightly so along vertex, with 1–2 rows of frontal setae, populated with short black hair-like setulae intermingled with setae; ocellar setae absent; orbital setae absent. Parafacial, densely covered in same silver tomentum as on fronto-orbital plate, entire surface reflective and brilliant appearance; almost bare along parafacial outside facial ridge, with a few black setulae intermingled with facial ridge setae and extending just below lowest frontal setae; facial ridge setose along 2/3 of its length; gena covered in black setulae. Antenna, pedicel appearing orange almost covered in a silver tomentum; postpedicel dark brown almost black, 3–4X as long as pedicel; arista bare gradually tapering to a point at tip. Palps, dark yellow throughout and sparsely covered in short black setulae; tapering to a rounded apex, slightly sinusoid and clubbed shaped, devoid of setulae apically. Vibrissa approximately 1 pedicel length from facial margin. <bold>Thorax</bold>: black ground color along anterior portion, lightening to yellow orange along posterior 1/10th of scutum, with light pale-gray tomentum throughout, appearing dusty to the naked eye; scutellum ground color light brown, distinctly lighter than scutum, under microscope bronze tomentum throughout becomes visible; scutum with four narrow dorsal vittae, one outer pair, one inner pair, both broken at suture, inner pair extending only slightly beyond first post-sutural dorsocentral seta; lateral surface of thorax densely covered in long hair-like setulae, these setulae all black; chaetotaxy: 3–5 strong setae on postpronotum arranged in a line, acrostichal setae 4:4; dorsocentral setae 3:4; intra-alar setae 2:4 separated from dorsocentrals by 2X the gap separating dorsocentral setea from acrostichal setae; supra-alar setae 2:3; 4 katepisternal setae; scutellum, with 4–5 pairs of long marginal setae of subequal length; apical scutellar setae short erect, inserted slightly above plane of marginal setae; 1 complete row of scutellar discal setae just posterior to marginal setae. <bold>Wing</bold>: infuscate, slightly darkened brown at wing base, basicosta dark brown with only a slight accent of orange on margin; both upper and lower calypters also infuscate concolorous with remainder of wing; wing vein R<sub>4+5</sub> setose, bearing only 2–3 setulae at base; halteres orange. <bold>Legs</bold>: black overall; tarsal claws yellow-orange with black tips, with burnt umber pulvilli shorter than length of tarsal claws; anterodorsal row of setae on hind tibia irregular and not fringelike, with several longer stronger setae at least 2X as long as others. <bold>Abdomen</bold>: large and flattened globose, black to dark burgundy ground color; tomentum absent from T1+2, light dusting of bronze tomentum on T3 with only very slight gold tomentum along anterior margin, gold tomentum along anterior 15% of surface of T4, bisected medially by an area devoid of tomentum, brilliant gold tomentose throughout 95% of T5 reaching with black on hind margin of tergite; ventral surfaces of T3–T5 extremely densely hirsute but with no distinct sex-patches present, with light gold tomentum throughout; middorsal depression on ST1+2 reaching to hind margin of tergite; ST1+2 with 1 pair of median marginal setae, pairs of median marginal setae present on T3, and complete rows of setae on T4 and T5.</p><p><bold>Male terminalia</bold> (Fig. <xref ref-type="fig" rid="F8317325">85</xref>) : sternite 5 with a deeply excavated median cleft along posterior edge, roughly Y-shaped, with soft shoulders, margins covered in dense tomentum; posterior lobes rounded apically, with a group of 4–5 strong setulae surrounded by many shorter weaker setulae. Anterior plate of sternite 5 approximately 1/2 length of posterior lobes; unsclerotized "window" on anterior plate of sternite 5 translucent, rectangular, slightly arcuate. Cerci in posterior view short triangular, equal to length of surstyli; pointed at apex, medially to fused along basal 2/3 of their length. Cerci in lateral view, inflated along basal 2/3rds, sharply tapered with anterior curved at apical 1/3, giving it a shallow hooked appearance; cerci setose along basal 2/3rds, underside of cerci setose along basal 2/3 of length. Surstylus in lateral view, wide rounded apically, straight along inferior margin; surstylus appearing not fused with epandrium; when viewed posteriorly surstyli convergent. Pregonite broad, well-developed, apically squared off, and blunt, with 5–6 marginal setulae. Postgonite, narrow, 1/2 as wide as pregonite, sharply pointed and curved at apex, bladelike, postgonite subequal in length to pregonite. Distiphallus broadly cone-shaped, with a slender median longitudinal sclerotized reinforcement on its posterior surface and a broad, anterolateral, sclerotized acrophallus, bearing a slight anterior hook on anterior surface near apex, 1.3X length of basiphallus.</p><p><bold>Female</bold> (Fig. <xref ref-type="fig" rid="F7896286">86</xref>) length: 14–15mm, overall morphology as in male differing in the following traits: <bold>Head</bold>: bearing 2 rows of frontal setae and 3–4 pairs of proclinate orbital setae in addition to single pair of reclinate orbital seta; gena 1/3 of head height, 2/5 of eye height. <bold>Abdomen</bold>: gold tomentum covering anterior 10% of surface of T4, bisected medially by an area devoid of tomentum, and all of T5, much denser than in males; T4 bearing a narrow median black stripe bisecting yellow band; slightly more globose than males.</p></tp:treatment-sec><tp:treatment-sec sec-type="Diagnosis"><title>Diagnosis</title><p><italic><tp:taxon-name><tp:taxon-name-part taxon-name-part-type="genus" reg="Belvosia">Belvosia</tp:taxon-name-part><tp:taxon-name-part taxon-name-part-type="species" reg="petronariosae">petronariosae</tp:taxon-name-part></tp:taxon-name></italic> <bold>sp. n.</bold> can be distinguished from all other <italic><tp:taxon-name><tp:taxon-name-part taxon-name-part-type="genus" reg="Belvosia">Belvosia</tp:taxon-name-part></tp:taxon-name></italic> by the following combination of traits: yellow setulae on gena, orange basicosta, abdominal ground color orange, postocular margin of head gold tomentose.</p></tp:treatment-sec><tp:treatment-sec sec-type="Etymology"><title>Etymology</title><p><italic><tp:taxon-name><tp:taxon-name-part taxon-name-part-type="genus" reg="Belvosia">Belvosia</tp:taxon-name-part><tp:taxon-name-part taxon-name-part-type="species" reg="petronariosae">petronariosae</tp:taxon-name-part></tp:taxon-name></italic> <bold>sp. n.</bold>, is named in honor of Sra. Petrona Rios in recognition of her decades of being part of the Parataxonomist Program of Area de Conservación Guanacaste (<ext-link xmlns:xlink="http://www.w3.org/1999/xlink" ext-link-type="uri" xlink:href="http://www.acguanacaste.ac.cr" xlink:type="simple">http://www.acguanacaste.ac.cr</ext-link>) in northwestern Costa Rica (<xref ref-type="bibr" rid="B8302936">Janzen and Hallwachs 2011</xref>). Interim species-specific name included in previously circulating databases and publications, <italic><tp:taxon-name><tp:taxon-name-part taxon-name-part-type="genus" reg="Belvosia">Belvosia</tp:taxon-name-part></tp:taxon-name></italic> Woodley16.</p></tp:treatment-sec><tp:treatment-sec sec-type="Distribution"><title>Distribution</title><p>Costa Rica, ACG, Guanacaste Province, 280–760m elevation.</p></tp:treatment-sec><tp:treatment-sec sec-type="Ecology"><title>Ecology</title><p><italic><tp:taxon-name><tp:taxon-name-part taxon-name-part-type="genus" reg="Belvosia">Belvosia</tp:taxon-name-part><tp:taxon-name-part taxon-name-part-type="species" reg="petronariosae">petronariosae</tp:taxon-name-part></tp:taxon-name></italic> <bold>sp. n.</bold> has been reared 79 times from one species of <tp:taxon-name><tp:taxon-name-part taxon-name-part-type="order">Lepidoptera</tp:taxon-name-part></tp:taxon-name> in the family <tp:taxon-name><tp:taxon-name-part taxon-name-part-type="family">Saturniidae</tp:taxon-name-part></tp:taxon-name>, <italic><tp:taxon-name><tp:taxon-name-part taxon-name-part-type="genus" reg="Arsenura">Arsenura</tp:taxon-name-part><tp:taxon-name-part taxon-name-part-type="species" reg="arianae">arianae</tp:taxon-name-part></tp:taxon-name></italic> Brechlin &amp; Meister, 2010 (N=79), in cloud forest, rain forest, dry forest, and dry-rain lowland intergrade.</p></tp:treatment-sec><tp:treatment-sec><!--Section generated to contain objects referenced in tp:taxon-treatment.--><fig-group id="F7896302" position="float" orientation="portrait"><caption><p><italic><tp:taxon-name><tp:taxon-name-part taxon-name-part-type="genus" reg="Belvosia">Belvosia</tp:taxon-name-part><tp:taxon-name-part taxon-name-part-type="species" reg="petronariosae">petronariosae</tp:taxon-name-part></tp:taxon-name></italic> <bold>sp. n.</bold> habitus images <bold>a–d</bold>: male, holotype n. DHJPAR0001226</p></caption><fig id="F7896312" position="float" orientation="portrait"><object-id xmlns:xlink="http://www.w3.org/1999/xlink" content-type="arpha" xlink:type="simple">AAEC38EC-54E6-5233-B836-5B3EFC18DD86</object-id><object-id xmlns:xlink="http://www.w3.org/1999/xlink" content-type="doi" xlink:type="simple">10.3897/BDJ.11.e103667.figure84a</object-id><label>Figure 84a.</label><caption><p>dorsal view</p></caption><graphic xmlns:xlink="http://www.w3.org/1999/xlink" xlink:href="bdj-11-e103667-g084_a.jpg" xlink:type="simple" position="float" orientation="portrait" id="oo_743572.jpg"><uri content-type="original_file" xlink:type="simple">https://binary.pensoft.net/fig/743572</uri></graphic></fig><fig id="F7896313" position="float" orientation="portrait"><object-id xmlns:xlink="http://www.w3.org/1999/xlink" content-type="arpha" xlink:type="simple">0D0DC449-1053-5E42-AAF4-B4A3CD855672</object-id><object-id xmlns:xlink="http://www.w3.org/1999/xlink" content-type="doi" xlink:type="simple">10.3897/BDJ.11.e103667.figure84b</object-id><label>Figure 84b.</label><caption><p>frontal view</p></caption><graphic xmlns:xlink="http://www.w3.org/1999/xlink" xlink:href="bdj-11-e103667-g084_b.jpg" xlink:type="simple" position="float" orientation="portrait" id="oo_743571.jpg"><uri content-type="original_file" xlink:type="simple">https://binary.pensoft.net/fig/743571</uri></graphic></fig><fig id="F7896314" position="float" orientation="portrait"><object-id xmlns:xlink="http://www.w3.org/1999/xlink" content-type="arpha" xlink:type="simple">71213FE7-1839-54AD-967B-6C61EB1C7DCC</object-id><object-id xmlns:xlink="http://www.w3.org/1999/xlink" content-type="doi" xlink:type="simple">10.3897/BDJ.11.e103667.figure84c</object-id><label>Figure 84c.</label><caption><p>three quarters view</p></caption><graphic xmlns:xlink="http://www.w3.org/1999/xlink" xlink:href="bdj-11-e103667-g084_c.jpg" xlink:type="simple" position="float" orientation="portrait" id="oo_743573.jpg"><uri content-type="original_file" xlink:type="simple">https://binary.pensoft.net/fig/743573</uri></graphic></fig><fig id="F7896315" position="float" orientation="portrait"><object-id xmlns:xlink="http://www.w3.org/1999/xlink" content-type="arpha" xlink:type="simple">CE3544E5-A079-5AD0-9AAD-135691FF5AB0</object-id><object-id xmlns:xlink="http://www.w3.org/1999/xlink" content-type="doi" xlink:type="simple">10.3897/BDJ.11.e103667.figure84d</object-id><label>Figure 84d.</label><caption><p>lateral view</p></caption><graphic xmlns:xlink="http://www.w3.org/1999/xlink" xlink:href="bdj-11-e103667-g084_d.jpg" xlink:type="simple" position="float" orientation="portrait" id="oo_743574.jpg"><uri content-type="original_file" xlink:type="simple">https://binary.pensoft.net/fig/743574</uri></graphic></fig></fig-group><fig-group id="F8317325" position="float" orientation="portrait"><caption><p><italic><tp:taxon-name><tp:taxon-name-part taxon-name-part-type="genus" reg="Belvosia">Belvosia</tp:taxon-name-part><tp:taxon-name-part taxon-name-part-type="species" reg="petronariosae">petronariosae</tp:taxon-name-part></tp:taxon-name></italic> <bold>sp. n.</bold> terminalia images <bold>a–c</bold>: male, paratype n. DHJPAR0016353</p></caption><fig id="F8317330" position="float" orientation="portrait"><object-id xmlns:xlink="http://www.w3.org/1999/xlink" content-type="arpha" xlink:type="simple">EF67B40F-91ED-5E4B-AFBD-1A1ABF2A23BA</object-id><object-id xmlns:xlink="http://www.w3.org/1999/xlink" content-type="doi" xlink:type="simple">10.3897/BDJ.11.e103667.figure85a</object-id><label>Figure 85a.</label><caption><p>caudal view</p></caption><graphic xmlns:xlink="http://www.w3.org/1999/xlink" xlink:href="bdj-11-e103667-g085_a.jpg" xlink:type="simple" position="float" orientation="portrait" id="oo_782266.jpg"><uri content-type="original_file" xlink:type="simple">https://binary.pensoft.net/fig/782266</uri></graphic></fig><fig id="F8317331" position="float" orientation="portrait"><object-id xmlns:xlink="http://www.w3.org/1999/xlink" content-type="arpha" xlink:type="simple">A75BE5D9-36B1-5A09-8CE1-7B6B37ECDCB0</object-id><object-id xmlns:xlink="http://www.w3.org/1999/xlink" content-type="doi" xlink:type="simple">10.3897/BDJ.11.e103667.figure85b</object-id><label>Figure 85b.</label><caption><p>lateral view</p></caption><graphic xmlns:xlink="http://www.w3.org/1999/xlink" xlink:href="bdj-11-e103667-g085_b.jpg" xlink:type="simple" position="float" orientation="portrait" id="oo_782263.jpg"><uri content-type="original_file" xlink:type="simple">https://binary.pensoft.net/fig/782263</uri></graphic></fig><fig id="F8317332" position="float" orientation="portrait"><object-id xmlns:xlink="http://www.w3.org/1999/xlink" content-type="arpha" xlink:type="simple">8C3E0734-C591-5329-AF5D-09783663B7B8</object-id><object-id xmlns:xlink="http://www.w3.org/1999/xlink" content-type="doi" xlink:type="simple">10.3897/BDJ.11.e103667.figure85c</object-id><label>Figure 85c.</label><caption><p>sternite 5, ventral view</p></caption><graphic xmlns:xlink="http://www.w3.org/1999/xlink" xlink:href="bdj-11-e103667-g085_c.jpg" xlink:type="simple" position="float" orientation="portrait" id="oo_782264.jpg"><uri content-type="original_file" xlink:type="simple">https://binary.pensoft.net/fig/782264</uri></graphic></fig></fig-group><fig-group id="F7896286" position="float" orientation="portrait"><caption><p><italic><tp:taxon-name><tp:taxon-name-part taxon-name-part-type="genus" reg="Belvosia">Belvosia</tp:taxon-name-part><tp:taxon-name-part taxon-name-part-type="species" reg="petronariosae">petronariosae</tp:taxon-name-part></tp:taxon-name></italic> <bold>sp. n.</bold> habitus images <bold>a–d</bold>: female, paratype n. DHJPAR0016356</p></caption><fig id="F7896291" position="float" orientation="portrait"><object-id xmlns:xlink="http://www.w3.org/1999/xlink" content-type="arpha" xlink:type="simple">C11BFAE7-434B-57CA-B590-A29FD2451367</object-id><object-id xmlns:xlink="http://www.w3.org/1999/xlink" content-type="doi" xlink:type="simple">10.3897/BDJ.11.e103667.figure86a</object-id><label>Figure 86a.</label><caption><p>dorsal view</p></caption><graphic xmlns:xlink="http://www.w3.org/1999/xlink" xlink:href="bdj-11-e103667-g086_a.jpg" xlink:type="simple" position="float" orientation="portrait" id="oo_743576.jpg"><uri content-type="original_file" xlink:type="simple">https://binary.pensoft.net/fig/743576</uri></graphic></fig><fig id="F7896292" position="float" orientation="portrait"><object-id xmlns:xlink="http://www.w3.org/1999/xlink" content-type="arpha" xlink:type="simple">6EF9DFEE-4AB3-521C-A544-638BFDAF00CC</object-id><object-id xmlns:xlink="http://www.w3.org/1999/xlink" content-type="doi" xlink:type="simple">10.3897/BDJ.11.e103667.figure86b</object-id><label>Figure 86b.</label><caption><p>frontal view</p></caption><graphic xmlns:xlink="http://www.w3.org/1999/xlink" xlink:href="bdj-11-e103667-g086_b.jpg" xlink:type="simple" position="float" orientation="portrait" id="oo_743575.jpg"><uri content-type="original_file" xlink:type="simple">https://binary.pensoft.net/fig/743575</uri></graphic></fig><fig id="F7896293" position="float" orientation="portrait"><object-id xmlns:xlink="http://www.w3.org/1999/xlink" content-type="arpha" xlink:type="simple">508086E9-F08F-555E-B5A2-3FBD9F25BB48</object-id><object-id xmlns:xlink="http://www.w3.org/1999/xlink" content-type="doi" xlink:type="simple">10.3897/BDJ.11.e103667.figure86c</object-id><label>Figure 86c.</label><caption><p>three quarters view</p></caption><graphic xmlns:xlink="http://www.w3.org/1999/xlink" xlink:href="bdj-11-e103667-g086_c.jpg" xlink:type="simple" position="float" orientation="portrait" id="oo_753235.jpg"><uri content-type="original_file" xlink:type="simple">https://binary.pensoft.net/fig/753235</uri></graphic></fig><fig id="F7896294" position="float" orientation="portrait"><object-id xmlns:xlink="http://www.w3.org/1999/xlink" content-type="arpha" xlink:type="simple">49B27CF6-6352-5581-8197-2C2CC6F878B7</object-id><object-id xmlns:xlink="http://www.w3.org/1999/xlink" content-type="doi" xlink:type="simple">10.3897/BDJ.11.e103667.figure86d</object-id><label>Figure 86d.</label><caption><p>lateral view</p></caption><graphic xmlns:xlink="http://www.w3.org/1999/xlink" xlink:href="bdj-11-e103667-g086_d.jpg" xlink:type="simple" position="float" orientation="portrait" id="oo_743577.jpg"><uri content-type="original_file" xlink:type="simple">https://binary.pensoft.net/fig/743577</uri></graphic></fig></fig-group></tp:treatment-sec><ref-list><ref id="B8302936"><element-citation xmlns:xlink="http://www.w3.org/1999/xlink" publication-type="article" xlink:type="simple"><person-group person-group-type="author"><name name-style="western"><surname>Janzen</surname><given-names>Daniel H.</given-names></name><name name-style="western"><surname>Hallwachs</surname><given-names>Winnie</given-names></name></person-group><year>2011</year><article-title>Joining inventory by parataxonomists with DNA barcoding of a large complex tropical conserved wildland in Northwestern Costa Rica</article-title><source>PLOS One</source><volume>6</volume><issue>8</issue><pub-id pub-id-type="doi">10.1371/journal.pone.0018123</pub-id></element-citation></ref></ref-list></tp:taxon-treatment>
