# Supplementary material for: Revision of Belvosia Robineau-Desvoidy (Diptera, Tachinidae) and 33 new species from Area de Conservación Guanacaste in northwestern Costa Rica with a key to known North and Mesoamerican species
Source: Biodivers Data J. 2023 Jun 30;11:e103667. doi: 10.3897/BDJ.11.e103667 (PMC10848636; doi:10.3897/BDJ.11.e103667)
Supplement: XML Treatment for Belvosia ricardocaleroi [file BDJ.11.e103667-treatment31.xml]

<!DOCTYPE tp:taxon-treatment
  PUBLIC "-//TaxonX//DTD Taxonomic Treatment Publishing DTD v0 20100105//EN" "tax-treatment-NSO.dtd">
<tp:taxon-treatment xmlns:tp="http://www.plazi.org/taxpub"><tp:treatment-meta><mixed-citation publication-type="journal"><person-group><name><surname>Fleming</surname><given-names>AJ</given-names></name><name><surname>Woodley</surname><given-names>Norman</given-names></name><name><surname>Smith</surname><given-names>M. Alex</given-names></name><name><surname>Hallwachs</surname><given-names>Winnie</given-names></name><name><surname>Janzen</surname><given-names>Daniel H</given-names></name></person-group><article-title>Revision of <italic><tp:taxon-name><tp:taxon-name-part taxon-name-part-type="genus" reg="Belvosia">Belvosia</tp:taxon-name-part></tp:taxon-name></italic> Robineau-Desvoidy (<tp:taxon-name><tp:taxon-name-part taxon-name-part-type="order">Diptera</tp:taxon-name-part></tp:taxon-name>, <tp:taxon-name><tp:taxon-name-part taxon-name-part-type="family">Tachinidae</tp:taxon-name-part></tp:taxon-name>) and 33 new species from Area de Conservación Guanacaste in northwestern Costa Rica with a key to known North and Mesoamerican species</article-title><source>Biodivers Data J</source><day>30</day><month>06</month><year>2023</year><volume>11</volume><pub-id pub-id-type="doi">10.3897/BDJ.11.e103667</pub-id></mixed-citation></tp:treatment-meta><tp:nomenclature><tp:taxon-name>
            <object-id xmlns:xlink="http://www.w3.org/1999/xlink" content-type="arpha" xlink:type="simple">B3455F31-787D-57B5-B316-B8D72CDE8D4B</object-id>
            <tp:taxon-name-part taxon-name-part-type="genus">Belvosia</tp:taxon-name-part>
            <tp:taxon-name-part taxon-name-part-type="species">ricardocaleroi</tp:taxon-name-part>
            <object-id xmlns:xlink="http://www.w3.org/1999/xlink" content-type="zoobank" xlink:type="simple" object-id-type="ZooBank">37F5F5AA-DA57-43E4-8AE1-08ACECF7A527</object-id>
          </tp:taxon-name><tp:taxon-authority>Fleming &amp; Woodley</tp:taxon-authority><tp:taxon-status xmlns:xlink="http://www.w3.org/1999/xlink" xlink:type="simple">sp. nov.</tp:taxon-status></tp:nomenclature><tp:treatment-sec sec-type="materials"><title>Materials</title><list list-type="alpha-lower" list-content="occurrences"><list-item><p><bold>Type status:</bold> <named-content xmlns:xlink="http://www.w3.org/1999/xlink" content-type="dwc:typeStatus" xlink:type="simple">Holotype</named-content>. <bold>Occurrence:</bold> occurrenceDetails: <named-content xmlns:xlink="http://www.w3.org/1999/xlink" content-type="dwc:occurrenceDetails" xlink:type="simple">http://janzen.sas.upenn.edu</named-content>; catalogNumber: <named-content xmlns:xlink="http://www.w3.org/1999/xlink" content-type="dwc:catalogNumber" xlink:type="simple">DHJPAR0001232</named-content>; recordedBy: <named-content xmlns:xlink="http://www.w3.org/1999/xlink" content-type="dwc:recordedBy" xlink:type="simple">D.H. Janzen, W. Hallwachs &amp; Harry Ramirez</named-content>; individualID: <named-content xmlns:xlink="http://www.w3.org/1999/xlink" content-type="dwc:individualID" xlink:type="simple">DHJPAR0001232</named-content>; individualCount: <named-content xmlns:xlink="http://www.w3.org/1999/xlink" content-type="dwc:individualCount" xlink:type="simple">1</named-content>; sex: <named-content xmlns:xlink="http://www.w3.org/1999/xlink" content-type="dwc:sex" xlink:type="simple">Male</named-content>; lifeStage: <named-content xmlns:xlink="http://www.w3.org/1999/xlink" content-type="dwc:lifeStage" xlink:type="simple">adult</named-content>; preparations: <named-content xmlns:xlink="http://www.w3.org/1999/xlink" content-type="dwc:preparations" xlink:type="simple">pinned</named-content>; otherCatalogNumbers: <named-content xmlns:xlink="http://www.w3.org/1999/xlink" content-type="dwc:otherCatalogNumbers" xlink:type="simple">HCIC166-05, 02-SRNP-8786,</named-content>; occurrenceID: <named-content xmlns:xlink="http://www.w3.org/1999/xlink" content-type="dwc:occurrenceID" xlink:type="simple">E87E8F3F-C710-5762-B8FD-D99A642237EC</named-content>; <bold>Taxon:</bold> scientificName: <named-content xmlns:xlink="http://www.w3.org/1999/xlink" content-type="dwc:scientificName" xlink:type="simple"><tp:taxon-name><tp:taxon-name-part taxon-name-part-type="genus" reg="Belvosia">Belvosia</tp:taxon-name-part><tp:taxon-name-part taxon-name-part-type="species" reg="ricardocaleroi">ricardocaleroi</tp:taxon-name-part></tp:taxon-name></named-content>; phylum: <named-content xmlns:xlink="http://www.w3.org/1999/xlink" content-type="dwc:phylum" xlink:type="simple"><tp:taxon-name><tp:taxon-name-part taxon-name-part-type="phylum">Arthropoda</tp:taxon-name-part></tp:taxon-name></named-content>; class: <named-content xmlns:xlink="http://www.w3.org/1999/xlink" content-type="dwc:class" xlink:type="simple"><tp:taxon-name><tp:taxon-name-part taxon-name-part-type="class">Insecta</tp:taxon-name-part></tp:taxon-name></named-content>; order: <named-content xmlns:xlink="http://www.w3.org/1999/xlink" content-type="dwc:order" xlink:type="simple"><tp:taxon-name><tp:taxon-name-part taxon-name-part-type="order">Diptera</tp:taxon-name-part></tp:taxon-name></named-content>; family: <named-content xmlns:xlink="http://www.w3.org/1999/xlink" content-type="dwc:family" xlink:type="simple"><tp:taxon-name><tp:taxon-name-part taxon-name-part-type="family">Tachinidae</tp:taxon-name-part></tp:taxon-name></named-content>; genus: <named-content xmlns:xlink="http://www.w3.org/1999/xlink" content-type="dwc:genus" xlink:type="simple"><tp:taxon-name><tp:taxon-name-part taxon-name-part-type="genus">Belvosia</tp:taxon-name-part></tp:taxon-name></named-content>; specificEpithet: <named-content xmlns:xlink="http://www.w3.org/1999/xlink" content-type="dwc:specificEpithet" xlink:type="simple"><tp:taxon-name><tp:taxon-name-part taxon-name-part-type="genus" reg="Belvosia"/><tp:taxon-name-part taxon-name-part-type="species" reg="ricardocaleroi">ricardocaleroi</tp:taxon-name-part></tp:taxon-name></named-content>; scientificNameAuthorship: <named-content xmlns:xlink="http://www.w3.org/1999/xlink" content-type="dwc:scientificNameAuthorship" xlink:type="simple">Fleming &amp; Woodley, 2023</named-content>; <bold>Location:</bold> continent: <named-content xmlns:xlink="http://www.w3.org/1999/xlink" content-type="dwc:continent" xlink:type="simple">Central America</named-content>; country: <named-content xmlns:xlink="http://www.w3.org/1999/xlink" content-type="dwc:country" xlink:type="simple">Costa Rica</named-content>; countryCode: <named-content xmlns:xlink="http://www.w3.org/1999/xlink" content-type="dwc:countryCode" xlink:type="simple">CR</named-content>; stateProvince: <named-content xmlns:xlink="http://www.w3.org/1999/xlink" content-type="dwc:stateProvince" xlink:type="simple">Guanacaste</named-content>; county: <named-content xmlns:xlink="http://www.w3.org/1999/xlink" content-type="dwc:county" xlink:type="simple">Sector Cacao</named-content>; locality: <named-content xmlns:xlink="http://www.w3.org/1999/xlink" content-type="dwc:locality" xlink:type="simple">Area de Conservacion Guanacaste</named-content>; verbatimLocality: <named-content xmlns:xlink="http://www.w3.org/1999/xlink" content-type="dwc:verbatimLocality" xlink:type="simple">Estacion Cacao</named-content>; verbatimElevation: <named-content xmlns:xlink="http://www.w3.org/1999/xlink" content-type="dwc:verbatimElevation" xlink:type="simple">1150</named-content>; verbatimLatitude: <named-content xmlns:xlink="http://www.w3.org/1999/xlink" content-type="dwc:verbatimLatitude" xlink:type="simple">10.9269</named-content>; verbatimLongitude: <named-content xmlns:xlink="http://www.w3.org/1999/xlink" content-type="dwc:verbatimLongitude" xlink:type="simple">-85.4682</named-content>; verbatimCoordinateSystem: <named-content xmlns:xlink="http://www.w3.org/1999/xlink" content-type="dwc:verbatimCoordinateSystem" xlink:type="simple">Decimal</named-content>; decimalLatitude: <named-content xmlns:xlink="http://www.w3.org/1999/xlink" content-type="dwc:decimalLatitude" xlink:type="simple">10.9269</named-content>; decimalLongitude: <named-content xmlns:xlink="http://www.w3.org/1999/xlink" content-type="dwc:decimalLongitude" xlink:type="simple">-85.4682</named-content>; <bold>Identification:</bold> identifiedBy: <named-content xmlns:xlink="http://www.w3.org/1999/xlink" content-type="dwc:identifiedBy" xlink:type="simple">AJ Fleming</named-content>; dateIdentified: <named-content xmlns:xlink="http://www.w3.org/1999/xlink" content-type="dwc:dateIdentified" xlink:type="simple">2022</named-content>; <bold>Event:</bold> samplingProtocol: <named-content xmlns:xlink="http://www.w3.org/1999/xlink" content-type="dwc:samplingProtocol" xlink:type="simple">Reared from the larvae of the <tp:taxon-name><tp:taxon-name-part taxon-name-part-type="family">Noctuidae</tp:taxon-name-part></tp:taxon-name>, Mythimnia <tp:taxon-name><tp:taxon-name-part taxon-name-part-type="genus" reg="Mythimna"/><tp:taxon-name-part taxon-name-part-type="species" reg="sequax">sequax</tp:taxon-name-part></tp:taxon-name></named-content>; verbatimEventDate: <named-content xmlns:xlink="http://www.w3.org/1999/xlink" content-type="dwc:verbatimEventDate" xlink:type="simple">18-May-2002</named-content>; <bold>Record Level:</bold> language: <named-content xmlns:xlink="http://www.w3.org/1999/xlink" content-type="dwc:language" xlink:type="simple">en</named-content>; institutionCode: <named-content xmlns:xlink="http://www.w3.org/1999/xlink" content-type="dwc:institutionCode" xlink:type="simple">CNC</named-content>; collectionCode: <named-content xmlns:xlink="http://www.w3.org/1999/xlink" content-type="dwc:collectionCode" xlink:type="simple">Insects</named-content>; basisOfRecord: <named-content xmlns:xlink="http://www.w3.org/1999/xlink" content-type="dwc:basisOfRecord" xlink:type="simple">Pinned Specimen</named-content></p></list-item><list-item><p><bold>Type status:</bold> <named-content xmlns:xlink="http://www.w3.org/1999/xlink" content-type="dwc:typeStatus" xlink:type="simple">Paratype</named-content>. <bold>Occurrence:</bold> occurrenceDetails: <named-content xmlns:xlink="http://www.w3.org/1999/xlink" content-type="dwc:occurrenceDetails" xlink:type="simple">http://janzen.sas.upenn.edu</named-content>; catalogNumber: <named-content xmlns:xlink="http://www.w3.org/1999/xlink" content-type="dwc:catalogNumber" xlink:type="simple">DHJPAR0001237</named-content>; recordedBy: <named-content xmlns:xlink="http://www.w3.org/1999/xlink" content-type="dwc:recordedBy" xlink:type="simple">D.H. Janzen, W. Hallwachs &amp; gusaneros</named-content>; individualID: <named-content xmlns:xlink="http://www.w3.org/1999/xlink" content-type="dwc:individualID" xlink:type="simple">DHJPAR0001237</named-content>; individualCount: <named-content xmlns:xlink="http://www.w3.org/1999/xlink" content-type="dwc:individualCount" xlink:type="simple">1</named-content>; sex: <named-content xmlns:xlink="http://www.w3.org/1999/xlink" content-type="dwc:sex" xlink:type="simple">Female</named-content>; lifeStage: <named-content xmlns:xlink="http://www.w3.org/1999/xlink" content-type="dwc:lifeStage" xlink:type="simple">adult</named-content>; preparations: <named-content xmlns:xlink="http://www.w3.org/1999/xlink" content-type="dwc:preparations" xlink:type="simple">pinned</named-content>; otherCatalogNumbers: <named-content xmlns:xlink="http://www.w3.org/1999/xlink" content-type="dwc:otherCatalogNumbers" xlink:type="simple">HCIC109-05, 94-SRNP-3141,</named-content>; occurrenceID: <named-content xmlns:xlink="http://www.w3.org/1999/xlink" content-type="dwc:occurrenceID" xlink:type="simple">C1F527D0-673B-5E47-849C-CA2B592EEAA0</named-content>; <bold>Taxon:</bold> scientificName: <named-content xmlns:xlink="http://www.w3.org/1999/xlink" content-type="dwc:scientificName" xlink:type="simple"><tp:taxon-name><tp:taxon-name-part taxon-name-part-type="genus" reg="Belvosia">Belvosia</tp:taxon-name-part><tp:taxon-name-part taxon-name-part-type="species" reg="ricardocaleroi">ricardocaleroi</tp:taxon-name-part></tp:taxon-name></named-content>; phylum: <named-content xmlns:xlink="http://www.w3.org/1999/xlink" content-type="dwc:phylum" xlink:type="simple"><tp:taxon-name><tp:taxon-name-part taxon-name-part-type="phylum">Arthropoda</tp:taxon-name-part></tp:taxon-name></named-content>; class: <named-content xmlns:xlink="http://www.w3.org/1999/xlink" content-type="dwc:class" xlink:type="simple"><tp:taxon-name><tp:taxon-name-part taxon-name-part-type="class">Insecta</tp:taxon-name-part></tp:taxon-name></named-content>; order: <named-content xmlns:xlink="http://www.w3.org/1999/xlink" content-type="dwc:order" xlink:type="simple"><tp:taxon-name><tp:taxon-name-part taxon-name-part-type="order">Diptera</tp:taxon-name-part></tp:taxon-name></named-content>; family: <named-content xmlns:xlink="http://www.w3.org/1999/xlink" content-type="dwc:family" xlink:type="simple"><tp:taxon-name><tp:taxon-name-part taxon-name-part-type="family">Tachinidae</tp:taxon-name-part></tp:taxon-name></named-content>; genus: <named-content xmlns:xlink="http://www.w3.org/1999/xlink" content-type="dwc:genus" xlink:type="simple"><tp:taxon-name><tp:taxon-name-part taxon-name-part-type="genus">Belvosia</tp:taxon-name-part></tp:taxon-name></named-content>; specificEpithet: <named-content xmlns:xlink="http://www.w3.org/1999/xlink" content-type="dwc:specificEpithet" xlink:type="simple"><tp:taxon-name><tp:taxon-name-part taxon-name-part-type="genus" reg="Belvosia"/><tp:taxon-name-part taxon-name-part-type="species" reg="ricardocaleroi">ricardocaleroi</tp:taxon-name-part></tp:taxon-name></named-content>; scientificNameAuthorship: <named-content xmlns:xlink="http://www.w3.org/1999/xlink" content-type="dwc:scientificNameAuthorship" xlink:type="simple">Fleming &amp; Woodley, 2023</named-content>; <bold>Location:</bold> continent: <named-content xmlns:xlink="http://www.w3.org/1999/xlink" content-type="dwc:continent" xlink:type="simple">Central America</named-content>; country: <named-content xmlns:xlink="http://www.w3.org/1999/xlink" content-type="dwc:country" xlink:type="simple">Costa Rica</named-content>; countryCode: <named-content xmlns:xlink="http://www.w3.org/1999/xlink" content-type="dwc:countryCode" xlink:type="simple">CR</named-content>; stateProvince: <named-content xmlns:xlink="http://www.w3.org/1999/xlink" content-type="dwc:stateProvince" xlink:type="simple">Guanacaste</named-content>; county: <named-content xmlns:xlink="http://www.w3.org/1999/xlink" content-type="dwc:county" xlink:type="simple">Sector Santa Rosa</named-content>; locality: <named-content xmlns:xlink="http://www.w3.org/1999/xlink" content-type="dwc:locality" xlink:type="simple">Area de Conservacion Guanacaste</named-content>; verbatimLocality: <named-content xmlns:xlink="http://www.w3.org/1999/xlink" content-type="dwc:verbatimLocality" xlink:type="simple">Vado Cuajiniquil</named-content>; verbatimElevation: <named-content xmlns:xlink="http://www.w3.org/1999/xlink" content-type="dwc:verbatimElevation" xlink:type="simple">275</named-content>; verbatimLatitude: <named-content xmlns:xlink="http://www.w3.org/1999/xlink" content-type="dwc:verbatimLatitude" xlink:type="simple">10.9404</named-content>; verbatimLongitude: <named-content xmlns:xlink="http://www.w3.org/1999/xlink" content-type="dwc:verbatimLongitude" xlink:type="simple">-85.6804</named-content>; verbatimCoordinateSystem: <named-content xmlns:xlink="http://www.w3.org/1999/xlink" content-type="dwc:verbatimCoordinateSystem" xlink:type="simple">Decimal</named-content>; decimalLatitude: <named-content xmlns:xlink="http://www.w3.org/1999/xlink" content-type="dwc:decimalLatitude" xlink:type="simple">10.9404</named-content>; decimalLongitude: <named-content xmlns:xlink="http://www.w3.org/1999/xlink" content-type="dwc:decimalLongitude" xlink:type="simple">-85.6804</named-content>; <bold>Identification:</bold> identifiedBy: <named-content xmlns:xlink="http://www.w3.org/1999/xlink" content-type="dwc:identifiedBy" xlink:type="simple">AJ Fleming</named-content>; dateIdentified: <named-content xmlns:xlink="http://www.w3.org/1999/xlink" content-type="dwc:dateIdentified" xlink:type="simple">2022</named-content>; <bold>Event:</bold> samplingProtocol: <named-content xmlns:xlink="http://www.w3.org/1999/xlink" content-type="dwc:samplingProtocol" xlink:type="simple">Reared from the larvae of the <tp:taxon-name><tp:taxon-name-part taxon-name-part-type="family">Noctuidae</tp:taxon-name-part></tp:taxon-name>, Mythimnia <tp:taxon-name><tp:taxon-name-part taxon-name-part-type="genus" reg="Mythimna"/><tp:taxon-name-part taxon-name-part-type="species" reg="sequax">sequax</tp:taxon-name-part></tp:taxon-name></named-content>; verbatimEventDate: <named-content xmlns:xlink="http://www.w3.org/1999/xlink" content-type="dwc:verbatimEventDate" xlink:type="simple">26-Jun-1994</named-content>; <bold>Record Level:</bold> language: <named-content xmlns:xlink="http://www.w3.org/1999/xlink" content-type="dwc:language" xlink:type="simple">en</named-content>; institutionCode: <named-content xmlns:xlink="http://www.w3.org/1999/xlink" content-type="dwc:institutionCode" xlink:type="simple">CNC</named-content>; collectionCode: <named-content xmlns:xlink="http://www.w3.org/1999/xlink" content-type="dwc:collectionCode" xlink:type="simple">Insects</named-content>; basisOfRecord: <named-content xmlns:xlink="http://www.w3.org/1999/xlink" content-type="dwc:basisOfRecord" xlink:type="simple">Pinned Specimen</named-content></p></list-item><list-item><p><bold>Type status:</bold> <named-content xmlns:xlink="http://www.w3.org/1999/xlink" content-type="dwc:typeStatus" xlink:type="simple">Paratype</named-content>. <bold>Occurrence:</bold> occurrenceDetails: <named-content xmlns:xlink="http://www.w3.org/1999/xlink" content-type="dwc:occurrenceDetails" xlink:type="simple">http://janzen.sas.upenn.edu</named-content>; catalogNumber: <named-content xmlns:xlink="http://www.w3.org/1999/xlink" content-type="dwc:catalogNumber" xlink:type="simple">DHJPAR0001230</named-content>; recordedBy: <named-content xmlns:xlink="http://www.w3.org/1999/xlink" content-type="dwc:recordedBy" xlink:type="simple">D.H. Janzen, W. Hallwachs &amp; Harry Ramirez</named-content>; individualID: <named-content xmlns:xlink="http://www.w3.org/1999/xlink" content-type="dwc:individualID" xlink:type="simple">DHJPAR0001230</named-content>; individualCount: <named-content xmlns:xlink="http://www.w3.org/1999/xlink" content-type="dwc:individualCount" xlink:type="simple">1</named-content>; sex: <named-content xmlns:xlink="http://www.w3.org/1999/xlink" content-type="dwc:sex" xlink:type="simple">Male</named-content>; lifeStage: <named-content xmlns:xlink="http://www.w3.org/1999/xlink" content-type="dwc:lifeStage" xlink:type="simple">adult</named-content>; preparations: <named-content xmlns:xlink="http://www.w3.org/1999/xlink" content-type="dwc:preparations" xlink:type="simple">pinned</named-content>; otherCatalogNumbers: <named-content xmlns:xlink="http://www.w3.org/1999/xlink" content-type="dwc:otherCatalogNumbers" xlink:type="simple">HCIC150-05, 02-SRNP-8747,</named-content>; occurrenceID: <named-content xmlns:xlink="http://www.w3.org/1999/xlink" content-type="dwc:occurrenceID" xlink:type="simple">4375C6AB-8538-5619-858C-2D4A7A0BA4F9</named-content>; <bold>Taxon:</bold> scientificName: <named-content xmlns:xlink="http://www.w3.org/1999/xlink" content-type="dwc:scientificName" xlink:type="simple"><tp:taxon-name><tp:taxon-name-part taxon-name-part-type="genus" reg="Belvosia">Belvosia</tp:taxon-name-part><tp:taxon-name-part taxon-name-part-type="species" reg="ricardocaleroi">ricardocaleroi</tp:taxon-name-part></tp:taxon-name></named-content>; phylum: <named-content xmlns:xlink="http://www.w3.org/1999/xlink" content-type="dwc:phylum" xlink:type="simple"><tp:taxon-name><tp:taxon-name-part taxon-name-part-type="phylum">Arthropoda</tp:taxon-name-part></tp:taxon-name></named-content>; class: <named-content xmlns:xlink="http://www.w3.org/1999/xlink" content-type="dwc:class" xlink:type="simple"><tp:taxon-name><tp:taxon-name-part taxon-name-part-type="class">Insecta</tp:taxon-name-part></tp:taxon-name></named-content>; order: <named-content xmlns:xlink="http://www.w3.org/1999/xlink" content-type="dwc:order" xlink:type="simple"><tp:taxon-name><tp:taxon-name-part taxon-name-part-type="order">Diptera</tp:taxon-name-part></tp:taxon-name></named-content>; family: <named-content xmlns:xlink="http://www.w3.org/1999/xlink" content-type="dwc:family" xlink:type="simple"><tp:taxon-name><tp:taxon-name-part taxon-name-part-type="family">Tachinidae</tp:taxon-name-part></tp:taxon-name></named-content>; genus: <named-content xmlns:xlink="http://www.w3.org/1999/xlink" content-type="dwc:genus" xlink:type="simple"><tp:taxon-name><tp:taxon-name-part taxon-name-part-type="genus">Belvosia</tp:taxon-name-part></tp:taxon-name></named-content>; specificEpithet: <named-content xmlns:xlink="http://www.w3.org/1999/xlink" content-type="dwc:specificEpithet" xlink:type="simple"><tp:taxon-name><tp:taxon-name-part taxon-name-part-type="genus" reg="Belvosia"/><tp:taxon-name-part taxon-name-part-type="species" reg="ricardocaleroi">ricardocaleroi</tp:taxon-name-part></tp:taxon-name></named-content>; scientificNameAuthorship: <named-content xmlns:xlink="http://www.w3.org/1999/xlink" content-type="dwc:scientificNameAuthorship" xlink:type="simple">Fleming &amp; Woodley, 2023</named-content>; <bold>Location:</bold> continent: <named-content xmlns:xlink="http://www.w3.org/1999/xlink" content-type="dwc:continent" xlink:type="simple">Central America</named-content>; country: <named-content xmlns:xlink="http://www.w3.org/1999/xlink" content-type="dwc:country" xlink:type="simple">Costa Rica</named-content>; countryCode: <named-content xmlns:xlink="http://www.w3.org/1999/xlink" content-type="dwc:countryCode" xlink:type="simple">CR</named-content>; stateProvince: <named-content xmlns:xlink="http://www.w3.org/1999/xlink" content-type="dwc:stateProvince" xlink:type="simple">Guanacaste</named-content>; county: <named-content xmlns:xlink="http://www.w3.org/1999/xlink" content-type="dwc:county" xlink:type="simple">Sector Cacao</named-content>; locality: <named-content xmlns:xlink="http://www.w3.org/1999/xlink" content-type="dwc:locality" xlink:type="simple">Area de Conservacion Guanacaste</named-content>; verbatimLocality: <named-content xmlns:xlink="http://www.w3.org/1999/xlink" content-type="dwc:verbatimLocality" xlink:type="simple">Estacion Cacao</named-content>; verbatimElevation: <named-content xmlns:xlink="http://www.w3.org/1999/xlink" content-type="dwc:verbatimElevation" xlink:type="simple">1150</named-content>; verbatimLatitude: <named-content xmlns:xlink="http://www.w3.org/1999/xlink" content-type="dwc:verbatimLatitude" xlink:type="simple">10.9269</named-content>; verbatimLongitude: <named-content xmlns:xlink="http://www.w3.org/1999/xlink" content-type="dwc:verbatimLongitude" xlink:type="simple">-85.4682</named-content>; verbatimCoordinateSystem: <named-content xmlns:xlink="http://www.w3.org/1999/xlink" content-type="dwc:verbatimCoordinateSystem" xlink:type="simple">Decimal</named-content>; decimalLatitude: <named-content xmlns:xlink="http://www.w3.org/1999/xlink" content-type="dwc:decimalLatitude" xlink:type="simple">10.9269</named-content>; decimalLongitude: <named-content xmlns:xlink="http://www.w3.org/1999/xlink" content-type="dwc:decimalLongitude" xlink:type="simple">-85.4682</named-content>; <bold>Identification:</bold> identifiedBy: <named-content xmlns:xlink="http://www.w3.org/1999/xlink" content-type="dwc:identifiedBy" xlink:type="simple">AJ Fleming</named-content>; dateIdentified: <named-content xmlns:xlink="http://www.w3.org/1999/xlink" content-type="dwc:dateIdentified" xlink:type="simple">2022</named-content>; <bold>Event:</bold> samplingProtocol: <named-content xmlns:xlink="http://www.w3.org/1999/xlink" content-type="dwc:samplingProtocol" xlink:type="simple">Reared from the larvae of the <tp:taxon-name><tp:taxon-name-part taxon-name-part-type="family">Noctuidae</tp:taxon-name-part></tp:taxon-name>, Mythimnia <tp:taxon-name><tp:taxon-name-part taxon-name-part-type="genus" reg="Mythimna"/><tp:taxon-name-part taxon-name-part-type="species" reg="sequax">sequax</tp:taxon-name-part></tp:taxon-name></named-content>; verbatimEventDate: <named-content xmlns:xlink="http://www.w3.org/1999/xlink" content-type="dwc:verbatimEventDate" xlink:type="simple">18-May-2002</named-content>; <bold>Record Level:</bold> language: <named-content xmlns:xlink="http://www.w3.org/1999/xlink" content-type="dwc:language" xlink:type="simple">en</named-content>; institutionCode: <named-content xmlns:xlink="http://www.w3.org/1999/xlink" content-type="dwc:institutionCode" xlink:type="simple">CNC</named-content>; collectionCode: <named-content xmlns:xlink="http://www.w3.org/1999/xlink" content-type="dwc:collectionCode" xlink:type="simple">Insects</named-content>; basisOfRecord: <named-content xmlns:xlink="http://www.w3.org/1999/xlink" content-type="dwc:basisOfRecord" xlink:type="simple">Pinned Specimen</named-content></p></list-item></list></tp:treatment-sec><tp:treatment-sec sec-type="Description"><title>Description</title><p><bold>Male</bold> (Fig. <xref ref-type="fig" rid="F7970906">87</xref>), length: 9–11mm. <bold>Head</bold>: head wider than thorax; vertex 1/3 head width; gena 1/5 of head height, 1/3 of eye height. Fronto-orbital plate light gold tomentose to glabrous, with two rows of frontal setae, populated with short black hair-like setulae intermingled with setae; ocellar setae absent; 2 pairs of proclinate orbital setae and 1 pair of reclinate orbital setae present outside frontal row. Parafacial, densely covered in same gold tomentum as on fronto-orbital plate, entire surface reflective and brilliant appearance; bare along parafacial outside facial ridge, with a few black setulae intermingled with facial ridge setae and extending just below lowest frontal setae; facial ridge setose along 3/4 of its length; gena covered in yellow setulae. Antenna, pedicel orange; postpedicel dark brown almost black, 4–5X as long as pedicel; arista bare gradually tapering to a point at tip. Palps, dark yellow throughout and densely covered in short black setulae; clubbed. Vibrissa approximately 1/2 pedicel length from facial margin. <bold>Thorax</bold>: yellow ground color, with light pale-gray/gold tomentum dorsally, appearing dusty to the naked eye; scutellum ground color light yellow, slightly lighter than scutum, under microscope bronze tomentum throughout becomes visible; scutum with four narrow dorsal vittae, one outer pair, one inner pair, both broken at suture, inner pair extending only slightly beyond first post-sutural dorsocentral seta; lateral surface of thorax densely covered in long hair-like setulae, these setulae all yellow and whispy; chaetotaxy: 3 strong setae on postpronotum arranged in a line, acrostichal setae 3:3; dorsocentral setae 3:4; intra-alar setae 2:4; supra-alar setae 2:3; 4 katepisternal setae; scutellum, with 4–5 pairs of long marginal setae of subequal length; apical scutellar setae short erect, inserted slightly above plane of marginal setae; 1 complete row of scutellar discal setae just posterior to marginal setae. <bold>Wing</bold>: infuscate, slightly darkened brown at wing base, basicosta brilliant orange; both upper and lower calypters also white translucent; wing vein R<sub>4+5</sub> setose, bearing only 2–3 setulae at base; halteres orange. <bold>Legs</bold>: black overall, lightly covered in shimmering bronze tomentum, posterior margin of coxa on midleg and hindleg covered in yellow setulae; tarsal claws yellow-orange with black tips, with burnt umber pulvilli shorter than length of tarsal claws; anterodorsal row of setae on hind tibia irregular and not fringelike, with several longer stronger setae at least 2X as long as others. <bold>Abdomen</bold>: small and elongate globose, orange ground color; T1+2 with a light dusting of gray-gold tomentum mid-dorsally along depression, T3–T4 with a light dusting of gray gold tomentum dorsally, darker on T4, and brilliant gold tomentose throughout all of T5; ventral surfaces of T3–T5 with no distinct sex-patches present, and light gold tomentum throughout; middorsal depression on ST1+2 reaching to hind margin of tergite; ST1+2 with 1 pair of median marginal setae, 1 pair of median marginal setae present on T3, and complete rows of setae on T4 and T5.</p><p><bold>Male terminalia</bold> (Fig. <xref ref-type="fig" rid="F8317334">88</xref>): sternite 5 with a deeply excavated median cleft along posterior edge, roughly Y-shaped, with reduced shoulders, margins covered in dense tomentum; posterior lobes rounded apically, with a group of strong setulae surrounded by many shorter weaker setulae. Anterior plate of sternite 5 approximately 1/2 length of posterior lobes; unsclerotized "window" on anterior plate of sternite 5 translucent, elongate and rectangular. Cerci in posterior view short bulbous basally, with a strong shoulder at midway tapered to ovoid, shorter than surstyli; rounded at apex, medially fused along 1/2 of their length. Cerci in lateral view, inflated along basal 2/3rds, sharply tapered with a curve at apical 1/3, giving it a shallow hooked appearance, caudal edge of apex of cerci protruding; cerci setose along basal 2/3rds, underside of cerci setose along basal 1/2 of length. Surstylus in lateral view, equilateral along its length rounded apically, straight, digitiform; surstylus appearing to be fused with epandrium; when viewed posteriorly surstyli straight. Pregonite narrow, well-developed, apically pointed, devoid of setulae. Postgonite, slightly narrow, as wide as pregonite, sharply pointed and straight, bladelike, with one small setula, postgonite subequal in length to pregonite. Distiphallus broadly cone-shaped, with a slender median longitudinal sclerotized reinforcement on its posterior surface and a broad, anterolateral, sclerotized acrophallus, bearing a slight anterior hook on anterior surface near apex, 1.6X length of basiphallus.</p><p><bold>Female</bold> (Fig. <xref ref-type="fig" rid="F7970893">89</xref>) length: 9–12mm, overall morphology as in male differing in the following traits: <bold>Head</bold>: with 2–3 pairs of proclinate orbital setae in addition to single pair of reclinate orbital seta. <bold>Abdomen</bold>: as in male except for in its terminalia.</p></tp:treatment-sec><tp:treatment-sec sec-type="Diagnosis"><title>Diagnosis</title><p><italic><tp:taxon-name><tp:taxon-name-part taxon-name-part-type="genus" reg="Belvosia">Belvosia</tp:taxon-name-part><tp:taxon-name-part taxon-name-part-type="species" reg="ricardocaleroi">ricardocaleroi</tp:taxon-name-part></tp:taxon-name></italic> <bold>sp. n.</bold> can be distinguished from all other <italic><tp:taxon-name><tp:taxon-name-part taxon-name-part-type="genus" reg="Belvosia">Belvosia</tp:taxon-name-part></tp:taxon-name></italic> by the following combination of traits: yellow setulae on gena, orange basicosta, abdominal ground color orange, postocular margin of head gold tomentose.</p></tp:treatment-sec><tp:treatment-sec sec-type="Etymology"><title>Etymology</title><p><italic><tp:taxon-name><tp:taxon-name-part taxon-name-part-type="genus" reg="Belvosia">Belvosia</tp:taxon-name-part><tp:taxon-name-part taxon-name-part-type="species" reg="ricardocaleroi">ricardocaleroi</tp:taxon-name-part></tp:taxon-name></italic> <bold>sp. n</bold>, is named in honor of Sr. Ricardo Calero in recognition of his decades of being part of the Parataxonomist Program of Area de Conservación Guanacaste (<ext-link xmlns:xlink="http://www.w3.org/1999/xlink" ext-link-type="uri" xlink:href="http://www.acguanacaste.ac.cr" xlink:type="simple">http://www.acguanacaste.ac.cr</ext-link>) in northwestern Costa Rica (<xref ref-type="bibr" rid="B8302936">Janzen and Hallwachs 2011</xref>). Interim species-specific name included in previously circulating databases and publications, <italic><tp:taxon-name><tp:taxon-name-part taxon-name-part-type="genus" reg="Belvosia">Belvosia</tp:taxon-name-part></tp:taxon-name></italic> Woodley17.</p></tp:treatment-sec><tp:treatment-sec sec-type="Distribution"><title>Distribution</title><p>Costa Rica, ACG, Guanacaste Province, 275–1150m elevation.</p></tp:treatment-sec><tp:treatment-sec sec-type="Ecology"><title>Ecology</title><p><italic><tp:taxon-name><tp:taxon-name-part taxon-name-part-type="genus" reg="Belvosia">Belvosia</tp:taxon-name-part><tp:taxon-name-part taxon-name-part-type="species" reg="ricardocaleroi">ricardocaleroi</tp:taxon-name-part></tp:taxon-name></italic> <bold>sp. n.</bold> has been reared 20 times from one species of <tp:taxon-name><tp:taxon-name-part taxon-name-part-type="order">Lepidoptera</tp:taxon-name-part></tp:taxon-name> in the family <tp:taxon-name><tp:taxon-name-part taxon-name-part-type="family">Noctuidae</tp:taxon-name-part></tp:taxon-name>, <italic><tp:taxon-name><tp:taxon-name-part taxon-name-part-type="genus" reg="Mythimna">Mythimna</tp:taxon-name-part><tp:taxon-name-part taxon-name-part-type="species" reg="sequax">sequax</tp:taxon-name-part></tp:taxon-name></italic> (Franclemont, 1951) (N=20), in cloud forest, and dry forest.</p></tp:treatment-sec><tp:treatment-sec><!--Section generated to contain objects referenced in tp:taxon-treatment.--><fig-group id="F7970906" position="float" orientation="portrait"><caption><p><italic><tp:taxon-name><tp:taxon-name-part taxon-name-part-type="genus" reg="Belvosia">Belvosia</tp:taxon-name-part><tp:taxon-name-part taxon-name-part-type="species" reg="ricardocaleroi">ricardocaleroi</tp:taxon-name-part></tp:taxon-name></italic> <bold>sp. n.</bold> habitus images <bold>a–d</bold>: male, holotype n. DHJPAR0001232</p></caption><fig id="F7970911" position="float" orientation="portrait"><object-id xmlns:xlink="http://www.w3.org/1999/xlink" content-type="arpha" xlink:type="simple">F4F71DBC-9C7C-579B-A3A1-2B4180F33682</object-id><object-id xmlns:xlink="http://www.w3.org/1999/xlink" content-type="doi" xlink:type="simple">10.3897/BDJ.11.e103667.figure87a</object-id><label>Figure 87a.</label><caption><p>dorsal view</p></caption><graphic xmlns:xlink="http://www.w3.org/1999/xlink" xlink:href="bdj-11-e103667-g087_a.jpg" xlink:type="simple" position="float" orientation="portrait" id="oo_744133.jpg"><uri content-type="original_file" xlink:type="simple">https://binary.pensoft.net/fig/744133</uri></graphic></fig><fig id="F7970912" position="float" orientation="portrait"><object-id xmlns:xlink="http://www.w3.org/1999/xlink" content-type="arpha" xlink:type="simple">32145B52-DA0C-58AC-A0B1-CA210147F870</object-id><object-id xmlns:xlink="http://www.w3.org/1999/xlink" content-type="doi" xlink:type="simple">10.3897/BDJ.11.e103667.figure87b</object-id><label>Figure 87b.</label><caption><p>frontal view</p></caption><graphic xmlns:xlink="http://www.w3.org/1999/xlink" xlink:href="bdj-11-e103667-g087_b.jpg" xlink:type="simple" position="float" orientation="portrait" id="oo_744134.jpg"><uri content-type="original_file" xlink:type="simple">https://binary.pensoft.net/fig/744134</uri></graphic></fig><fig id="F7970913" position="float" orientation="portrait"><object-id xmlns:xlink="http://www.w3.org/1999/xlink" content-type="arpha" xlink:type="simple">B552BFC6-8051-52F5-B03F-5DD4F1026DA7</object-id><object-id xmlns:xlink="http://www.w3.org/1999/xlink" content-type="doi" xlink:type="simple">10.3897/BDJ.11.e103667.figure87c</object-id><label>Figure 87c.</label><caption><p>three quarters view</p></caption><graphic xmlns:xlink="http://www.w3.org/1999/xlink" xlink:href="bdj-11-e103667-g087_c.jpg" xlink:type="simple" position="float" orientation="portrait" id="oo_744135.jpg"><uri content-type="original_file" xlink:type="simple">https://binary.pensoft.net/fig/744135</uri></graphic></fig><fig id="F7970914" position="float" orientation="portrait"><object-id xmlns:xlink="http://www.w3.org/1999/xlink" content-type="arpha" xlink:type="simple">10AB99CB-B59F-5399-86EF-10B8530C1656</object-id><object-id xmlns:xlink="http://www.w3.org/1999/xlink" content-type="doi" xlink:type="simple">10.3897/BDJ.11.e103667.figure87d</object-id><label>Figure 87d.</label><caption><p>lateral view</p></caption><graphic xmlns:xlink="http://www.w3.org/1999/xlink" xlink:href="bdj-11-e103667-g087_d.jpg" xlink:type="simple" position="float" orientation="portrait" id="oo_744136.jpg"><uri content-type="original_file" xlink:type="simple">https://binary.pensoft.net/fig/744136</uri></graphic></fig></fig-group><fig-group id="F8317334" position="float" orientation="portrait"><caption><p><italic><tp:taxon-name><tp:taxon-name-part taxon-name-part-type="genus" reg="Belvosia">Belvosia</tp:taxon-name-part><tp:taxon-name-part taxon-name-part-type="species" reg="ricardocaleroi">ricardocaleroi</tp:taxon-name-part></tp:taxon-name></italic> <bold>sp. n.</bold> terminalia images <bold>a–c</bold>: male, paratype n. DHJPAR0001230</p></caption><fig id="F8317339" position="float" orientation="portrait"><object-id xmlns:xlink="http://www.w3.org/1999/xlink" content-type="arpha" xlink:type="simple">48034B2B-376B-5390-A334-F8372BC53B4F</object-id><object-id xmlns:xlink="http://www.w3.org/1999/xlink" content-type="doi" xlink:type="simple">10.3897/BDJ.11.e103667.figure88a</object-id><label>Figure 88a.</label><caption><p>caudal view</p></caption><graphic xmlns:xlink="http://www.w3.org/1999/xlink" xlink:href="bdj-11-e103667-g088_a.jpg" xlink:type="simple" position="float" orientation="portrait" id="oo_782267.jpg"><uri content-type="original_file" xlink:type="simple">https://binary.pensoft.net/fig/782267</uri></graphic></fig><fig id="F8317340" position="float" orientation="portrait"><object-id xmlns:xlink="http://www.w3.org/1999/xlink" content-type="arpha" xlink:type="simple">9339822F-AAE8-5934-91E0-449FEFFC420D</object-id><object-id xmlns:xlink="http://www.w3.org/1999/xlink" content-type="doi" xlink:type="simple">10.3897/BDJ.11.e103667.figure88b</object-id><label>Figure 88b.</label><caption><p>lateral view</p></caption><graphic xmlns:xlink="http://www.w3.org/1999/xlink" xlink:href="bdj-11-e103667-g088_b.jpg" xlink:type="simple" position="float" orientation="portrait" id="oo_782268.jpg"><uri content-type="original_file" xlink:type="simple">https://binary.pensoft.net/fig/782268</uri></graphic></fig><fig id="F8317341" position="float" orientation="portrait"><object-id xmlns:xlink="http://www.w3.org/1999/xlink" content-type="arpha" xlink:type="simple">45AE749A-A498-5552-8CC5-0961465E9B47</object-id><object-id xmlns:xlink="http://www.w3.org/1999/xlink" content-type="doi" xlink:type="simple">10.3897/BDJ.11.e103667.figure88c</object-id><label>Figure 88c.</label><caption><p>sternite 5, ventral view</p></caption><graphic xmlns:xlink="http://www.w3.org/1999/xlink" xlink:href="bdj-11-e103667-g088_c.jpg" xlink:type="simple" position="float" orientation="portrait" id="oo_782269.jpg"><uri content-type="original_file" xlink:type="simple">https://binary.pensoft.net/fig/782269</uri></graphic></fig></fig-group><fig-group id="F7970893" position="float" orientation="portrait"><caption><p><italic><tp:taxon-name><tp:taxon-name-part taxon-name-part-type="genus" reg="Belvosia">Belvosia</tp:taxon-name-part><tp:taxon-name-part taxon-name-part-type="species" reg="ricardocaleroi">ricardocaleroi</tp:taxon-name-part></tp:taxon-name></italic> <bold>sp. n.</bold> habitus images <bold>a–d</bold>: female, paratype n. DHJPAR0001237</p></caption><fig id="F7970898" position="float" orientation="portrait"><object-id xmlns:xlink="http://www.w3.org/1999/xlink" content-type="arpha" xlink:type="simple">4E833BAB-E7A9-5052-AE15-C98EB182EC4D</object-id><object-id xmlns:xlink="http://www.w3.org/1999/xlink" content-type="doi" xlink:type="simple">10.3897/BDJ.11.e103667.figure89a</object-id><label>Figure 89a.</label><caption><p>dorsal view</p></caption><graphic xmlns:xlink="http://www.w3.org/1999/xlink" xlink:href="bdj-11-e103667-g089_a.jpg" xlink:type="simple" position="float" orientation="portrait" id="oo_744130.jpg"><uri content-type="original_file" xlink:type="simple">https://binary.pensoft.net/fig/744130</uri></graphic></fig><fig id="F7970899" position="float" orientation="portrait"><object-id xmlns:xlink="http://www.w3.org/1999/xlink" content-type="arpha" xlink:type="simple">7A62DD27-94D6-5128-A331-DA56775B733F</object-id><object-id xmlns:xlink="http://www.w3.org/1999/xlink" content-type="doi" xlink:type="simple">10.3897/BDJ.11.e103667.figure89b</object-id><label>Figure 89b.</label><caption><p>frontal view</p></caption><graphic xmlns:xlink="http://www.w3.org/1999/xlink" xlink:href="bdj-11-e103667-g089_b.jpg" xlink:type="simple" position="float" orientation="portrait" id="oo_744131.jpg"><uri content-type="original_file" xlink:type="simple">https://binary.pensoft.net/fig/744131</uri></graphic></fig><fig id="F7970900" position="float" orientation="portrait"><object-id xmlns:xlink="http://www.w3.org/1999/xlink" content-type="arpha" xlink:type="simple">6178F499-BFB0-5941-BDDA-8F4BD3D8FC90</object-id><object-id xmlns:xlink="http://www.w3.org/1999/xlink" content-type="doi" xlink:type="simple">10.3897/BDJ.11.e103667.figure89c</object-id><label>Figure 89c.</label><caption><p>three quarters view</p></caption><graphic xmlns:xlink="http://www.w3.org/1999/xlink" xlink:href="bdj-11-e103667-g089_c.jpg" xlink:type="simple" position="float" orientation="portrait" id="oo_744129.jpg"><uri content-type="original_file" xlink:type="simple">https://binary.pensoft.net/fig/744129</uri></graphic></fig><fig id="F7970901" position="float" orientation="portrait"><object-id xmlns:xlink="http://www.w3.org/1999/xlink" content-type="arpha" xlink:type="simple">07634855-47BD-52D6-80A1-0F4B79CD7078</object-id><object-id xmlns:xlink="http://www.w3.org/1999/xlink" content-type="doi" xlink:type="simple">10.3897/BDJ.11.e103667.figure89d</object-id><label>Figure 89d.</label><caption><p>lateral view</p></caption><graphic xmlns:xlink="http://www.w3.org/1999/xlink" xlink:href="bdj-11-e103667-g089_d.jpg" xlink:type="simple" position="float" orientation="portrait" id="oo_744132.jpg"><uri content-type="original_file" xlink:type="simple">https://binary.pensoft.net/fig/744132</uri></graphic></fig></fig-group></tp:treatment-sec><ref-list><ref id="B8302936"><element-citation xmlns:xlink="http://www.w3.org/1999/xlink" publication-type="article" xlink:type="simple"><person-group person-group-type="author"><name name-style="western"><surname>Janzen</surname><given-names>Daniel H.</given-names></name><name name-style="western"><surname>Hallwachs</surname><given-names>Winnie</given-names></name></person-group><year>2011</year><article-title>Joining inventory by parataxonomists with DNA barcoding of a large complex tropical conserved wildland in Northwestern Costa Rica</article-title><source>PLOS One</source><volume>6</volume><issue>8</issue><pub-id pub-id-type="doi">10.1371/journal.pone.0018123</pub-id></element-citation></ref></ref-list></tp:taxon-treatment>
