# Supplementary material for: Revision of Belvosia Robineau-Desvoidy (Diptera, Tachinidae) and 33 new species from Area de Conservación Guanacaste in northwestern Costa Rica with a key to known North and Mesoamerican species
Source: Biodivers Data J. 2023 Jun 30;11:e103667. doi: 10.3897/BDJ.11.e103667 (PMC10848636; doi:10.3897/BDJ.11.e103667)
Supplement: XML Treatment for Belvosia sergioriosi [file BDJ.11.e103667-treatment35.xml]

<!DOCTYPE tp:taxon-treatment
  PUBLIC "-//TaxonX//DTD Taxonomic Treatment Publishing DTD v0 20100105//EN" "tax-treatment-NSO.dtd">
<tp:taxon-treatment xmlns:tp="http://www.plazi.org/taxpub"><tp:treatment-meta><mixed-citation publication-type="journal"><person-group><name><surname>Fleming</surname><given-names>AJ</given-names></name><name><surname>Woodley</surname><given-names>Norman</given-names></name><name><surname>Smith</surname><given-names>M. Alex</given-names></name><name><surname>Hallwachs</surname><given-names>Winnie</given-names></name><name><surname>Janzen</surname><given-names>Daniel H</given-names></name></person-group><article-title>Revision of <italic><tp:taxon-name><tp:taxon-name-part taxon-name-part-type="genus" reg="Belvosia">Belvosia</tp:taxon-name-part></tp:taxon-name></italic> Robineau-Desvoidy (<tp:taxon-name><tp:taxon-name-part taxon-name-part-type="order">Diptera</tp:taxon-name-part></tp:taxon-name>, <tp:taxon-name><tp:taxon-name-part taxon-name-part-type="family">Tachinidae</tp:taxon-name-part></tp:taxon-name>) and 33 new species from Area de Conservación Guanacaste in northwestern Costa Rica with a key to known North and Mesoamerican species</article-title><source>Biodivers Data J</source><day>30</day><month>06</month><year>2023</year><volume>11</volume><pub-id pub-id-type="doi">10.3897/BDJ.11.e103667</pub-id></mixed-citation></tp:treatment-meta><tp:nomenclature><tp:taxon-name>
            <object-id xmlns:xlink="http://www.w3.org/1999/xlink" content-type="arpha" xlink:type="simple">04645514-16C0-51CC-82D7-4C481FF952DE</object-id>
            <tp:taxon-name-part taxon-name-part-type="genus">Belvosia</tp:taxon-name-part>
            <tp:taxon-name-part taxon-name-part-type="species">sergioriosi</tp:taxon-name-part>
            <object-id xmlns:xlink="http://www.w3.org/1999/xlink" content-type="zoobank" xlink:type="simple" object-id-type="ZooBank">3A411E04-99BE-4717-AD4C-584EC3BD9575</object-id>
          </tp:taxon-name><tp:taxon-authority>Fleming &amp; Woodley</tp:taxon-authority><tp:taxon-status xmlns:xlink="http://www.w3.org/1999/xlink" xlink:type="simple">sp. nov.</tp:taxon-status></tp:nomenclature><tp:treatment-sec sec-type="materials"><title>Materials</title><list list-type="alpha-lower" list-content="occurrences"><list-item><p><bold>Type status:</bold> <named-content xmlns:xlink="http://www.w3.org/1999/xlink" content-type="dwc:typeStatus" xlink:type="simple">Holotype</named-content>. <bold>Occurrence:</bold> occurrenceDetails: <named-content xmlns:xlink="http://www.w3.org/1999/xlink" content-type="dwc:occurrenceDetails" xlink:type="simple">http://janzen.sas.upenn.edu</named-content>; catalogNumber: <named-content xmlns:xlink="http://www.w3.org/1999/xlink" content-type="dwc:catalogNumber" xlink:type="simple">DHJPAR0040811</named-content>; recordedBy: <named-content xmlns:xlink="http://www.w3.org/1999/xlink" content-type="dwc:recordedBy" xlink:type="simple">D.H. Janzen, W. Hallwachs &amp; Ricardo Calero</named-content>; individualID: <named-content xmlns:xlink="http://www.w3.org/1999/xlink" content-type="dwc:individualID" xlink:type="simple">DHJPAR0040811</named-content>; individualCount: <named-content xmlns:xlink="http://www.w3.org/1999/xlink" content-type="dwc:individualCount" xlink:type="simple">1</named-content>; lifeStage: <named-content xmlns:xlink="http://www.w3.org/1999/xlink" content-type="dwc:lifeStage" xlink:type="simple">adult</named-content>; preparations: <named-content xmlns:xlink="http://www.w3.org/1999/xlink" content-type="dwc:preparations" xlink:type="simple">pinned</named-content>; otherCatalogNumbers: <named-content xmlns:xlink="http://www.w3.org/1999/xlink" content-type="dwc:otherCatalogNumbers" xlink:type="simple">ASHYE2977-11, 10-SRNP-72992, BOLD:AAU1116</named-content>; occurrenceID: <named-content xmlns:xlink="http://www.w3.org/1999/xlink" content-type="dwc:occurrenceID" xlink:type="simple">3D347685-8BDE-5E18-BA87-01179E3B1B85</named-content>; <bold>Taxon:</bold> scientificName: <named-content xmlns:xlink="http://www.w3.org/1999/xlink" content-type="dwc:scientificName" xlink:type="simple"><tp:taxon-name><tp:taxon-name-part taxon-name-part-type="genus" reg="Belvosia">Belvosia</tp:taxon-name-part><tp:taxon-name-part taxon-name-part-type="species" reg="sergioriosi">sergioriosi</tp:taxon-name-part></tp:taxon-name></named-content>; phylum: <named-content xmlns:xlink="http://www.w3.org/1999/xlink" content-type="dwc:phylum" xlink:type="simple"><tp:taxon-name><tp:taxon-name-part taxon-name-part-type="phylum">Arthropoda</tp:taxon-name-part></tp:taxon-name></named-content>; class: <named-content xmlns:xlink="http://www.w3.org/1999/xlink" content-type="dwc:class" xlink:type="simple"><tp:taxon-name><tp:taxon-name-part taxon-name-part-type="class">Insecta</tp:taxon-name-part></tp:taxon-name></named-content>; order: <named-content xmlns:xlink="http://www.w3.org/1999/xlink" content-type="dwc:order" xlink:type="simple"><tp:taxon-name><tp:taxon-name-part taxon-name-part-type="order">Diptera</tp:taxon-name-part></tp:taxon-name></named-content>; family: <named-content xmlns:xlink="http://www.w3.org/1999/xlink" content-type="dwc:family" xlink:type="simple"><tp:taxon-name><tp:taxon-name-part taxon-name-part-type="family">Tachinidae</tp:taxon-name-part></tp:taxon-name></named-content>; genus: <named-content xmlns:xlink="http://www.w3.org/1999/xlink" content-type="dwc:genus" xlink:type="simple"><tp:taxon-name><tp:taxon-name-part taxon-name-part-type="genus">Belvosia</tp:taxon-name-part></tp:taxon-name></named-content>; specificEpithet: <named-content xmlns:xlink="http://www.w3.org/1999/xlink" content-type="dwc:specificEpithet" xlink:type="simple"><tp:taxon-name><tp:taxon-name-part taxon-name-part-type="genus" reg="Belvosia"/><tp:taxon-name-part taxon-name-part-type="species" reg="sergioriosi">sergioriosi</tp:taxon-name-part></tp:taxon-name></named-content>; scientificNameAuthorship: <named-content xmlns:xlink="http://www.w3.org/1999/xlink" content-type="dwc:scientificNameAuthorship" xlink:type="simple">Fleming &amp; Woodley, 2023</named-content>; <bold>Location:</bold> continent: <named-content xmlns:xlink="http://www.w3.org/1999/xlink" content-type="dwc:continent" xlink:type="simple">Central America</named-content>; country: <named-content xmlns:xlink="http://www.w3.org/1999/xlink" content-type="dwc:country" xlink:type="simple">Costa Rica</named-content>; countryCode: <named-content xmlns:xlink="http://www.w3.org/1999/xlink" content-type="dwc:countryCode" xlink:type="simple">CR</named-content>; stateProvince: <named-content xmlns:xlink="http://www.w3.org/1999/xlink" content-type="dwc:stateProvince" xlink:type="simple">Guanacaste</named-content>; county: <named-content xmlns:xlink="http://www.w3.org/1999/xlink" content-type="dwc:county" xlink:type="simple">Sector Pitilla</named-content>; locality: <named-content xmlns:xlink="http://www.w3.org/1999/xlink" content-type="dwc:locality" xlink:type="simple">Area de Conservacion Guanacaste</named-content>; verbatimLocality: <named-content xmlns:xlink="http://www.w3.org/1999/xlink" content-type="dwc:verbatimLocality" xlink:type="simple">Medrano</named-content>; verbatimElevation: <named-content xmlns:xlink="http://www.w3.org/1999/xlink" content-type="dwc:verbatimElevation" xlink:type="simple">380</named-content>; verbatimLatitude: <named-content xmlns:xlink="http://www.w3.org/1999/xlink" content-type="dwc:verbatimLatitude" xlink:type="simple">11.016</named-content>; verbatimLongitude: <named-content xmlns:xlink="http://www.w3.org/1999/xlink" content-type="dwc:verbatimLongitude" xlink:type="simple">-85.3805</named-content>; verbatimCoordinateSystem: <named-content xmlns:xlink="http://www.w3.org/1999/xlink" content-type="dwc:verbatimCoordinateSystem" xlink:type="simple">Decimal</named-content>; decimalLatitude: <named-content xmlns:xlink="http://www.w3.org/1999/xlink" content-type="dwc:decimalLatitude" xlink:type="simple">11.016</named-content>; decimalLongitude: <named-content xmlns:xlink="http://www.w3.org/1999/xlink" content-type="dwc:decimalLongitude" xlink:type="simple">-85.3805</named-content>; <bold>Identification:</bold> identifiedBy: <named-content xmlns:xlink="http://www.w3.org/1999/xlink" content-type="dwc:identifiedBy" xlink:type="simple">AJ Fleming</named-content>; dateIdentified: <named-content xmlns:xlink="http://www.w3.org/1999/xlink" content-type="dwc:dateIdentified" xlink:type="simple">2022</named-content>; <bold>Event:</bold> samplingProtocol: <named-content xmlns:xlink="http://www.w3.org/1999/xlink" content-type="dwc:samplingProtocol" xlink:type="simple">Reared from the larvae of the <tp:taxon-name><tp:taxon-name-part taxon-name-part-type="family">Saturniidae</tp:taxon-name-part></tp:taxon-name>, <tp:taxon-name><tp:taxon-name-part taxon-name-part-type="genus" reg="Pseudodirphia">Pseudodirphia</tp:taxon-name-part><tp:taxon-name-part taxon-name-part-type="species" reg="regia">regia</tp:taxon-name-part></tp:taxon-name></named-content>; verbatimEventDate: <named-content xmlns:xlink="http://www.w3.org/1999/xlink" content-type="dwc:verbatimEventDate" xlink:type="simple">14-Jan-2011</named-content>; <bold>Record Level:</bold> language: <named-content xmlns:xlink="http://www.w3.org/1999/xlink" content-type="dwc:language" xlink:type="simple">en</named-content>; institutionCode: <named-content xmlns:xlink="http://www.w3.org/1999/xlink" content-type="dwc:institutionCode" xlink:type="simple">CNC</named-content>; collectionCode: <named-content xmlns:xlink="http://www.w3.org/1999/xlink" content-type="dwc:collectionCode" xlink:type="simple">Insects</named-content>; basisOfRecord: <named-content xmlns:xlink="http://www.w3.org/1999/xlink" content-type="dwc:basisOfRecord" xlink:type="simple">Pinned Specimen</named-content></p></list-item></list></tp:treatment-sec><tp:treatment-sec sec-type="Description"><title>Description</title><p><bold>Male</bold> (Fig. <xref ref-type="fig" rid="F7971035">98</xref>), length: 12mm. <bold>Head</bold>: head slightly wider to thorax; vertex 1/3 head width; gena 1/4 of head height, 1/3 of eye height. Fronto-orbital plate silver tomentose throughout, darkening slightly apically, 2 rows of frontal setae, orbital setae absent. Parafacial light yellow in ground color, densely covered in same silver tomentum as on fronto-orbital plate, entire surface reflective and brilliant appearance; almost bare along parafacial outside facial ridge, with several black setulae intermingled with facial ridge setae and extending just below lowest frontal setae; facial ridge setose along 4/5 of its length; gena covered in black setulae. Antenna, pedicel bright orange appearing, overall in contrast with postpedicel; postpedicel dark brown almost black, 4–5X as long as pedicel; arista bare gradually tapering to a point at tip. Palps, orange throughout and densely covered in short black setulae; tapering to a sharp point apically, devoid of setulae apically. Vibrissa approximately 1 pedicel length from facial margin. <bold>Thorax</bold>: black ground color throughout, with gray tomentum throughout, tomentum receding along posterior edge, postallar callosity with a light vestiture of bronze tomentum only visible on certain angles; scutellum ground color dark reddish-brown, distinctly lighter than scutum, under microscope bronze tomentum throughout becomes visible; scutum with four distinct dorsal vittae, one outer pair, one inner pair, both broken at suture; lateral surface of thorax densely covered in long hair-like setulae, these setulae all black; chaetotaxy: 3–4 strong setae on postpronotum arranged in a line, acrostichal setae 3:3–4; dorsocentral setae 3:4; intra-alar setae 3:3; supra-alar setae 2:3; 4 katepisternal setae; scutellum, with 4–5 pairs of long marginal setae of subequal length; apical scutellar setae short erect, inserted slightly above plane of marginal setae; 1 complete row of scutellar discal setae just posterior to marginal setae, these setae 1/2–2/3 length of scutellar marginals. <bold>Wing</bold>: infuscate, slightly darkened gray at wing base, basicosta brilliant orange; both upper and lower calypters also infuscate concolorous with remainder of wing; wing vein R<sub>4+5</sub> setose, bearing only 2–3 setulae at base; halteres orange stalk with dark black/brown capitulum. <bold>Legs</bold>: black overall, lightly covered in shimmering bronze tomentum, posterior margin of coxa on midleg and hindleg covered in yellow setulae; tarsal claws yellow-orange with black tips, with burnt umber pulvilli shorter than length of tarsal claws; anterodorsal row of setae on hind tibia regular, fringelike. <bold>Abdomen</bold>: small and rounded globose, orange-brown ground color; gold tomentum absent from T1+2–T4, but present on over 90% of surface of T5; ventral surfaces of T3–T5 extremely densely hirsute with distinct sex-patches present; middorsal depression on ST1+2 reaching to hind margin of tergite; ST1+2 and T3 with one pair of median marginal setae, and complete rows of median marginal setae on T4–T5.</p><p><bold>Male Terminalia</bold>: (Fig. <xref ref-type="fig" rid="F8317370">99</xref>) Sternite 5 with a deeply excavated median cleft along posterior edge, smoothly U-shaped, margins with a slight shoulder, covered in dense tomentum; posterior lobes rounded apically, with long bristle-like setulae surrounded by many shorter weaker setulae. Anterior plate of sternite 5 approximately 1/2 length of posterior lobes; unsclerotized "window" on anterior plate of sternite 5 translucent, elongate spanning almost the entire width of the posterior lobes rectangular in shape. Cerci in posterior view triangular, subequal to length of surstyli; separate medially halfway along its length. Cerci in lateral view. wide and appearing rounded apically, straight along lower margin with only a very slight anterior projection, not appearing clubbed apically; cerci setose along basal 2/3rds. Surstylus in lateral view, broadly rounded along its posterior edge giving the structure a blade-like appearance; surstylus appearing fused with epandrium; when viewed posteriorly surstyli appearing straight with no apparent bias. Pregonite broad, well-developed, apically rounded, somewhat blunt, devoid of setulae. Postgonite, narrower than pregonite, rounded with a slight curve at apex. Distiphallus broadly cone-shaped, with a slender median longitudinal sclerotized reinforcement on its posterior surface and a broad, anterolateral, sclerotized acrophallus, on anterior surface near apex, ~1.9X as long as basiphallus.</p><p><bold>Female</bold>: unknown at this time.</p></tp:treatment-sec><tp:treatment-sec sec-type="Diagnosis"><title>Diagnosis</title><p><italic><tp:taxon-name><tp:taxon-name-part taxon-name-part-type="genus" reg="Belvosia">Belvosia</tp:taxon-name-part><tp:taxon-name-part taxon-name-part-type="species" reg="sergioriosi">sergioriosi</tp:taxon-name-part></tp:taxon-name></italic> <bold>sp. n.</bold> can be distinguished from all other <italic><tp:taxon-name><tp:taxon-name-part taxon-name-part-type="genus" reg="Belvosia">Belvosia</tp:taxon-name-part></tp:taxon-name></italic> by the following combination of traits: gena covered in black setulae, orange basicosta, median marginal setae present on ST1+2, and T4 lacking any gold tomentum. It can be differenciated from its closest congener <italic><tp:taxon-name><tp:taxon-name-part taxon-name-part-type="genus" reg="Belvosia">B.</tp:taxon-name-part><tp:taxon-name-part taxon-name-part-type="species" reg="naccina">naccina</tp:taxon-name-part></tp:taxon-name></italic> by the color of the arista, and the evenly infuscate wings.</p></tp:treatment-sec><tp:treatment-sec sec-type="Etymology"><title>Etymology</title><p><italic><tp:taxon-name><tp:taxon-name-part taxon-name-part-type="genus" reg="Belvosia">Belvosia</tp:taxon-name-part><tp:taxon-name-part taxon-name-part-type="species" reg="sergioriosi">sergioriosi</tp:taxon-name-part></tp:taxon-name></italic> <bold>sp. n</bold>, is named in honor of Sr. Sergio Rios in recognition of his decades of being part of the Parataxonomist Program of Area de Conservación Guanacaste (<ext-link xmlns:xlink="http://www.w3.org/1999/xlink" ext-link-type="uri" xlink:href="http://www.acguanacaste.ac.cr" xlink:type="simple">http://www.acguanacaste.ac.cr</ext-link>) in northwestern Costa Rica (<xref ref-type="bibr" rid="B8302936">Janzen and Hallwachs 2011</xref>). Interim species-specific name included in previously circulating databases and publications, <italic><tp:taxon-name><tp:taxon-name-part taxon-name-part-type="genus" reg="Belvosia">Belvosia</tp:taxon-name-part></tp:taxon-name></italic> Woodley21.</p></tp:treatment-sec><tp:treatment-sec sec-type="Distribution"><title>Distribution</title><p>Costa Rica, ACG, Guanacaste Province, 380m elevation.</p></tp:treatment-sec><tp:treatment-sec sec-type="Ecology"><title>Ecology</title><p><italic><tp:taxon-name><tp:taxon-name-part taxon-name-part-type="genus" reg="Belvosia">Belvosia</tp:taxon-name-part><tp:taxon-name-part taxon-name-part-type="species" reg="sergioriosi">sergioriosi</tp:taxon-name-part></tp:taxon-name></italic> <bold>sp. n.</bold> has been reared once from one species of <tp:taxon-name><tp:taxon-name-part taxon-name-part-type="order">Lepidoptera</tp:taxon-name-part></tp:taxon-name> in the family <tp:taxon-name><tp:taxon-name-part taxon-name-part-type="family">Saturniidae</tp:taxon-name-part></tp:taxon-name>, <italic><tp:taxon-name><tp:taxon-name-part taxon-name-part-type="genus" reg="Pseudodirphia">Pseudodirphia</tp:taxon-name-part><tp:taxon-name-part taxon-name-part-type="species" reg="regia">regia</tp:taxon-name-part></tp:taxon-name></italic> Draudt, 1930 (N=1) in rain forest.</p></tp:treatment-sec><tp:treatment-sec><!--Section generated to contain objects referenced in tp:taxon-treatment.--><fig-group id="F7971035" position="float" orientation="portrait"><caption><p><italic><tp:taxon-name><tp:taxon-name-part taxon-name-part-type="genus" reg="Belvosia">Belvosia</tp:taxon-name-part><tp:taxon-name-part taxon-name-part-type="species" reg="sergioriosi">sergioriosi</tp:taxon-name-part></tp:taxon-name></italic> <bold>sp. n.</bold> habitus images <bold>a–d</bold>: male, holotype n. DHJPAR0040811</p></caption><fig id="F7971040" position="float" orientation="portrait"><object-id xmlns:xlink="http://www.w3.org/1999/xlink" content-type="arpha" xlink:type="simple">FCB7DF22-80DE-5CC6-9877-ED7A8D3DAB98</object-id><object-id xmlns:xlink="http://www.w3.org/1999/xlink" content-type="doi" xlink:type="simple">10.3897/BDJ.11.e103667.figure98a</object-id><label>Figure 98a.</label><caption><p>dorsal view</p></caption><graphic xmlns:xlink="http://www.w3.org/1999/xlink" xlink:href="bdj-11-e103667-g098_a.jpg" xlink:type="simple" position="float" orientation="portrait" id="oo_746219.jpg"><uri content-type="original_file" xlink:type="simple">https://binary.pensoft.net/fig/746219</uri></graphic></fig><fig id="F7971041" position="float" orientation="portrait"><object-id xmlns:xlink="http://www.w3.org/1999/xlink" content-type="arpha" xlink:type="simple">E0122CD2-E91F-59FC-B140-70F23CE555D5</object-id><object-id xmlns:xlink="http://www.w3.org/1999/xlink" content-type="doi" xlink:type="simple">10.3897/BDJ.11.e103667.figure98b</object-id><label>Figure 98b.</label><caption><p>frontal view</p></caption><graphic xmlns:xlink="http://www.w3.org/1999/xlink" xlink:href="bdj-11-e103667-g098_b.jpg" xlink:type="simple" position="float" orientation="portrait" id="oo_746217.jpg"><uri content-type="original_file" xlink:type="simple">https://binary.pensoft.net/fig/746217</uri></graphic></fig><fig id="F7971042" position="float" orientation="portrait"><object-id xmlns:xlink="http://www.w3.org/1999/xlink" content-type="arpha" xlink:type="simple">D4F3805F-7EA4-518A-A477-AF6E87356E19</object-id><object-id xmlns:xlink="http://www.w3.org/1999/xlink" content-type="doi" xlink:type="simple">10.3897/BDJ.11.e103667.figure98c</object-id><label>Figure 98c.</label><caption><p>three quarters view</p></caption><graphic xmlns:xlink="http://www.w3.org/1999/xlink" xlink:href="bdj-11-e103667-g098_c.jpg" xlink:type="simple" position="float" orientation="portrait" id="oo_746220.jpg"><uri content-type="original_file" xlink:type="simple">https://binary.pensoft.net/fig/746220</uri></graphic></fig><fig id="F7971043" position="float" orientation="portrait"><object-id xmlns:xlink="http://www.w3.org/1999/xlink" content-type="arpha" xlink:type="simple">98287270-DF6F-56E1-A5BE-B3EF77661B3A</object-id><object-id xmlns:xlink="http://www.w3.org/1999/xlink" content-type="doi" xlink:type="simple">10.3897/BDJ.11.e103667.figure98d</object-id><label>Figure 98d.</label><caption><p>lateral view</p></caption><graphic xmlns:xlink="http://www.w3.org/1999/xlink" xlink:href="bdj-11-e103667-g098_d.jpg" xlink:type="simple" position="float" orientation="portrait" id="oo_746218.jpg"><uri content-type="original_file" xlink:type="simple">https://binary.pensoft.net/fig/746218</uri></graphic></fig></fig-group><fig-group id="F8317370" position="float" orientation="portrait"><caption><p><italic><tp:taxon-name><tp:taxon-name-part taxon-name-part-type="genus" reg="Belvosia">Belvosia</tp:taxon-name-part><tp:taxon-name-part taxon-name-part-type="species" reg="sergioriosi">sergioriosi</tp:taxon-name-part></tp:taxon-name></italic> <bold>sp. n.</bold> terminalia images <bold>a–c</bold>: male, paratype n. 10-SRNP-72992, male sibling of DHJPAR0040811</p></caption><fig id="F8317375" position="float" orientation="portrait"><object-id xmlns:xlink="http://www.w3.org/1999/xlink" content-type="arpha" xlink:type="simple">9EDC2E46-A909-5BA2-AD50-F1C2C60E67D5</object-id><object-id xmlns:xlink="http://www.w3.org/1999/xlink" content-type="doi" xlink:type="simple">10.3897/BDJ.11.e103667.figure99a</object-id><label>Figure 99a.</label><caption><p>caudal view</p></caption><graphic xmlns:xlink="http://www.w3.org/1999/xlink" xlink:href="bdj-11-e103667-g099_a.jpg" xlink:type="simple" position="float" orientation="portrait" id="oo_782282.jpg"><uri content-type="original_file" xlink:type="simple">https://binary.pensoft.net/fig/782282</uri></graphic></fig><fig id="F8317376" position="float" orientation="portrait"><object-id xmlns:xlink="http://www.w3.org/1999/xlink" content-type="arpha" xlink:type="simple">069D68B8-524C-55E3-9B9C-A80D7252457B</object-id><object-id xmlns:xlink="http://www.w3.org/1999/xlink" content-type="doi" xlink:type="simple">10.3897/BDJ.11.e103667.figure99b</object-id><label>Figure 99b.</label><caption><p>lateral view</p></caption><graphic xmlns:xlink="http://www.w3.org/1999/xlink" xlink:href="bdj-11-e103667-g099_b.jpg" xlink:type="simple" position="float" orientation="portrait" id="oo_782280.jpg"><uri content-type="original_file" xlink:type="simple">https://binary.pensoft.net/fig/782280</uri></graphic></fig><fig id="F8317377" position="float" orientation="portrait"><object-id xmlns:xlink="http://www.w3.org/1999/xlink" content-type="arpha" xlink:type="simple">3EC03842-8591-563D-95AC-F68EFB53C915</object-id><object-id xmlns:xlink="http://www.w3.org/1999/xlink" content-type="doi" xlink:type="simple">10.3897/BDJ.11.e103667.figure99c</object-id><label>Figure 99c.</label><caption><p>sternite 5, ventral view</p></caption><graphic xmlns:xlink="http://www.w3.org/1999/xlink" xlink:href="bdj-11-e103667-g099_c.jpg" xlink:type="simple" position="float" orientation="portrait" id="oo_782281.jpg"><uri content-type="original_file" xlink:type="simple">https://binary.pensoft.net/fig/782281</uri></graphic></fig></fig-group></tp:treatment-sec><ref-list><ref id="B8302936"><element-citation xmlns:xlink="http://www.w3.org/1999/xlink" publication-type="article" xlink:type="simple"><person-group person-group-type="author"><name name-style="western"><surname>Janzen</surname><given-names>Daniel H.</given-names></name><name name-style="western"><surname>Hallwachs</surname><given-names>Winnie</given-names></name></person-group><year>2011</year><article-title>Joining inventory by parataxonomists with DNA barcoding of a large complex tropical conserved wildland in Northwestern Costa Rica</article-title><source>PLOS One</source><volume>6</volume><issue>8</issue><pub-id pub-id-type="doi">10.1371/journal.pone.0018123</pub-id></element-citation></ref></ref-list></tp:taxon-treatment>
