# Supplementary material for: Revision of Belvosia Robineau-Desvoidy (Diptera, Tachinidae) and 33 new species from Area de Conservación Guanacaste in northwestern Costa Rica with a key to known North and Mesoamerican species
Source: Biodivers Data J. 2023 Jun 30;11:e103667. doi: 10.3897/BDJ.11.e103667 (PMC10848636; doi:10.3897/BDJ.11.e103667)
Supplement: Supplementary material 1 — All belvosia occurences ACG [file bdj-11-e103667-s001.xls]

## Sheet: B. adrianguadamuzi
typeStatus	catalogNumber	occurrenceDetails	occurrenceRemarks	recordNumber	recordedBy	individualID	individualCount	sex	lifeStage	reproductiveCondition	behavior	establishmentMeans	occurrenceStatus	preparations	disposition	otherCatalogNumbers	previousIdentifications	associatedMedia	associatedReferences	associatedOccurrences	associatedSequences	taxonID	scientificNameID	acceptedNameUsageID	parentNameUsageID	originalNameUsageID	nameAccordingToID	namePublishedInID	taxonConceptID	scientificName	acceptedNameUsage	parentNameUsage	originalNameUsage	nameAccordingTo	namePublishedIn	higherClassification	kingdom	phylum	class	order	family	genus	subgenus	specificEpithet	infraspecificEpithet	taxonRank	verbatimTaxonRank	scientificNameAuthorship	vernacularName
Holotype	DHJPAR0003566	http://janzen.sas.upenn.edu			D.H. Janzen, W. Hallwachs & Mariano Pereira	DHJPAR0003566	1	male	adult					pinned		HCIC670-05, 05-SRNP-58598, BOLD:AAA8366														Belvosia adrianguadamuzi								Arthropoda	Insecta	Diptera	Tachinidae	Belvosia		adrianguadamuzi				Fleming & Woodley, 2023
Paratype	DHJPAR0001100	http://janzen.sas.upenn.edu			D.H. Janzen, W. Hallwachs & Ruth Franco	DHJPAR0001100	1		adult					pinned		HCIC010-04, 03-SRNP-27167, BOLD:AAA8366														Belvosia adrianguadamuzi								Arthropoda	Insecta	Diptera	Tachinidae	Belvosia		adrianguadamuzi				Fleming & Woodley, 2023
Paratype	DHJPAR0001109	http://janzen.sas.upenn.edu			D.H. Janzen, W. Hallwachs & Ruth Franco	DHJPAR0001109	1		adult					pinned		HCIC018-05, 04-SRNP-13914, BOLD:AAA8366														Belvosia adrianguadamuzi								Arthropoda	Insecta	Diptera	Tachinidae	Belvosia		adrianguadamuzi				Fleming & Woodley, 2023
Paratype	DHJPAR0001110	http://janzen.sas.upenn.edu			D.H. Janzen, W. Hallwachs & Lucia Rios	DHJPAR0001110	1		adult					pinned		HCIC026-05, 04-SRNP-26238, BOLD:AAA8366														Belvosia adrianguadamuzi								Arthropoda	Insecta	Diptera	Tachinidae	Belvosia		adrianguadamuzi				Fleming & Woodley, 2023
Paratype	DHJPAR0001111	http://janzen.sas.upenn.edu			D.H. Janzen, W. Hallwachs & Guillermo Pereira	DHJPAR0001111	1		adult					pinned		HCIC034-05, 03-SRNP-27218, BOLD:AAA8366														Belvosia adrianguadamuzi								Arthropoda	Insecta	Diptera	Tachinidae	Belvosia		adrianguadamuzi				Fleming & Woodley, 2023
Paratype	DHJPAR0001112	http://janzen.sas.upenn.edu			D.H. Janzen, W. Hallwachs & Adrian Guadamuz	DHJPAR0001112	1		adult					pinned		HCIC042-05, 03-SRNP-14215.07, BOLD:AAA8366														Belvosia adrianguadamuzi								Arthropoda	Insecta	Diptera	Tachinidae	Belvosia		adrianguadamuzi				Fleming & Woodley, 2023
Paratype	DHJPAR0001113	http://janzen.sas.upenn.edu			D.H. Janzen, W. Hallwachs & Ruth Franco	DHJPAR0001113	1		adult					pinned		HCIC050-05, 03-SRNP-14984, BOLD:AAA8366														Belvosia adrianguadamuzi								Arthropoda	Insecta	Diptera	Tachinidae	Belvosia		adrianguadamuzi				Fleming & Woodley, 2023
Paratype	DHJPAR0001114	http://janzen.sas.upenn.edu			D.H. Janzen, W. Hallwachs & Ruth Franco	DHJPAR0001114	1		adult					pinned		HCIC058-05, 03-SRNP-27057, BOLD:AAA8366														Belvosia adrianguadamuzi								Arthropoda	Insecta	Diptera	Tachinidae	Belvosia		adrianguadamuzi				Fleming & Woodley, 2023
Paratype	DHJPAR0001115	http://janzen.sas.upenn.edu			D.H. Janzen, W. Hallwachs & Ruth Franco	DHJPAR0001115	1		adult					pinned		HCIC066-05, 03-SRNP-26926, BOLD:AAA8366														Belvosia adrianguadamuzi								Arthropoda	Insecta	Diptera	Tachinidae	Belvosia		adrianguadamuzi				Fleming & Woodley, 2023
Paratype	DHJPAR0001116	http://janzen.sas.upenn.edu			D.H. Janzen, W. Hallwachs & Harry Ramirez	DHJPAR0001116	1		adult					pinned		HCIC074-05, 02-SRNP-27990, BOLD:AAA8366														Belvosia adrianguadamuzi								Arthropoda	Insecta	Diptera	Tachinidae	Belvosia		adrianguadamuzi				Fleming & Woodley, 2023
Paratype	DHJPAR0001117	http://janzen.sas.upenn.edu			D.H. Janzen, W. Hallwachs & Elieth Cantillano	DHJPAR0001117	1		adult					pinned		HCIC082-05, 02-SRNP-27221, BOLD:AAA8366														Belvosia adrianguadamuzi								Arthropoda	Insecta	Diptera	Tachinidae	Belvosia		adrianguadamuzi				Fleming & Woodley, 2023
Paratype	DHJPAR0001118	http://janzen.sas.upenn.edu			D.H. Janzen, W. Hallwachs & Tonny Lara	DHJPAR0001118	1		adult					pinned		HCIC090-05, 01-SRNP-24104, BOLD:AAA8366														Belvosia adrianguadamuzi								Arthropoda	Insecta	Diptera	Tachinidae	Belvosia		adrianguadamuzi				Fleming & Woodley, 2023
Paratype	DHJPAR0001261	http://janzen.sas.upenn.edu			D.H. Janzen, W. Hallwachs & Jose Cortez	DHJPAR0001261	1		adult					pinned		HCIC107-05, 03-SRNP-26934, BOLD:AAA8366														Belvosia adrianguadamuzi								Arthropoda	Insecta	Diptera	Tachinidae	Belvosia		adrianguadamuzi				Fleming & Woodley, 2023
Paratype	DHJPAR0001262	http://janzen.sas.upenn.edu			D.H. Janzen, W. Hallwachs & Ruth Franco	DHJPAR0001262	1		adult					pinned		HCIC115-05, 03-SRNP-27083, BOLD:AAA8366														Belvosia adrianguadamuzi								Arthropoda	Insecta	Diptera	Tachinidae	Belvosia		adrianguadamuzi				Fleming & Woodley, 2023
Paratype	DHJPAR0001263	http://janzen.sas.upenn.edu			D.H. Janzen, W. Hallwachs & Elieth Cantillano	DHJPAR0001263	1		adult					pinned		HCIC123-05, 02-SRNP-27220, BOLD:AAA8366														Belvosia adrianguadamuzi								Arthropoda	Insecta	Diptera	Tachinidae	Belvosia		adrianguadamuzi				Fleming & Woodley, 2023
Paratype	DHJPAR0001264	http://janzen.sas.upenn.edu			D.H. Janzen, W. Hallwachs & Roster Moraga	DHJPAR0001264	1		adult					pinned		HCIC131-05, 01-SRNP-24311, BOLD:AAA8366														Belvosia adrianguadamuzi								Arthropoda	Insecta	Diptera	Tachinidae	Belvosia		adrianguadamuzi				Fleming & Woodley, 2023
Paratype	DHJPAR0001265	http://janzen.sas.upenn.edu			D.H. Janzen, W. Hallwachs & gusaneros	DHJPAR0001265	1		adult					pinned		HCIC139-05, 01-SRNP-15593, BOLD:AAA8366														Belvosia adrianguadamuzi								Arthropoda	Insecta	Diptera	Tachinidae	Belvosia		adrianguadamuzi				Fleming & Woodley, 2023
Paratype	DHJPAR0001266	http://janzen.sas.upenn.edu			D.H. Janzen, W. Hallwachs & Guillermo Pereira	DHJPAR0001266	1		adult					pinned		HCIC147-05, 99-SRNP-17825, BOLD:AAA8366														Belvosia adrianguadamuzi								Arthropoda	Insecta	Diptera	Tachinidae	Belvosia		adrianguadamuzi				Fleming & Woodley, 2023
Paratype	DHJPAR0001260	http://janzen.sas.upenn.edu			D.H. Janzen, W. Hallwachs & Ruth Franco	DHJPAR0001260	1		adult					pinned		HCIC196-05, 03-SRNP-26925, BOLD:AAA8366														Belvosia adrianguadamuzi								Arthropoda	Insecta	Diptera	Tachinidae	Belvosia		adrianguadamuzi				Fleming & Woodley, 2023
Paratype	DHJPAR0001099	http://janzen.sas.upenn.edu			D.H. Janzen, W. Hallwachs & Guillermo Pereira	DHJPAR0001099	1		adult					pinned		HCIC009-04, 03-SRNP-26947, BOLD:AAA8366														Belvosia adrianguadamuzi								Arthropoda	Insecta	Diptera	Tachinidae	Belvosia		adrianguadamuzi				Fleming & Woodley, 2023
Paratype	DHJPAR0003567	http://janzen.sas.upenn.edu			D.H. Janzen, W. Hallwachs & Jose Alberto Sanchez	DHJPAR0003567	1		adult					pinned		HCIC671-05, 05-SRNP-58365, BOLD:AAA8366														Belvosia adrianguadamuzi								Arthropoda	Insecta	Diptera	Tachinidae	Belvosia		adrianguadamuzi				Fleming & Woodley, 2023
Paratype	DHJPAR0005361	http://janzen.sas.upenn.edu			D.H. Janzen, W. Hallwachs & Lucia Rios	DHJPAR0005361	1		adult					pinned		ASTA481-06, 05-SRNP-22913, BOLD:AAA8366														Belvosia adrianguadamuzi								Arthropoda	Insecta	Diptera	Tachinidae	Belvosia		adrianguadamuzi				Fleming & Woodley, 2023
Paratype	DHJPAR0006854	http://janzen.sas.upenn.edu			D.H. Janzen, W. Hallwachs & Guitiere	DHJPAR0006854	1		adult					pinned		ASTAV096-06, 05-SRNP-24579, BOLD:AAA8366														Belvosia adrianguadamuzi								Arthropoda	Insecta	Diptera	Tachinidae	Belvosia		adrianguadamuzi				Fleming & Woodley, 2023
Paratype	DHJPAR0006857	http://janzen.sas.upenn.edu			D.H. Janzen, W. Hallwachs & Roster Moraga	DHJPAR0006857	1		adult					pinned		ASTAV099-06, 06-SRNP-20064, BOLD:AAA8366														Belvosia adrianguadamuzi								Arthropoda	Insecta	Diptera	Tachinidae	Belvosia		adrianguadamuzi				Fleming & Woodley, 2023
Paratype	DHJPAR0015129	http://janzen.sas.upenn.edu			D.H. Janzen, W. Hallwachs & Guitiere	DHJPAR0015129	1		adult					pinned		ASBE286-06, 05-SRNP-24580, BOLD:AAA8366														Belvosia adrianguadamuzi								Arthropoda	Insecta	Diptera	Tachinidae	Belvosia		adrianguadamuzi				Fleming & Woodley, 2023
Paratype	DHJPAR0015130	http://janzen.sas.upenn.edu			D.H. Janzen, W. Hallwachs & Guitiere	DHJPAR0015130	1		adult					pinned		ASBE287-06, 05-SRNP-24582, BOLD:AAA8366														Belvosia adrianguadamuzi								Arthropoda	Insecta	Diptera	Tachinidae	Belvosia		adrianguadamuzi				Fleming & Woodley, 2023
Paratype	DHJPAR0015133	http://janzen.sas.upenn.edu			D.H. Janzen, W. Hallwachs & Eilyn Camacho	DHJPAR0015133	1		adult					pinned		ASBE290-06, 05-SRNP-63110, BOLD:AAA8366														Belvosia adrianguadamuzi								Arthropoda	Insecta	Diptera	Tachinidae	Belvosia		adrianguadamuzi				Fleming & Woodley, 2023
Paratype	DHJPAR0016357	http://janzen.sas.upenn.edu			D.H. Janzen, W. Hallwachs & Eilyn Camacho	DHJPAR0016357	1		adult					pinned		ASTAP386-06, 06-SRNP-18083, BOLD:AAA8366														Belvosia adrianguadamuzi								Arthropoda	Insecta	Diptera	Tachinidae	Belvosia		adrianguadamuzi				Fleming & Woodley, 2023
Paratype	DHJPAR0029519	http://janzen.sas.upenn.edu			D.H. Janzen, W. Hallwachs & Roster Moraga	DHJPAR0029519	1		adult					pinned		ASHYM940-09, 08-SRNP-22638, BOLD:AAA8366														Belvosia adrianguadamuzi								Arthropoda	Insecta	Diptera	Tachinidae	Belvosia		adrianguadamuzi				Fleming & Woodley, 2023
Paratype	DHJPAR0029520	http://janzen.sas.upenn.edu			D.H. Janzen, W. Hallwachs & Roster Moraga	DHJPAR0029520	1	female	adult					pinned		ASHYM941-09, 08-SRNP-22641, BOLD:AAA8366														Belvosia adrianguadamuzi								Arthropoda	Insecta	Diptera	Tachinidae	Belvosia		adrianguadamuzi				Fleming & Woodley, 2023
Paratype	DHJPAR0029521	http://janzen.sas.upenn.edu			D.H. Janzen, W. Hallwachs & Lucia Vargas	DHJPAR0029521	1		adult					pinned		ASHYM942-09, 08-SRNP-14931, BOLD:AAA8366														Belvosia adrianguadamuzi								Arthropoda	Insecta	Diptera	Tachinidae	Belvosia		adrianguadamuzi				Fleming & Woodley, 2023
Paratype	DHJPAR0029522	http://janzen.sas.upenn.edu			D.H. Janzen, W. Hallwachs & Lucia Vargas	DHJPAR0029522	1		adult					pinned		ASHYM943-09, 08-SRNP-14930, BOLD:AAA8366														Belvosia adrianguadamuzi								Arthropoda	Insecta	Diptera	Tachinidae	Belvosia		adrianguadamuzi				Fleming & Woodley, 2023
Paratype	DHJPAR0029523	http://janzen.sas.upenn.edu			D.H. Janzen, W. Hallwachs & Guillermo Pereira	DHJPAR0029523	1		adult					pinned		ASHYM944-09, 08-SRNP-14837, BOLD:AAA8366														Belvosia adrianguadamuzi								Arthropoda	Insecta	Diptera	Tachinidae	Belvosia		adrianguadamuzi				Fleming & Woodley, 2023
Paratype	DHJPAR0029524	http://janzen.sas.upenn.edu			D.H. Janzen, W. Hallwachs & Lucia Vargas	DHJPAR0029524	1		adult					pinned		ASHYM945-09, 08-SRNP-14543, BOLD:AAA8366														Belvosia adrianguadamuzi								Arthropoda	Insecta	Diptera	Tachinidae	Belvosia		adrianguadamuzi				Fleming & Woodley, 2023
Paratype	DHJPAR0029525	http://janzen.sas.upenn.edu			D.H. Janzen, W. Hallwachs & Guillermo Pereira	DHJPAR0029525	1		adult					pinned		ASHYM946-09, 08-SRNP-14836, BOLD:AAA8366														Belvosia adrianguadamuzi								Arthropoda	Insecta	Diptera	Tachinidae	Belvosia		adrianguadamuzi				Fleming & Woodley, 2023
Paratype	DHJPAR0029526	http://janzen.sas.upenn.edu			D.H. Janzen, W. Hallwachs & Johan Vargas	DHJPAR0029526	1		adult					pinned		ASHYM947-09, 08-SRNP-14728, BOLD:AAA8366														Belvosia adrianguadamuzi								Arthropoda	Insecta	Diptera	Tachinidae	Belvosia		adrianguadamuzi				Fleming & Woodley, 2023
Paratype	DHJPAR0029971	http://janzen.sas.upenn.edu			D.H. Janzen, W. Hallwachs & Guillermo Pereira	DHJPAR0029971	1		adult					pinned		ASHYB715-09, 08-SRNP-16333, BOLD:AAA8366														Belvosia adrianguadamuzi								Arthropoda	Insecta	Diptera	Tachinidae	Belvosia		adrianguadamuzi				Fleming & Woodley, 2023
Paratype	DHJPAR0029973	http://janzen.sas.upenn.edu			D.H. Janzen, W. Hallwachs & Roster Moraga	DHJPAR0029973	1		adult					pinned		ASHYB717-09, 08-SRNP-22651, BOLD:AAA8366														Belvosia adrianguadamuzi								Arthropoda	Insecta	Diptera	Tachinidae	Belvosia		adrianguadamuzi				Fleming & Woodley, 2023
Paratype	DHJPAR0029974	http://janzen.sas.upenn.edu			D.H. Janzen, W. Hallwachs & Roster Moraga	DHJPAR0029974	1		adult					pinned		ASHYB718-09, 08-SRNP-22642, BOLD:AAA8366														Belvosia adrianguadamuzi								Arthropoda	Insecta	Diptera	Tachinidae	Belvosia		adrianguadamuzi				Fleming & Woodley, 2023
Paratype	DHJPAR0029975	http://janzen.sas.upenn.edu			D.H. Janzen, W. Hallwachs & Roster Moraga	DHJPAR0029975	1		adult					pinned		ASHYB719-09, 08-SRNP-22643, BOLD:AAA8366														Belvosia adrianguadamuzi								Arthropoda	Insecta	Diptera	Tachinidae	Belvosia		adrianguadamuzi				Fleming & Woodley, 2023
Paratype	DHJPAR0029977	http://janzen.sas.upenn.edu			D.H. Janzen, W. Hallwachs & Roster Moraga	DHJPAR0029977	1		adult					pinned		ASHYB721-09, 08-SRNP-22550, BOLD:AAA8366														Belvosia adrianguadamuzi								Arthropoda	Insecta	Diptera	Tachinidae	Belvosia		adrianguadamuzi				Fleming & Woodley, 2023
Paratype	DHJPAR0029978	http://janzen.sas.upenn.edu			D.H. Janzen, W. Hallwachs & Roster Moraga	DHJPAR0029978	1		adult					pinned		ASHYB722-09, 08-SRNP-22545, BOLD:AAA8366														Belvosia adrianguadamuzi								Arthropoda	Insecta	Diptera	Tachinidae	Belvosia		adrianguadamuzi				Fleming & Woodley, 2023
Paratype	DHJPAR0029979	http://janzen.sas.upenn.edu			D.H. Janzen, W. Hallwachs & Elieth Cantillano	DHJPAR0029979	1		adult					pinned		ASHYB723-09, 08-SRNP-24225, BOLD:AAA8366														Belvosia adrianguadamuzi								Arthropoda	Insecta	Diptera	Tachinidae	Belvosia		adrianguadamuzi				Fleming & Woodley, 2023
Paratype	DHJPAR0029980	http://janzen.sas.upenn.edu			D.H. Janzen, W. Hallwachs & Roster Moraga	DHJPAR0029980	1		adult					pinned		ASHYB724-09, 08-SRNP-22634, BOLD:AAA8366														Belvosia adrianguadamuzi								Arthropoda	Insecta	Diptera	Tachinidae	Belvosia		adrianguadamuzi				Fleming & Woodley, 2023
Paratype	DHJPAR0036477	http://janzen.sas.upenn.edu			D.H. Janzen, W. Hallwachs & Lucia Rios	DHJPAR0036477	1		adult					pinned		ASHYE1388-09, 08-SRNP-24222, BOLD:AAA8366														Belvosia adrianguadamuzi								Arthropoda	Insecta	Diptera	Tachinidae	Belvosia		adrianguadamuzi				Fleming & Woodley, 2023
Paratype	DHJPAR0036478	http://janzen.sas.upenn.edu			D.H. Janzen, W. Hallwachs & Lucia Rios	DHJPAR0036478	1		adult					pinned		ASHYE1389-09, 08-SRNP-24223, BOLD:AAA8366														Belvosia adrianguadamuzi								Arthropoda	Insecta	Diptera	Tachinidae	Belvosia		adrianguadamuzi				Fleming & Woodley, 2023
Paratype	DHJPAR0036480	http://janzen.sas.upenn.edu			D.H. Janzen, W. Hallwachs & Roster Moraga	DHJPAR0036480	1		adult					pinned		ASHYE1391-09, 08-SRNP-22650, BOLD:AAA8366														Belvosia adrianguadamuzi								Arthropoda	Insecta	Diptera	Tachinidae	Belvosia		adrianguadamuzi				Fleming & Woodley, 2023
Paratype	DHJPAR0037235	http://janzen.sas.upenn.edu			D.H. Janzen, W. Hallwachs & David Zabner	DHJPAR0037235	1		adult					pinned		ASHYC3980-10, 09-SRNP-14889, BOLD:AAA8366														Belvosia adrianguadamuzi								Arthropoda	Insecta	Diptera	Tachinidae	Belvosia		adrianguadamuzi				Fleming & Woodley, 2023
Paratype	DHJPAR0050449	http://janzen.sas.upenn.edu			D.H. Janzen, W. Hallwachs & Johan Vargas	DHJPAR0050449	1		adult					pinned		ACGBA3041-13, 12-SRNP-12477, BOLD:AAA8366														Belvosia adrianguadamuzi								Arthropoda	Insecta	Diptera	Tachinidae	Belvosia		adrianguadamuzi				Fleming & Woodley, 2023
Paratype	DHJPAR0056181	http://janzen.sas.upenn.edu			D.H. Janzen, W. Hallwachs & Elieth Cantillano	DHJPAR0056181	1		adult					pinned		ASHYH2438-14, 14-SRNP-56791, BOLD:AAA8366														Belvosia adrianguadamuzi								Arthropoda	Insecta	Diptera	Tachinidae	Belvosia		adrianguadamuzi				Fleming & Woodley, 2023
[truncated: 105 more columns]

## Sheet: B. anacarballoae
typeStatus	catalogNumber	occurrenceDetails	occurrenceRemarks	recordNumber	recordedBy	individualID	individualCount	sex	lifeStage	reproductiveCondition	behavior	establishmentMeans	occurrenceStatus	preparations	disposition	otherCatalogNumbers	previousIdentifications	associatedMedia	associatedReferences	associatedOccurrences	associatedSequences	taxonID	scientificNameID	acceptedNameUsageID	parentNameUsageID	originalNameUsageID	nameAccordingToID	namePublishedInID	taxonConceptID	scientificName	acceptedNameUsage	parentNameUsage	originalNameUsage	nameAccordingTo	namePublishedIn	higherClassification	kingdom	phylum	class	order	family	genus	subgenus	specificEpithet	infraspecificEpithet	taxonRank	verbatimTaxonRank	scientificNameAuthorship	vernacularName
Paratype	DHJPAR0001101	http://janzen.sas.upenn.edu			D.H. Janzen, W. Hallwachs & Adrian Guadamuz	DHJPAR0001101	1		adult					pinned		HCIC002-04, 03-SRNP-30290, BOLD:AAA2299														Belvosia anacarballoae								Arthropoda	Insecta	Diptera	Tachinidae	Belvosia		anacarballoae				Fleming & Woodley, 2023
Paratype	DHJPAR0067684	http://janzen.sas.upenn.edu			D.H. Janzen, W. Hallwachs	DHJPAR0067684	1		adult					pinned		ACGBA13250-21, 20-SRNP-56999, BOLD:AAA2299														Belvosia anacarballoae								Arthropoda	Insecta	Diptera	Tachinidae	Belvosia		anacarballoae				Fleming & Woodley, 2023
Paratype	BIOUG59933-E12	http://janzen.sas.upenn.edu			D.H. Janzen, W. Hallwachs	BIOUG59933-E12	1		adult					pinned		PLPDZ060-20, GMP#23309, BOLD:AAA2299														Belvosia anacarballoae								Arthropoda	Insecta	Diptera	Tachinidae	Belvosia		anacarballoae				Fleming & Woodley, 2023
Paratype	DHJPAR0061893	http://janzen.sas.upenn.edu			D.H. Janzen, W. Hallwachs & Elda Araya	DHJPAR0061893	1		adult					pinned		ACGBA8227-18, 17-SRNP-1704, BOLD:AAA2299														Belvosia anacarballoae								Arthropoda	Insecta	Diptera	Tachinidae	Belvosia		anacarballoae				Fleming & Woodley, 2023
Paratype	DHJPAR0054972	http://janzen.sas.upenn.edu			D.H. Janzen, W. Hallwachs & Keiner Aragon	DHJPAR0054972	1		adult					pinned		ASHYH1519-14, 13-SRNP-79824, BOLD:AAA2299														Belvosia anacarballoae								Arthropoda	Insecta	Diptera	Tachinidae	Belvosia		anacarballoae				Fleming & Woodley, 2023
Paratype	DHJPAR0054970	http://janzen.sas.upenn.edu			D.H. Janzen, W. Hallwachs & Keiner Aragon	DHJPAR0054970	1		adult					pinned		ASHYH1517-14, 13-SRNP-79820, BOLD:AAA2299														Belvosia anacarballoae								Arthropoda	Insecta	Diptera	Tachinidae	Belvosia		anacarballoae				Fleming & Woodley, 2023
Paratype	DHJPAR0054967	http://janzen.sas.upenn.edu			D.H. Janzen, W. Hallwachs & Keiner Aragon	DHJPAR0054967	1		adult					pinned		ASHYH1514-14, 13-SRNP-79814, BOLD:AAA2299														Belvosia anacarballoae								Arthropoda	Insecta	Diptera	Tachinidae	Belvosia		anacarballoae				Fleming & Woodley, 2023
Paratype	DHJPAR0054966	http://janzen.sas.upenn.edu			D.H. Janzen, W. Hallwachs & Keiner Aragon	DHJPAR0054966	1		adult					pinned		ASHYH1513-14, 13-SRNP-79821, BOLD:AAA2299														Belvosia anacarballoae								Arthropoda	Insecta	Diptera	Tachinidae	Belvosia		anacarballoae				Fleming & Woodley, 2023
Paratype	DHJPAR0053967	http://janzen.sas.upenn.edu			D.H. Janzen, W. Hallwachs & Keiner Aragon	DHJPAR0053967	1		adult					pinned		ASHYD3135-14, 13-SRNP-79816, BOLD:AAA2299														Belvosia anacarballoae								Arthropoda	Insecta	Diptera	Tachinidae	Belvosia		anacarballoae				Fleming & Woodley, 2023
Paratype	DHJPAR0053966	http://janzen.sas.upenn.edu			D.H. Janzen, W. Hallwachs & Keiner Aragon	DHJPAR0053966	1		adult					pinned		ASHYD3134-14, 13-SRNP-79819, BOLD:AAA2299														Belvosia anacarballoae								Arthropoda	Insecta	Diptera	Tachinidae	Belvosia		anacarballoae				Fleming & Woodley, 2023
Paratype	DHJPAR0050459	http://janzen.sas.upenn.edu			D.H. Janzen, W. Hallwachs & Duvalier Briceno	DHJPAR0050459	1		adult					pinned		ACGBA3051-13, 12-SRNP-65583, BOLD:AAA2299														Belvosia anacarballoae								Arthropoda	Insecta	Diptera	Tachinidae	Belvosia		anacarballoae				Fleming & Woodley, 2023
Paratype	DHJPAR0050441	http://janzen.sas.upenn.edu			D.H. Janzen, W. Hallwachs & Duvalier Briceno	DHJPAR0050441	1		adult					pinned		ACGBA3033-13, 12-SRNP-65580, BOLD:AAA2299														Belvosia anacarballoae								Arthropoda	Insecta	Diptera	Tachinidae	Belvosia		anacarballoae				Fleming & Woodley, 2023
Paratype	DHJPAR0050439	http://janzen.sas.upenn.edu			D.H. Janzen, W. Hallwachs & Duvalier Briceno	DHJPAR0050439	1		adult					pinned		ACGBA3031-13, 12-SRNP-65581, BOLD:AAA2299														Belvosia anacarballoae								Arthropoda	Insecta	Diptera	Tachinidae	Belvosia		anacarballoae				Fleming & Woodley, 2023
Paratype	DHJPAR0050185	http://janzen.sas.upenn.edu			D.H. Janzen, W. Hallwachs & Duvalier Briceno	DHJPAR0050185	1		adult					pinned		ACGAZ1499-12, 12-SRNP-65574, BOLD:AAA2299														Belvosia anacarballoae								Arthropoda	Insecta	Diptera	Tachinidae	Belvosia		anacarballoae				Fleming & Woodley, 2023
Paratype	DHJPAR0049483	http://janzen.sas.upenn.edu			D.H. Janzen, W. Hallwachs & Johan Vargas	DHJPAR0049483	1		adult					pinned		ASHYB2277-12, 12-SRNP-12479, BOLD:AAA2299														Belvosia anacarballoae								Arthropoda	Insecta	Diptera	Tachinidae	Belvosia		anacarballoae				Fleming & Woodley, 2023
Paratype	DHJPAR0046406	http://janzen.sas.upenn.edu			D.H. Janzen, W. Hallwachs & Harry Ramirez	DHJPAR0046406	1		adult					pinned		ACGBA579-12, 10-SRNP-36767, BOLD:AAA2299														Belvosia anacarballoae								Arthropoda	Insecta	Diptera	Tachinidae	Belvosia		anacarballoae				Fleming & Woodley, 2023
Paratype	DHJPAR0040103	http://janzen.sas.upenn.edu			D.H. Janzen, W. Hallwachs & Guillermo Pereira	DHJPAR0040103	1		adult					pinned		ASHYE2271-11, 10-SRNP-13666, BOLD:AAA2299														Belvosia anacarballoae								Arthropoda	Insecta	Diptera	Tachinidae	Belvosia		anacarballoae				Fleming & Woodley, 2023
Paratype	DHJPAR0036479	http://janzen.sas.upenn.edu			D.H. Janzen, W. Hallwachs & Roster Moraga	DHJPAR0036479	1		adult					pinned		ASHYE1390-09, 08-SRNP-24152, BOLD:AAA2299														Belvosia anacarballoae								Arthropoda	Insecta	Diptera	Tachinidae	Belvosia		anacarballoae				Fleming & Woodley, 2023
Paratype	DHJPAR0036476	http://janzen.sas.upenn.edu			D.H. Janzen, W. Hallwachs & Roster Moraga	DHJPAR0036476	1		adult					pinned		ASHYE1387-09, 08-SRNP-23930, BOLD:AAA2299														Belvosia anacarballoae								Arthropoda	Insecta	Diptera	Tachinidae	Belvosia		anacarballoae				Fleming & Woodley, 2023
Paratype	DHJPAR0036455	http://janzen.sas.upenn.edu			D.H. Janzen, W. Hallwachs & Ruth Franco	DHJPAR0036455	1		adult					pinned		ASHYD1646-09, 05-SRNP-62455, BOLD:AAA2299														Belvosia anacarballoae								Arthropoda	Insecta	Diptera	Tachinidae	Belvosia		anacarballoae				Fleming & Woodley, 2023
Paratype	DHJPAR0036436	http://janzen.sas.upenn.edu			D.H. Janzen, W. Hallwachs & Guillermo Pereira	DHJPAR0036436	1		adult					pinned		ASHYD1627-09, 08-SRNP-16317, BOLD:AAA2299														Belvosia anacarballoae								Arthropoda	Insecta	Diptera	Tachinidae	Belvosia		anacarballoae				Fleming & Woodley, 2023
Paratype	DHJPAR0036434	http://janzen.sas.upenn.edu			D.H. Janzen, W. Hallwachs & Guillermo Pereira	DHJPAR0036434	1		adult					pinned		ASHYD1625-09, 08-SRNP-16386, BOLD:AAA2299														Belvosia anacarballoae								Arthropoda	Insecta	Diptera	Tachinidae	Belvosia		anacarballoae				Fleming & Woodley, 2023
Paratype	DHJPAR0035623	http://janzen.sas.upenn.edu			D.H. Janzen, W. Hallwachs & Guillermo Pereira	DHJPAR0035623	1		adult					pinned		ASHYD1004-09, 08-SRNP-16328, BOLD:AAA2299														Belvosia anacarballoae								Arthropoda	Insecta	Diptera	Tachinidae	Belvosia		anacarballoae				Fleming & Woodley, 2023
Paratype	DHJPAR0035622	http://janzen.sas.upenn.edu			D.H. Janzen, W. Hallwachs & Guillermo Pereira	DHJPAR0035622	1		adult					pinned		ASHYD1003-09, 08-SRNP-16347, BOLD:AAA2299														Belvosia anacarballoae								Arthropoda	Insecta	Diptera	Tachinidae	Belvosia		anacarballoae				Fleming & Woodley, 2023
Paratype	DHJPAR0035621	http://janzen.sas.upenn.edu			D.H. Janzen, W. Hallwachs & Guillermo Pereira	DHJPAR0035621	1		adult					pinned		ASHYD1002-09, 08-SRNP-16362, BOLD:AAA2299														Belvosia anacarballoae								Arthropoda	Insecta	Diptera	Tachinidae	Belvosia		anacarballoae				Fleming & Woodley, 2023
Paratype	DHJPAR0035619	http://janzen.sas.upenn.edu			D.H. Janzen, W. Hallwachs & Guillermo Pereira	DHJPAR0035619	1		adult					pinned		ASHYD1000-09, 08-SRNP-16379														Belvosia anacarballoae								Arthropoda	Insecta	Diptera	Tachinidae	Belvosia		anacarballoae				Fleming & Woodley, 2023
Paratype	DHJPAR0035618	http://janzen.sas.upenn.edu			D.H. Janzen, W. Hallwachs & Guillermo Pereira	DHJPAR0035618	1		adult					pinned		ASHYD999-09, 08-SRNP-16365, BOLD:AAA2299														Belvosia anacarballoae								Arthropoda	Insecta	Diptera	Tachinidae	Belvosia		anacarballoae				Fleming & Woodley, 2023
Paratype	DHJPAR0035617	http://janzen.sas.upenn.edu			D.H. Janzen, W. Hallwachs & Osvaldo Espinoza	DHJPAR0035617	1		adult					pinned		ASHYD998-09, 09-SRNP-65540, BOLD:AAA2299														Belvosia anacarballoae								Arthropoda	Insecta	Diptera	Tachinidae	Belvosia		anacarballoae				Fleming & Woodley, 2023
Paratype	DHJPAR0034355	http://janzen.sas.upenn.edu			D.H. Janzen, W. Hallwachs & D.H.Janzen	DHJPAR0034355	1		adult					pinned		ASHYC1007-09, 09-SRNP-14017, BOLD:AAA2299														Belvosia anacarballoae								Arthropoda	Insecta	Diptera	Tachinidae	Belvosia		anacarballoae				Fleming & Woodley, 2023
Paratype	DHJPAR0034352	http://janzen.sas.upenn.edu			D.H. Janzen, W. Hallwachs & Daniel M.Acuna	DHJPAR0034352	1		adult					pinned		ASHYC1004-09, 09-SRNP-55397, BOLD:AAA2299														Belvosia anacarballoae								Arthropoda	Insecta	Diptera	Tachinidae	Belvosia		anacarballoae				Fleming & Woodley, 2023
Paratype	DHJPAR0034351	http://janzen.sas.upenn.edu			D.H. Janzen, W. Hallwachs & Daniel M.Acuna	DHJPAR0034351	1		adult					pinned		ASHYC1003-09, 09-SRNP-55395, BOLD:AAA2299														Belvosia anacarballoae								Arthropoda	Insecta	Diptera	Tachinidae	Belvosia		anacarballoae				Fleming & Woodley, 2023
Paratype	DHJPAR0034350	http://janzen.sas.upenn.edu			D.H. Janzen, W. Hallwachs & Daniel M.Acuna	DHJPAR0034350	1		adult					pinned		ASHYC1002-09, 09-SRNP-55396, BOLD:AAA2299														Belvosia anacarballoae								Arthropoda	Insecta	Diptera	Tachinidae	Belvosia		anacarballoae				Fleming & Woodley, 2023
Paratype	DHJPAR0034349	http://janzen.sas.upenn.edu			D.H. Janzen, W. Hallwachs & Daniel M.Acuna	DHJPAR0034349	1		adult					pinned		ASHYC1001-09, 09-SRNP-55393, BOLD:AAA2299														Belvosia anacarballoae								Arthropoda	Insecta	Diptera	Tachinidae	Belvosia		anacarballoae				Fleming & Woodley, 2023
Paratype	DHJPAR0034348	http://janzen.sas.upenn.edu			D.H. Janzen, W. Hallwachs & Mariano Pereira	DHJPAR0034348	1		adult					pinned		ASHYC1000-09, 09-SRNP-55391, BOLD:AAA2299														Belvosia anacarballoae								Arthropoda	Insecta	Diptera	Tachinidae	Belvosia		anacarballoae				Fleming & Woodley, 2023
Paratype	DHJPAR0029969	http://janzen.sas.upenn.edu			D.H. Janzen, W. Hallwachs & Guillermo Pereira	DHJPAR0029969	1		adult					pinned		ASHYB713-09, 08-SRNP-16283, BOLD:AAA2299														Belvosia anacarballoae								Arthropoda	Insecta	Diptera	Tachinidae	Belvosia		anacarballoae				Fleming & Woodley, 2023
Paratype	DHJPAR0023560	http://janzen.sas.upenn.edu			D.H. Janzen, W. Hallwachs & Dunia Garcia	DHJPAR0023560	1		adult					pinned		ASTAW417-08, 07-SRNP-46498, BOLD:AAA2299														Belvosia anacarballoae								Arthropoda	Insecta	Diptera	Tachinidae	Belvosia		anacarballoae				Fleming & Woodley, 2023
Paratype	DHJPAR0019926	http://janzen.sas.upenn.edu			D.H. Janzen, W. Hallwachs & Jose Alberto Sanchez	DHJPAR0019926	1		adult					pinned		ASTA1209-07, 07-SRNP-58195, BOLD:AAA2299														Belvosia anacarballoae								Arthropoda	Insecta	Diptera	Tachinidae	Belvosia		anacarballoae				Fleming & Woodley, 2023
Paratype	DHJPAR0019523	http://janzen.sas.upenn.edu			D.H. Janzen, W. Hallwachs & Jose Cortez	DHJPAR0019523	1		adult					pinned		ASTAB071-07, 06-SRNP-59484, BOLD:AAA2299														Belvosia anacarballoae								Arthropoda	Insecta	Diptera	Tachinidae	Belvosia		anacarballoae				Fleming & Woodley, 2023
Paratype	DHJPAR0019521	http://janzen.sas.upenn.edu			D.H. Janzen, W. Hallwachs & Harry Ramirez	DHJPAR0019521	1		adult					pinned		ASTAB069-07, 06-SRNP-36473, BOLD:AAA2299														Belvosia anacarballoae								Arthropoda	Insecta	Diptera	Tachinidae	Belvosia		anacarballoae				Fleming & Woodley, 2023
Paratype	DHJPAR0019516	http://janzen.sas.upenn.edu			D.H. Janzen, W. Hallwachs & Harry Ramirez	DHJPAR0019516	1		adult					pinned		ASTAB064-07, 06-SRNP-36462, BOLD:AAA2299														Belvosia anacarballoae								Arthropoda	Insecta	Diptera	Tachinidae	Belvosia		anacarballoae				Fleming & Woodley, 2023
Paratype	DHJPAR0019515	http://janzen.sas.upenn.edu			D.H. Janzen, W. Hallwachs & Harry Ramirez	DHJPAR0019515	1		adult					pinned		ASTAB063-07, 06-SRNP-36470, BOLD:AAA2299														Belvosia anacarballoae								Arthropoda	Insecta	Diptera	Tachinidae	Belvosia		anacarballoae				Fleming & Woodley, 2023
Paratype	DHJPAR0019514	http://janzen.sas.upenn.edu			D.H. Janzen, W. Hallwachs & Harry Ramirez	DHJPAR0019514	1		adult					pinned		ASTAB062-07, 06-SRNP-36478, BOLD:AAA2299														Belvosia anacarballoae								Arthropoda	Insecta	Diptera	Tachinidae	Belvosia		anacarballoae				Fleming & Woodley, 2023
Paratype	DHJPAR0016363	http://janzen.sas.upenn.edu			D.H. Janzen, W. Hallwachs & Manuel Pereira	DHJPAR0016363	1		adult					pinned		ASTAP392-06, 06-SRNP-46974, BOLD:AAA2299														Belvosia anacarballoae								Arthropoda	Insecta	Diptera	Tachinidae	Belvosia		anacarballoae				Fleming & Woodley, 2023
Paratype	DHJPAR0016359	http://janzen.sas.upenn.edu			D.H. Janzen, W. Hallwachs & Jose Alberto Sanchez	DHJPAR0016359	1		adult					pinned		ASTAP388-06, 06-SRNP-57279, BOLD:AAA2299														Belvosia anacarballoae								Arthropoda	Insecta	Diptera	Tachinidae	Belvosia		anacarballoae				Fleming & Woodley, 2023
Paratype	DHJPAR0016358	http://janzen.sas.upenn.edu			D.H. Janzen, W. Hallwachs & Dionis Rivera	DHJPAR0016358	1		adult					pinned		ASTAP387-06, 06-SRNP-18564, BOLD:AAA2299														Belvosia anacarballoae								Arthropoda	Insecta	Diptera	Tachinidae	Belvosia		anacarballoae				Fleming & Woodley, 2023
Paratype	DHJPAR0016354	http://janzen.sas.upenn.edu			D.H. Janzen, W. Hallwachs & Jose Alberto Sanchez	DHJPAR0016354	1		adult					pinned		ASTAP383-06, 06-SRNP-57748, BOLD:AAA2299														Belvosia anacarballoae								Arthropoda	Insecta	Diptera	Tachinidae	Belvosia		anacarballoae				Fleming & Woodley, 2023
Paratype	DHJPAR0015245	http://janzen.sas.upenn.edu			D.H. Janzen, W. Hallwachs & Ruth Franco	DHJPAR0015245	1		adult					pinned		ASBE402-06, 05-SRNP-62439, BOLD:AAA2299														Belvosia anacarballoae								Arthropoda	Insecta	Diptera	Tachinidae	Belvosia		anacarballoae				Fleming & Woodley, 2023
Paratype	DHJPAR0015244	http://janzen.sas.upenn.edu			D.H. Janzen, W. Hallwachs & Eilyn Camacho	DHJPAR0015244	1		adult					pinned		ASBE401-06, 05-SRNP-62501, BOLD:AAA2299														Belvosia anacarballoae								Arthropoda	Insecta	Diptera	Tachinidae	Belvosia		anacarballoae				Fleming & Woodley, 2023
Paratype	DHJPAR0015241	http://janzen.sas.upenn.edu			D.H. Janzen, W. Hallwachs & Ruth Franco	DHJPAR0015241	1		adult					pinned		ASBE398-06, 05-SRNP-63322, BOLD:AAA2299														Belvosia anacarballoae								Arthropoda	Insecta	Diptera	Tachinidae	Belvosia		anacarballoae				Fleming & Woodley, 2023
Paratype	DHJPAR0015237	http://janzen.sas.upenn.edu			D.H. Janzen, W. Hallwachs & Ruth Franco	DHJPAR0015237	1		adult					pinned		ASBE394-06, 05-SRNP-62450, BOLD:AAA2299														Belvosia anacarballoae								Arthropoda	Insecta	Diptera	Tachinidae	Belvosia		anacarballoae				Fleming & Woodley, 2023
Holotype	DHJPAR0015214	http://janzen.sas.upenn.edu			D.H. Janzen, W. Hallwachs & Guillermo Pereira	DHJPAR0015214	1		adult					pinned		ASBE371-06, 05-SRNP-63685, BOLD:AAA2299														Belvosia anacarballoae								Arthropoda	Insecta	Diptera	Tachinidae	Belvosia		anacarballoae				Fleming & Woodley, 2023
Paratype	DHJPAR0001102	http://janzen.sas.upenn.edu			D.H. Janzen, W. Hallwachs & Adrian Guadamuz	DHJPAR0001102	1		adult					pinned		HCIC003-04, 03-SRNP-30300, BOLD:AAA2299														Belvosia anacarballoae								Arthropoda	Insecta	Diptera	Tachinidae	Belvosia		anacarballoae				Fleming & Woodley, 2023
Paratype	DHJPAR0001120	http://janzen.sas.upenn.edu			D.H. Janzen, W. Hallwachs & Harry Ramirez	DHJPAR0001120	1		adult					pinned		HCIC017-05, 04-SRNP-49298, BOLD:AAA2299														Belvosia anacarballoae								Arthropoda	Insecta	Diptera	Tachinidae	Belvosia		anacarballoae				Fleming & Woodley, 2023
Paratype	DHJPAR0001121	http://janzen.sas.upenn.edu			D.H. Janzen, W. Hallwachs & Osvaldo Espinoza	DHJPAR0001121	1		adult					pinned		HCIC025-05, 04-SRNP-41066, BOLD:AAA2299														Belvosia anacarballoae								Arthropoda	Insecta	Diptera	Tachinidae	Belvosia		anacarballoae				Fleming & Woodley, 2023
Paratype	DHJPAR0001122	http://janzen.sas.upenn.edu			D.H. Janzen, W. Hallwachs & Jose Perez	DHJPAR0001122	1		adult					pinned		HCIC033-05, 04-SRNP-41053, BOLD:AAA2299														Belvosia anacarballoae								Arthropoda	Insecta	Diptera	Tachinidae	Belvosia		anacarballoae				Fleming & Woodley, 2023
Paratype	DHJPAR0001123	http://janzen.sas.upenn.edu			D.H. Janzen, W. Hallwachs & Jose Perez	DHJPAR0001123	1		adult					pinned		HCIC041-05, 04-SRNP-41024, BOLD:AAA2299														Belvosia anacarballoae								Arthropoda	Insecta	Diptera	Tachinidae	Belvosia		anacarballoae				Fleming & Woodley, 2023
Paratype	DHJPAR0001124	http://janzen.sas.upenn.edu			D.H. Janzen, W. Hallwachs & Neyvin Hernandez	DHJPAR0001124	1		adult					pinned		HCIC049-05, 04-SRNP-1125, BOLD:AAA2299														Belvosia anacarballoae								Arthropoda	Insecta	Diptera	Tachinidae	Belvosia		anacarballoae				Fleming & Woodley, 2023
Paratype	DHJPAR0001125	http://janzen.sas.upenn.edu			D.H. Janzen, W. Hallwachs & Ruth Franco	DHJPAR0001125	1		adult					pinned		HCIC057-05, 03-SRNP-27250, BOLD:AAA2299														Belvosia anacarballoae								Arthropoda	Insecta	Diptera	Tachinidae	Belvosia		anacarballoae				Fleming & Woodley, 2023
Paratype	DHJPAR0001126	http://janzen.sas.upenn.edu			D.H. Janzen, W. Hallwachs & Dunia Garcia	DHJPAR0001126	1		adult					pinned		HCIC065-05, 04-SRNP-47899, BOLD:AAA2299														Belvosia anacarballoae								Arthropoda	Insecta	Diptera	Tachinidae	Belvosia		anacarballoae				Fleming & Woodley, 2023
Paratype	DHJPAR0001127	http://janzen.sas.upenn.edu			D.H. Janzen, W. Hallwachs & Harry Ramirez	DHJPAR0001127	1		adult					pinned		HCIC073-05, 04-SRNP-47343, BOLD:AAA2299														Belvosia anacarballoae								Arthropoda	Insecta	Diptera	Tachinidae	Belvosia		anacarballoae				Fleming & Woodley, 2023
Paratype	DHJPAR0001128	http://janzen.sas.upenn.edu			D.H. Janzen, W. Hallwachs & Guillermo Pereira	DHJPAR0001128	1		adult					pinned		HCIC081-05, 03-SRNP-14129, BOLD:AAA2299														Belvosia anacarballoae								Arthropoda	Insecta	Diptera	Tachinidae	Belvosia		anacarballoae				Fleming & Woodley, 2023
Paratype	DHJPAR0001119	http://janzen.sas.upenn.edu			D.H. Janzen, W. Hallwachs & Mariano Pereira	DHJPAR0001119	1		adult					pinned		HCIC098-05, 04-SRNP-49926, BOLD:AAA2299														Belvosia anacarballoae								Arthropoda	Insecta	Diptera	Tachinidae	Belvosia		anacarballoae				Fleming & Woodley, 2023
Paratype	DHJPAR0001274	http://janzen.sas.upenn.edu			D.H. Janzen, W. Hallwachs & Carolina Cano	DHJPAR0001274	1		adult					pinned		HCIC114-05, 03-SRNP-7342, BOLD:AAA2299														Belvosia anacarballoae								Arthropoda	Insecta	Diptera	Tachinidae	Belvosia		anacarballoae				Fleming & Woodley, 2023
Paratype	DHJPAR0001275	http://janzen.sas.upenn.edu			D.H. Janzen, W. Hallwachs & Lucia Rios	DHJPAR0001275	1		adult					pinned		HCIC122-05, 02-SRNP-17886, BOLD:AAA2299														Belvosia anacarballoae								Arthropoda	Insecta	Diptera	Tachinidae	Belvosia		anacarballoae				Fleming & Woodley, 2023
Paratype	DHJPAR0001276	http://janzen.sas.upenn.edu			D.H. Janzen, W. Hallwachs & Elieth Cantillano	DHJPAR0001276	1		adult					pinned		HCIC130-05, 02-SRNP-16839, BOLD:AAA2299														Belvosia anacarballoae								Arthropoda	Insecta	Diptera	Tachinidae	Belvosia		anacarballoae				Fleming & Woodley, 2023
Paratype	DHJPAR0001277	http://janzen.sas.upenn.edu			D.H. Janzen, W. Hallwachs & Freddy Quesada	DHJPAR0001277	1		adult					pinned		HCIC138-05, 02-SRNP-1586, BOLD:AAA2299														Belvosia anacarballoae								Arthropoda	Insecta	Diptera	Tachinidae	Belvosia		anacarballoae				Fleming & Woodley, 2023
Paratype	DHJPAR0001278	http://janzen.sas.upenn.edu			D.H. Janzen, W. Hallwachs & Roster Moraga	DHJPAR0001278	1		adult					pinned		HCIC146-05, 01-SRNP-9531, BOLD:AAA2299														Belvosia anacarballoae								Arthropoda	Insecta	Diptera	Tachinidae	Belvosia		anacarballoae				Fleming & Woodley, 2023
Paratype	DHJPAR0001279	http://janzen.sas.upenn.edu			D.H. Janzen, W. Hallwachs & Lucia Rios	DHJPAR0001279	1		adult					pinned		HCIC154-05, 01-SRNP-11685, BOLD:AAA2299														Belvosia anacarballoae								Arthropoda	Insecta	Diptera	Tachinidae	Belvosia		anacarballoae				Fleming & Woodley, 2023
Paratype	DHJPAR0001280	http://janzen.sas.upenn.edu			D.H. Janzen, W. Hallwachs & Freddy Quesada	DHJPAR0001280	1		adult					pinned		HCIC162-05, 01-SRNP-22002, BOLD:AAA2299														Belvosia anacarballoae								Arthropoda	Insecta	Diptera	Tachinidae	Belvosia		anacarballoae				Fleming & Woodley, 2023
Paratype	DHJPAR0003564	http://janzen.sas.upenn.edu			D.H. Janzen, W. Hallwachs & Jose Cortez	DHJPAR0003564	1		adult					pinned		HCIC668-05, 05-SRNP-58962, BOLD:AAA2299														Belvosia anacarballoae								Arthropoda	Insecta	Diptera	Tachinidae	Belvosia		anacarballoae				Fleming & Woodley, 2023
Paratype	DHJPAR0003565	http://janzen.sas.upenn.edu			D.H. Janzen, W. Hallwachs & Jose Cortez	DHJPAR0003565	1		adult					pinned		HCIC669-05, 05-SRNP-58948, BOLD:AAA2299														Belvosia anacarballoae								Arthropoda	Insecta	Diptera	Tachinidae	Belvosia		anacarballoae				Fleming & Woodley, 2023
Paratype	DHJPAR0003568	http://janzen.sas.upenn.edu			D.H. Janzen, W. Hallwachs & Jose Cortez	DHJPAR0003568	1		adult					pinned		HCIC672-05, 05-SRNP-58961, BOLD:AAA2299														Belvosia anacarballoae								Arthropoda	Insecta	Diptera	Tachinidae	Belvosia		anacarballoae				Fleming & Woodley, 2023
Paratype	DHJPAR0003569	http://janzen.sas.upenn.edu			D.H. Janzen, W. Hallwachs & Yerlyng Campos	DHJPAR0003569	1		adult					pinned		HCIC673-05, 05-SRNP-57675, BOLD:AAA2299														Belvosia anacarballoae								Arthropoda	Insecta	Diptera	Tachinidae	Belvosia		anacarballoae				Fleming & Woodley, 2023
Paratype	DHJPAR0003570	http://janzen.sas.upenn.edu			D.H. Janzen, W. Hallwachs & Mariano Pereira	DHJPAR0003570	1		adult					pinned		HCIC674-05, 05-SRNP-58073, BOLD:AAA2299														Belvosia anacarballoae								Arthropoda	Insecta	Diptera	Tachinidae	Belvosia		anacarballoae				Fleming & Woodley, 2023
Paratype	DHJPAR0003571	http://janzen.sas.upenn.edu			D.H. Janzen, W. Hallwachs & Jose Alberto Sanchez	DHJPAR0003571	1		adult					pinned		HCIC675-05, 05-SRNP-58610, BOLD:AAA2299														Belvosia anacarballoae								Arthropoda	Insecta	Diptera	Tachinidae	Belvosia		anacarballoae				Fleming & Woodley, 2023
Paratype	DHJPAR0003572	http://janzen.sas.upenn.edu			D.H. Janzen, W. Hallwachs & Jose Alberto Sanchez	DHJPAR0003572	1		adult					pinned		HCIC676-05, 05-SRNP-58133, BOLD:AAA2299														Belvosia anacarballoae								Arthropoda	Insecta	Diptera	Tachinidae	Belvosia		anacarballoae				Fleming & Woodley, 2023
Paratype	DHJPAR0003573	http://janzen.sas.upenn.edu			D.H. Janzen, W. Hallwachs & Mariano Pereira	DHJPAR0003573	1		adult					pinned		HCIC677-05, 05-SRNP-58834, BOLD:AAA2299														Belvosia anacarballoae								Arthropoda	Insecta	Diptera	Tachinidae	Belvosia		anacarballoae				Fleming & Woodley, 2023
Paratype	DHJPAR0003574	http://janzen.sas.upenn.edu			D.H. Janzen, W. Hallwachs & Mariano Pereira	DHJPAR0003574	1		adult					pinned		HCIC678-05, 05-SRNP-58825, BOLD:AAA2299														Belvosia anacarballoae								Arthropoda	Insecta	Diptera	Tachinidae	Belvosia		anacarballoae				Fleming & Woodley, 2023
Paratype	DHJPAR0003575	http://janzen.sas.upenn.edu			D.H. Janzen, W. Hallwachs & Jose Alberto Sanchez	DHJPAR0003575	1		adult					pinned		HCIC679-05, 05-SRNP-58144, BOLD:AAA2299														Belvosia anacarballoae								Arthropoda	Insecta	Diptera	Tachinidae	Belvosia		anacarballoae				Fleming & Woodley, 2023
Paratype	DHJPAR0003576	http://janzen.sas.upenn.edu			D.H. Janzen, W. Hallwachs & Mariano Pereira	DHJPAR0003576	1	female	adult					pinned		HCIC680-05, 05-SRNP-58830, BOLD:AAA2299														Belvosia anacarballoae								Arthropoda	Insecta	Diptera	Tachinidae	Belvosia		anacarballoae				Fleming & Woodley, 2023
Paratype	DHJPAR0003577	http://janzen.sas.upenn.edu			D.H. Janzen, W. Hallwachs & Jose Cortez	DHJPAR0003577	1		adult					pinned		HCIC681-05, 05-SRNP-58961, BOLD:AAA2299														Belvosia anacarballoae								Arthropoda	Insecta	Diptera	Tachinidae	Belvosia		anacarballoae				Fleming & Woodley, 2023
Paratype	DHJPAR0003580	http://janzen.sas.upenn.edu			D.H. Janzen, W. Hallwachs & Mariano Pereira	DHJPAR0003580	1		adult					pinned		HCIC684-05, 05-SRNP-58829, BOLD:AAA2299														Belvosia anacarballoae								Arthropoda	Insecta	Diptera	Tachinidae	Belvosia		anacarballoae				Fleming & Woodley, 2023
Paratype	DHJPAR0003589	http://janzen.sas.upenn.edu			D.H. Janzen, W. Hallwachs & Manuel Pereira	DHJPAR0003589	1		adult					pinned		HCIC693-05, 05-SRNP-46909, BOLD:AAA2299														Belvosia anacarballoae								Arthropoda	Insecta	Diptera	Tachinidae	Belvosia		anacarballoae				Fleming & Woodley, 2023
Paratype	DHJPAR0003591	http://janzen.sas.upenn.edu			D.H. Janzen, W. Hallwachs & Daniel H. Janzen	DHJPAR0003591	1		adult					pinned		HCIC695-05, 84-SRNP-1199, BOLD:AAA2299														Belvosia anacarballoae								Arthropoda	Insecta	Diptera	Tachinidae	Belvosia		anacarballoae				Fleming & Woodley, 2023
Paratype	DHJPAR0003592	http://janzen.sas.upenn.edu			D.H. Janzen, W. Hallwachs & Daniel H. Janzen	DHJPAR0003592	1		adult					pinned		HCIC696-05, 84-SRNP-1199														Belvosia anacarballoae								Arthropoda	Insecta	Diptera	Tachinidae	Belvosia		anacarballoae				Fleming & Woodley, 2023
Paratype	DHJPAR0003593	http://janzen.sas.upenn.edu			D.H. Janzen, W. Hallwachs & Freddy Quesada	DHJPAR0003593	1		adult					pinned		HCIC697-05, 04-SRNP-15251, BOLD:AAA2299														Belvosia anacarballoae								Arthropoda	Insecta	Diptera	Tachinidae	Belvosia		anacarballoae				Fleming & Woodley, 2023
Paratype	DHJPAR0003594	http://janzen.sas.upenn.edu			D.H. Janzen, W. Hallwachs & Freddy Quesada	DHJPAR0003594	1		adult					pinned		HCIC698-05, 04-SRNP-15225, BOLD:AAA2299														Belvosia anacarballoae								Arthropoda	Insecta	Diptera	Tachinidae	Belvosia		anacarballoae				Fleming & Woodley, 2023
Paratype	DHJPAR0003595	http://janzen.sas.upenn.edu			D.H. Janzen, W. Hallwachs & Freddy Quesada	DHJPAR0003595	1		adult					pinned		HCIC699-05, 04-SRNP-15231, BOLD:AAA2299														Belvosia anacarballoae								Arthropoda	Insecta	Diptera	Tachinidae	Belvosia		anacarballoae				Fleming & Woodley, 2023
Paratype	DHJPAR0005355	http://janzen.sas.upenn.edu			D.H. Janzen, W. Hallwachs & Harry Ramirez	DHJPAR0005355	1		adult					pinned		ASTA476-06, 05-SRNP-48833, BOLD:AAA2299														Belvosia anacarballoae								Arthropoda	Insecta	Diptera	Tachinidae	Belvosia		anacarballoae				Fleming & Woodley, 2023
Paratype	DHJPAR0005356	http://janzen.sas.upenn.edu			D.H. Janzen, W. Hallwachs & Harry Ramirez	DHJPAR0005356	1		adult					pinned		ASTA477-06, 05-SRNP-48835, BOLD:AAA2299														Belvosia anacarballoae								Arthropoda	Insecta	Diptera	Tachinidae	Belvosia		anacarballoae				Fleming & Woodley, 2023
Paratype	DHJPAR0005357	http://janzen.sas.upenn.edu			D.H. Janzen, W. Hallwachs & Eilyn Camacho	DHJPAR0005357	1		adult					pinned		ASTA478-06, 05-SRNP-63476, BOLD:AAA2299														Belvosia anacarballoae								Arthropoda	Insecta	Diptera	Tachinidae	Belvosia		anacarballoae				Fleming & Woodley, 2023
Paratype	DHJPAR0005358	http://janzen.sas.upenn.edu			D.H. Janzen, W. Hallwachs & Mariano Pereira	DHJPAR0005358	1		adult					pinned		ASTA479-06, 05-SRNP-58824, BOLD:AAA2299														Belvosia anacarballoae								Arthropoda	Insecta	Diptera	Tachinidae	Belvosia		anacarballoae				Fleming & Woodley, 2023
Paratype	DHJPAR0005360	http://janzen.sas.upenn.edu			D.H. Janzen, W. Hallwachs & Ruth Franco	DHJPAR0005360	1		adult					pinned		ASTA480-06, 05-SRNP-62453, BOLD:AAA2299														Belvosia anacarballoae								Arthropoda	Insecta	Diptera	Tachinidae	Belvosia		anacarballoae				Fleming & Woodley, 2023
Paratype	DHJPAR0005364	http://janzen.sas.upenn.edu			D.H. Janzen, W. Hallwachs & Harry Ramirez	DHJPAR0005364	1		adult					pinned		ASTA484-06, 05-SRNP-48834, BOLD:AAA2299														Belvosia anacarballoae								Arthropoda	Insecta	Diptera	Tachinidae	Belvosia		anacarballoae				Fleming & Woodley, 2023
Paratype	DHJPAR0005365	http://janzen.sas.upenn.edu			D.H. Janzen, W. Hallwachs & Harry Ramirez	DHJPAR0005365	1		adult					pinned		ASTA485-06, 05-SRNP-48860, BOLD:AAA2299														Belvosia anacarballoae								Arthropoda	Insecta	Diptera	Tachinidae	Belvosia		anacarballoae				Fleming & Woodley, 2023
Paratype	DHJPAR0005366	http://janzen.sas.upenn.edu			D.H. Janzen, W. Hallwachs & Harry Ramirez	DHJPAR0005366	1		adult					pinned		ASTA486-06, 05-SRNP-48837, BOLD:AAA2299														Belvosia anacarballoae								Arthropoda	Insecta	Diptera	Tachinidae	Belvosia		anacarballoae				Fleming & Woodley, 2023
Paratype	DHJPAR0005369	http://janzen.sas.upenn.edu			D.H. Janzen, W. Hallwachs & Harry Ramirez	DHJPAR0005369	1		adult					pinned		ASTA489-06, 05-SRNP-48863, BOLD:AAA2299														Belvosia anacarballoae								Arthropoda	Insecta	Diptera	Tachinidae	Belvosia		anacarballoae				Fleming & Woodley, 2023
Paratype	DHJPAR0005370	http://janzen.sas.upenn.edu			D.H. Janzen, W. Hallwachs & Harry Ramirez	DHJPAR0005370	1		adult					pinned		ASTA490-06, 05-SRNP-48854, BOLD:AAA2299														Belvosia anacarballoae								Arthropoda	Insecta	Diptera	Tachinidae	Belvosia		anacarballoae				Fleming & Woodley, 2023
Paratype	DHJPAR0005373	http://janzen.sas.upenn.edu			D.H. Janzen, W. Hallwachs & Ruth Franco	DHJPAR0005373	1		adult					pinned		ASTA493-06, 05-SRNP-62682, BOLD:AAA2299														Belvosia anacarballoae								Arthropoda	Insecta	Diptera	Tachinidae	Belvosia		anacarballoae				Fleming & Woodley, 2023
Paratype	DHJPAR0005374	http://janzen.sas.upenn.edu			D.H. Janzen, W. Hallwachs & Guillermo Pereira	DHJPAR0005374	1		adult					pinned		ASTA494-06, 05-SRNP-62602, BOLD:AAA2299														Belvosia anacarballoae								Arthropoda	Insecta	Diptera	Tachinidae	Belvosia		anacarballoae				Fleming & Woodley, 2023
Paratype	DHJPAR0005375	http://janzen.sas.upenn.edu			D.H. Janzen, W. Hallwachs & Guillermo Pereira	DHJPAR0005375	1		adult					pinned		ASTA495-06, 05-SRNP-62472, BOLD:AAA2299														Belvosia anacarballoae								Arthropoda	Insecta	Diptera	Tachinidae	Belvosia		anacarballoae				Fleming & Woodley, 2023
Paratype	DHJPAR0005376	http://janzen.sas.upenn.edu			D.H. Janzen, W. Hallwachs & Eilyn Camacho	DHJPAR0005376	1		adult					pinned		ASTA496-06, 05-SRNP-62482, BOLD:AAA2299														Belvosia anacarballoae								Arthropoda	Insecta	Diptera	Tachinidae	Belvosia		anacarballoae				Fleming & Woodley, 2023
Paratype	DHJPAR0005377	http://janzen.sas.upenn.edu			D.H. Janzen, W. Hallwachs & Ruth Franco	DHJPAR0005377	1		adult					pinned		ASTA497-06, 05-SRNP-62453, BOLD:AAA2299														Belvosia anacarballoae								Arthropoda	Insecta	Diptera	Tachinidae	Belvosia		anacarballoae				Fleming & Woodley, 2023
Paratype	DHJPAR0005378	http://janzen.sas.upenn.edu			D.H. Janzen, W. Hallwachs & Guillermo Pereira	DHJPAR0005378	1		adult					pinned		ASTA498-06, 05-SRNP-63684, BOLD:AAA2299														Belvosia anacarballoae								Arthropoda	Insecta	Diptera	Tachinidae	Belvosia		anacarballoae				Fleming & Woodley, 2023
Paratype	DHJPAR0006868	http://janzen.sas.upenn.edu			D.H. Janzen, W. Hallwachs & Guillermo Pereira	DHJPAR0006868	1		adult					pinned		ASTAV110-06, 05-SRNP-63092, BOLD:AAA2299														Belvosia anacarballoae								Arthropoda	Insecta	Diptera	Tachinidae	Belvosia		anacarballoae				Fleming & Woodley, 2023
Paratype	DHJPAR0010070	http://janzen.sas.upenn.edu			D.H. Janzen, W. Hallwachs & Guillermo Pereira	DHJPAR0010070	1		adult					pinned		ASTAV784-06, 05-SRNP-63796, BOLD:AAA2299														Belvosia anacarballoae								Arthropoda	Insecta	Diptera	Tachinidae	Belvosia		anacarballoae				Fleming & Woodley, 2023
Paratype	DHJPAR0010071	http://janzen.sas.upenn.edu			D.H. Janzen, W. Hallwachs & Guillermo Pereira	DHJPAR0010071	1		adult					pinned		ASTAV785-06, 05-SRNP-63084, BOLD:AAA2299														Belvosia anacarballoae								Arthropoda	Insecta	Diptera	Tachinidae	Belvosia		anacarballoae				Fleming & Woodley, 2023
Paratype	DHJPAR0010072	http://janzen.sas.upenn.edu			D.H. Janzen, W. Hallwachs & Ruth Franco	DHJPAR0010072	1		adult					pinned		ASTAV786-06, 05-SRNP-62460, BOLD:AAA2299														Belvosia anacarballoae								Arthropoda	Insecta	Diptera	Tachinidae	Belvosia		anacarballoae				Fleming & Woodley, 2023
Paratype	DHJPAR0010073	http://janzen.sas.upenn.edu			D.H. Janzen, W. Hallwachs & Guillermo Pereira	DHJPAR0010073	1		adult					pinned		ASTAV787-06, 05-SRNP-63687, BOLD:AAA2299														Belvosia anacarballoae								Arthropoda	Insecta	Diptera	Tachinidae	Belvosia		anacarballoae				Fleming & Woodley, 2023
Paratype	DHJPAR0010074	http://janzen.sas.upenn.edu			D.H. Janzen, W. Hallwachs & Ruth Franco	DHJPAR0010074	1		adult					pinned		ASTAV788-06, 05-SRNP-62683, BOLD:AAA2299														Belvosia anacarballoae								Arthropoda	Insecta	Diptera	Tachinidae	Belvosia		anacarballoae				Fleming & Woodley, 2023
Paratype	DHJPAR0010075	http://janzen.sas.upenn.edu			D.H. Janzen, W. Hallwachs & Guillermo Pereira	DHJPAR0010075	1		adult					pinned		ASTAV789-06, 05-SRNP-63086, BOLD:AAA2299														Belvosia anacarballoae								Arthropoda	Insecta	Diptera	Tachinidae	Belvosia		anacarballoae				Fleming & Woodley, 2023
Paratype	DHJPAR0010076	http://janzen.sas.upenn.edu			D.H. Janzen, W. Hallwachs & Guillermo Pereira	DHJPAR0010076	1		adult					pinned		ASTAV790-06, 05-SRNP-63089, BOLD:AAA2299														Belvosia anacarballoae								Arthropoda	Insecta	Diptera	Tachinidae	Belvosia		anacarballoae				Fleming & Woodley, 2023
Paratype	DHJPAR0010077	http://janzen.sas.upenn.edu			D.H. Janzen, W. Hallwachs & Freddy Quesada	DHJPAR0010077	1		adult					pinned		ASTAV791-06, 05-SRNP-62426, BOLD:AAA2299														Belvosia anacarballoae								Arthropoda	Insecta	Diptera	Tachinidae	Belvosia		anacarballoae				Fleming & Woodley, 2023
Paratype	DHJPAR0015131	http://janzen.sas.upenn.edu			D.H. Janzen, W. Hallwachs & Guillermo Pereira	DHJPAR0015131	1		adult					pinned		ASBE288-06, 05-SRNP-62525, BOLD:AAA2299														Belvosia anacarballoae								Arthropoda	Insecta	Diptera	Tachinidae	Belvosia		anacarballoae				Fleming & Woodley, 2023
Paratype	DHJPAR0015132	http://janzen.sas.upenn.edu			D.H. Janzen, W. Hallwachs & Guitiere	DHJPAR0015132	1		adult					pinned		ASBE289-06, 05-SRNP-24585, BOLD:AAA2299														Belvosia anacarballoae								Arthropoda	Insecta	Diptera	Tachinidae	Belvosia		anacarballoae				Fleming & Woodley, 2023
Paratype	DHJPAR0015134	http://janzen.sas.upenn.edu			D.H. Janzen, W. Hallwachs & Guillermo Pereira	DHJPAR0015134	1		adult					pinned		ASBE291-06, 05-SRNP-63690, BOLD:AAA2299														Belvosia anacarballoae								Arthropoda	Insecta	Diptera	Tachinidae	Belvosia		anacarballoae				Fleming & Woodley, 2023
Paratype	DHJPAR0015135	http://janzen.sas.upenn.edu			D.H. Janzen, W. Hallwachs & Eilyn Camacho	DHJPAR0015135	1		adult					pinned		ASBE292-06, 05-SRNP-63102, BOLD:AAA2299														Belvosia anacarballoae								Arthropoda	Insecta	Diptera	Tachinidae	Belvosia		anacarballoae				Fleming & Woodley, 2023
Paratype	DHJPAR0015136	http://janzen.sas.upenn.edu			D.H. Janzen, W. Hallwachs & Guillermo Pereira	DHJPAR0015136	1		adult					pinned		ASBE293-06, 05-SRNP-62517, BOLD:AAA2299														Belvosia anacarballoae								Arthropoda	Insecta	Diptera	Tachinidae	Belvosia		anacarballoae				Fleming & Woodley, 2023
Paratype	DHJPAR0015137	http://janzen.sas.upenn.edu			D.H. Janzen, W. Hallwachs & Guillermo Pereira	DHJPAR0015137	1		adult					pinned		ASBE294-06, 05-SRNP-62555, BOLD:AAA2299														Belvosia anacarballoae								Arthropoda	Insecta	Diptera	Tachinidae	Belvosia		anacarballoae				Fleming & Woodley, 2023
Paratype	DHJPAR0015138	http://janzen.sas.upenn.edu			D.H. Janzen, W. Hallwachs & Guillermo Pereira	DHJPAR0015138	1		adult					pinned		ASBE295-06, 05-SRNP-62554, BOLD:AAA2299														Belvosia anacarballoae								Arthropoda	Insecta	Diptera	Tachinidae	Belvosia		anacarballoae				Fleming & Woodley, 2023
Paratype	DHJPAR0015139	http://janzen.sas.upenn.edu			D.H. Janzen, W. Hallwachs & Guillermo Pereira	DHJPAR0015139	1		adult					pinned		ASBE296-06, 05-SRNP-62518, BOLD:AAA2299														Belvosia anacarballoae								Arthropoda	Insecta	Diptera	Tachinidae	Belvosia		anacarballoae				Fleming & Woodley, 2023
Paratype	DHJPAR0015140	http://janzen.sas.upenn.edu			D.H. Janzen, W. Hallwachs & Ruth Franco	DHJPAR0015140	1		adult					pinned		ASBE297-06, 05-SRNP-62461, BOLD:AAA2299														Belvosia anacarballoae								Arthropoda	Insecta	Diptera	Tachinidae	Belvosia		anacarballoae				Fleming & Woodley, 2023
Paratype	DHJPAR0015141	http://janzen.sas.upenn.edu			D.H. Janzen, W. Hallwachs & Guillermo Pereira	DHJPAR0015141	1		adult					pinned		ASBE298-06, 05-SRNP-63087, BOLD:AAA2299														Belvosia anacarballoae								Arthropoda	Insecta	Diptera	Tachinidae	Belvosia		anacarballoae				Fleming & Woodley, 2023
Paratype	DHJPAR0015142	http://janzen.sas.upenn.edu			D.H. Janzen, W. Hallwachs & Freddy Quesada	DHJPAR0015142	1		adult					pinned		ASBE299-06, 05-SRNP-62434, BOLD:AAA2299														Belvosia anacarballoae								Arthropoda	Insecta	Diptera	Tachinidae	Belvosia		anacarballoae				Fleming & Woodley, 2023
Paratype	DHJPAR0015143	http://janzen.sas.upenn.edu			D.H. Janzen, W. Hallwachs & Guillermo Pereira	DHJPAR0015143	1		adult					pinned		ASBE300-06, 05-SRNP-62545, BOLD:AAA2299														Belvosia anacarballoae								Arthropoda	Insecta	Diptera	Tachinidae	Belvosia		anacarballoae				Fleming & Woodley, 2023
Paratype	DHJPAR0015144	http://janzen.sas.upenn.edu			D.H. Janzen, W. Hallwachs & Guillermo Pereira	DHJPAR0015144	1		adult					pinned		ASBE301-06, 05-SRNP-62543, BOLD:AAA2299														Belvosia anacarballoae								Arthropoda	Insecta	Diptera	Tachinidae	Belvosia		anacarballoae				Fleming & Woodley, 2023
Paratype	DHJPAR0015146	http://janzen.sas.upenn.edu			D.H. Janzen, W. Hallwachs & Guillermo Pereira	DHJPAR0015146	1		adult					pinned		ASBE303-06, 05-SRNP-63093, BOLD:AAA2299														Belvosia anacarballoae								Arthropoda	Insecta	Diptera	Tachinidae	Belvosia		anacarballoae				Fleming & Woodley, 2023
Paratype	DHJPAR0015147	http://janzen.sas.upenn.edu			D.H. Janzen, W. Hallwachs & Guillermo Pereira	DHJPAR0015147	1		adult					pinned		ASBE304-06, 05-SRNP-62613, BOLD:AAA2299														Belvosia anacarballoae								Arthropoda	Insecta	Diptera	Tachinidae	Belvosia		anacarballoae				Fleming & Woodley, 2023
Paratype	DHJPAR0015149	http://janzen.sas.upenn.edu			D.H. Janzen, W. Hallwachs & Guillermo Pereira	DHJPAR0015149	1		adult					pinned		ASBE306-06, 05-SRNP-63688, BOLD:AAA2299														Belvosia anacarballoae								Arthropoda	Insecta	Diptera	Tachinidae	Belvosia		anacarballoae				Fleming & Woodley, 2023
Paratype	DHJPAR0015150	http://janzen.sas.upenn.edu			D.H. Janzen, W. Hallwachs & Guillermo Pereira	DHJPAR0015150	1		adult					pinned		ASBE307-06, 05-SRNP-62580, BOLD:AAA2299														Belvosia anacarballoae								Arthropoda	Insecta	Diptera	Tachinidae	Belvosia		anacarballoae				Fleming & Woodley, 2023
Paratype	DHJPAR0015151	http://janzen.sas.upenn.edu			D.H. Janzen, W. Hallwachs & Guillermo Pereira	DHJPAR0015151	1		adult					pinned		ASBE308-06, 05-SRNP-62568														Belvosia anacarballoae								Arthropoda	Insecta	Diptera	Tachinidae	Belvosia		anacarballoae				Fleming & Woodley, 2023
Paratype	DHJPAR0015157	http://janzen.sas.upenn.edu			D.H. Janzen, W. Hallwachs & Ruth Franco	DHJPAR0015157	1		adult					pinned		ASBE314-06, 05-SRNP-62455, BOLD:AAA2299														Belvosia anacarballoae								Arthropoda	Insecta	Diptera	Tachinidae	Belvosia		anacarballoae				Fleming & Woodley, 2023
Paratype	DHJPAR0015158	http://janzen.sas.upenn.edu			D.H. Janzen, W. Hallwachs & Ruth Franco	DHJPAR0015158	1		adult					pinned		ASBE315-06, 05-SRNP-62444														Belvosia anacarballoae								Arthropoda	Insecta	Diptera	Tachinidae	Belvosia		anacarballoae				Fleming & Woodley, 2023
Paratype	DHJPAR0015160	http://janzen.sas.upenn.edu			D.H. Janzen, W. Hallwachs & Freddy Quesada	DHJPAR0015160	1		adult					pinned		ASBE317-06, 05-SRNP-62660, BOLD:AAA2299														Belvosia anacarballoae								Arthropoda	Insecta	Diptera	Tachinidae	Belvosia		anacarballoae				Fleming & Woodley, 2023
Paratype	DHJPAR0015161	http://janzen.sas.upenn.edu			D.H. Janzen, W. Hallwachs & Ruth Franco	DHJPAR0015161	1		adult					pinned		ASBE318-06, 05-SRNP-62442, BOLD:AAA2299														Belvosia anacarballoae								Arthropoda	Insecta	Diptera	Tachinidae	Belvosia		anacarballoae				Fleming & Woodley, 2023
Paratype	DHJPAR0015162	http://janzen.sas.upenn.edu			D.H. Janzen, W. Hallwachs & Ruth Franco	DHJPAR0015162	1		adult					pinned		ASBE319-06, 05-SRNP-62437, BOLD:AAA2299														Belvosia anacarballoae								Arthropoda	Insecta	Diptera	Tachinidae	Belvosia		anacarballoae				Fleming & Woodley, 2023
Paratype	DHJPAR0015163	http://janzen.sas.upenn.edu			D.H. Janzen, W. Hallwachs & Eilyn Camacho	DHJPAR0015163	1		adult					pinned		ASBE320-06, 05-SRNP-62466, BOLD:AAA2299														Belvosia anacarballoae								Arthropoda	Insecta	Diptera	Tachinidae	Belvosia		anacarballoae				Fleming & Woodley, 2023
Paratype	DHJPAR0015164	http://janzen.sas.upenn.edu			D.H. Janzen, W. Hallwachs & Freddy Quesada	DHJPAR0015164	1		adult					pinned		ASBE321-06, 05-SRNP-62428, BOLD:AAA2299														Belvosia anacarballoae								Arthropoda	Insecta	Diptera	Tachinidae	Belvosia		anacarballoae				Fleming & Woodley, 2023
Paratype	DHJPAR0015165	http://janzen.sas.upenn.edu			D.H. Janzen, W. Hallwachs & Freddy Quesada	DHJPAR0015165	1		adult					pinned		ASBE322-06, 05-SRNP-62432, BOLD:AAA2299														Belvosia anacarballoae								Arthropoda	Insecta	Diptera	Tachinidae	Belvosia		anacarballoae				Fleming & Woodley, 2023
Paratype	DHJPAR0015166	http://janzen.sas.upenn.edu			D.H. Janzen, W. Hallwachs & Johan Vargas	DHJPAR0015166	1		adult					pinned		ASBE323-06, 05-SRNP-62696, BOLD:AAA2299														Belvosia anacarballoae								Arthropoda	Insecta	Diptera	Tachinidae	Belvosia		anacarballoae				Fleming & Woodley, 2023
Paratype	DHJPAR0015167	http://janzen.sas.upenn.edu			D.H. Janzen, W. Hallwachs & Eilyn Camacho	DHJPAR0015167	1		adult					pinned		ASBE324-06, 05-SRNP-62471, BOLD:AAA2299														Belvosia anacarballoae								Arthropoda	Insecta	Diptera	Tachinidae	Belvosia		anacarballoae				Fleming & Woodley, 2023
Paratype	DHJPAR0015168	http://janzen.sas.upenn.edu			D.H. Janzen, W. Hallwachs & Freddy Quesada	DHJPAR0015168	1		adult					pinned		ASBE325-06, 05-SRNP-63491, BOLD:AAA2299														Belvosia anacarballoae								Arthropoda	Insecta	Diptera	Tachinidae	Belvosia		anacarballoae				Fleming & Woodley, 2023
Paratype	DHJPAR0015169	http://janzen.sas.upenn.edu			D.H. Janzen, W. Hallwachs & Guillermo Pereira	DHJPAR0015169	1		adult					pinned		ASBE326-06, 05-SRNP-62603, BOLD:AAA2299														Belvosia anacarballoae								Arthropoda	Insecta	Diptera	Tachinidae	Belvosia		anacarballoae				Fleming & Woodley, 2023
Paratype	DHJPAR0015170	http://janzen.sas.upenn.edu			D.H. Janzen, W. Hallwachs & Guillermo Pereira	DHJPAR0015170	1		adult					pinned		ASBE327-06, 05-SRNP-62526, BOLD:AAA2299														Belvosia anacarballoae								Arthropoda	Insecta	Diptera	Tachinidae	Belvosia		anacarballoae				Fleming & Woodley, 2023
Paratype	DHJPAR0015171	http://janzen.sas.upenn.edu			D.H. Janzen, W. Hallwachs & Eilyn Camacho	DHJPAR0015171	1		adult					pinned		ASBE328-06, 05-SRNP-63106, BOLD:AAA2299														Belvosia anacarballoae								Arthropoda	Insecta	Diptera	Tachinidae	Belvosia		anacarballoae				Fleming & Woodley, 2023
Paratype	DHJPAR0015172	http://janzen.sas.upenn.edu			D.H. Janzen, W. Hallwachs & Eilyn Camacho	DHJPAR0015172	1		adult					pinned		ASBE329-06, 05-SRNP-62469, BOLD:AAA2299														Belvosia anacarballoae								Arthropoda	Insecta	Diptera	Tachinidae	Belvosia		anacarballoae				Fleming & Woodley, 2023
Paratype	DHJPAR0015173	http://janzen.sas.upenn.edu			D.H. Janzen, W. Hallwachs & Guillermo Pereira	DHJPAR0015173	1		adult					pinned		ASBE330-06, 05-SRNP-62544, BOLD:AAA2299														Belvosia anacarballoae								Arthropoda	Insecta	Diptera	Tachinidae	Belvosia		anacarballoae				Fleming & Woodley, 2023
Paratype	DHJPAR0015174	http://janzen.sas.upenn.edu			D.H. Janzen, W. Hallwachs & Ruth Franco	DHJPAR0015174	1		adult					pinned		ASBE331-06, 05-SRNP-62685, BOLD:AAA2299														Belvosia anacarballoae								Arthropoda	Insecta	Diptera	Tachinidae	Belvosia		anacarballoae				Fleming & Woodley, 2023
Paratype	DHJPAR0015175	http://janzen.sas.upenn.edu			D.H. Janzen, W. Hallwachs & Guillermo Pereira	DHJPAR0015175	1		adult					pinned		ASBE332-06, 05-SRNP-62514, BOLD:AAA2299														Belvosia anacarballoae								Arthropoda	Insecta	Diptera	Tachinidae	Belvosia		anacarballoae				Fleming & Woodley, 2023
Paratype	DHJPAR0015176	http://janzen.sas.upenn.edu			D.H. Janzen, W. Hallwachs & Eilyn Camacho	DHJPAR0015176	1		adult					pinned		ASBE333-06, 05-SRNP-63105, BOLD:AAA2299														Belvosia anacarballoae								Arthropoda	Insecta	Diptera	Tachinidae	Belvosia		anacarballoae				Fleming & Woodley, 2023
Paratype	DHJPAR0015177	http://janzen.sas.upenn.edu			D.H. Janzen, W. Hallwachs & Guillermo Pereira	DHJPAR0015177	1		adult					pinned		ASBE334-06, 05-SRNP-63088, BOLD:AAA2299														Belvosia anacarballoae								Arthropoda	Insecta	Diptera	Tachinidae	Belvosia		anacarballoae				Fleming & Woodley, 2023
Paratype	DHJPAR0015178	http://janzen.sas.upenn.edu			D.H. Janzen, W. Hallwachs & Guillermo Pereira	DHJPAR0015178	1		adult					pinned		ASBE335-06, 05-SRNP-62546, BOLD:AAA2299														Belvosia anacarballoae								Arthropoda	Insecta	Diptera	Tachinidae	Belvosia		anacarballoae				Fleming & Woodley, 2023
Paratype	DHJPAR0015179	http://janzen.sas.upenn.edu			D.H. Janzen, W. Hallwachs & Guillermo Pereira	DHJPAR0015179	1		adult					pinned		ASBE336-06, 05-SRNP-62547, BOLD:AAA2299														Belvosia anacarballoae								Arthropoda	Insecta	Diptera	Tachinidae	Belvosia		anacarballoae				Fleming & Woodley, 2023
Paratype	DHJPAR0015180	http://janzen.sas.upenn.edu			D.H. Janzen, W. Hallwachs & Ruth Franco	DHJPAR0015180	1		adult					pinned		ASBE337-06, 05-SRNP-62436														Belvosia anacarballoae								Arthropoda	Insecta	Diptera	Tachinidae	Belvosia		anacarballoae				Fleming & Woodley, 2023
Paratype	DHJPAR0015181	http://janzen.sas.upenn.edu			D.H. Janzen, W. Hallwachs & Eilyn Camacho	DHJPAR0015181	1		adult					pinned		ASBE338-06, 05-SRNP-62479, BOLD:AAA2299														Belvosia anacarballoae								Arthropoda	Insecta	Diptera	Tachinidae	Belvosia		anacarballoae				Fleming & Woodley, 2023
Paratype	DHJPAR0015182	http://janzen.sas.upenn.edu			D.H. Janzen, W. Hallwachs & Ruth Franco	DHJPAR0015182	1		adult					pinned		ASBE339-06, 05-SRNP-62445, BOLD:AAA2299														Belvosia anacarballoae								Arthropoda	Insecta	Diptera	Tachinidae	Belvosia		anacarballoae				Fleming & Woodley, 2023
Paratype	DHJPAR0015183	http://janzen.sas.upenn.edu			D.H. Janzen, W. Hallwachs & Ruth Franco	DHJPAR0015183	1		adult					pinned		ASBE340-06, 05-SRNP-62992, BOLD:AAA2299														Belvosia anacarballoae								Arthropoda	Insecta	Diptera	Tachinidae	Belvosia		anacarballoae				Fleming & Woodley, 2023
Paratype	DHJPAR0015184	http://janzen.sas.upenn.edu			D.H. Janzen, W. Hallwachs & Johan Vargas	DHJPAR0015184	1		adult					pinned		ASBE341-06, 05-SRNP-62695, BOLD:AAA2299														Belvosia anacarballoae								Arthropoda	Insecta	Diptera	Tachinidae	Belvosia		anacarballoae				Fleming & Woodley, 2023
Paratype	DHJPAR0015185	http://janzen.sas.upenn.edu			D.H. Janzen, W. Hallwachs & Ruth Franco	DHJPAR0015185	1		adult					pinned		ASBE342-06, 05-SRNP-62454, BOLD:AAA2299														Belvosia anacarballoae								Arthropoda	Insecta	Diptera	Tachinidae	Belvosia		anacarballoae				Fleming & Woodley, 2023
Paratype	DHJPAR0015189	http://janzen.sas.upenn.edu			D.H. Janzen, W. Hallwachs & Manuel Pereira	DHJPAR0015189	1		adult					pinned		ASBE346-06, 05-SRNP-48752, BOLD:AAA2299														Belvosia anacarballoae								Arthropoda	Insecta	Diptera	Tachinidae	Belvosia		anacarballoae				Fleming & Woodley, 2023
Paratype	DHJPAR0015193	http://janzen.sas.upenn.edu			D.H. Janzen, W. Hallwachs & Guillermo Pereira	DHJPAR0015193	1		adult					pinned		ASBE350-06, 05-SRNP-62592														Belvosia anacarballoae								Arthropoda	Insecta	Diptera	Tachinidae	Belvosia		anacarballoae				Fleming & Woodley, 2023
Paratype	DHJPAR0015194	http://janzen.sas.upenn.edu			D.H. Janzen, W. Hallwachs & Guillermo Pereira	DHJPAR0015194	1		adult					pinned		ASBE351-06, 05-SRNP-63686														Belvosia anacarballoae								Arthropoda	Insecta	Diptera	Tachinidae	Belvosia		anacarballoae				Fleming & Woodley, 2023
Paratype	DHJPAR0015195	http://janzen.sas.upenn.edu			D.H. Janzen, W. Hallwachs & Guillermo Pereira	DHJPAR0015195	1		adult					pinned		ASBE352-06, 05-SRNP-62560, BOLD:AAA2299														Belvosia anacarballoae								Arthropoda	Insecta	Diptera	Tachinidae	Belvosia		anacarballoae				Fleming & Woodley, 2023
Paratype	DHJPAR0015196	http://janzen.sas.upenn.edu			D.H. Janzen, W. Hallwachs & Guillermo Pereira	DHJPAR0015196	1		adult					pinned		ASBE353-06, 05-SRNP-62581, BOLD:AAA2299														Belvosia anacarballoae								Arthropoda	Insecta	Diptera	Tachinidae	Belvosia		anacarballoae				Fleming & Woodley, 2023
Paratype	DHJPAR0015197	http://janzen.sas.upenn.edu			D.H. Janzen, W. Hallwachs & Guillermo Pereira	DHJPAR0015197	1		adult					pinned		ASBE354-06, 05-SRNP-62614, BOLD:AAA2299														Belvosia anacarballoae								Arthropoda	Insecta	Diptera	Tachinidae	Belvosia		anacarballoae				Fleming & Woodley, 2023
Paratype	DHJPAR0015198	http://janzen.sas.upenn.edu			D.H. Janzen, W. Hallwachs & Eilyn Camacho	DHJPAR0015198	1		adult					pinned		ASBE355-06, 05-SRNP-62474, BOLD:AAA2299														Belvosia anacarballoae								Arthropoda	Insecta	Diptera	Tachinidae	Belvosia		anacarballoae				Fleming & Woodley, 2023
Paratype	DHJPAR0015199	http://janzen.sas.upenn.edu			D.H. Janzen, W. Hallwachs & Ruth Franco	DHJPAR0015199	1		adult					pinned		ASBE356-06, 05-SRNP-62449, BOLD:AAA2299														Belvosia anacarballoae								Arthropoda	Insecta	Diptera	Tachinidae	Belvosia		anacarballoae				Fleming & Woodley, 2023
Paratype	DHJPAR0015200	http://janzen.sas.upenn.edu			D.H. Janzen, W. Hallwachs & Guillermo Pereira	DHJPAR0015200	1		adult					pinned		ASBE357-06, 05-SRNP-63677, BOLD:AAA2299														Belvosia anacarballoae								Arthropoda	Insecta	Diptera	Tachinidae	Belvosia		anacarballoae				Fleming & Woodley, 2023
Paratype	DHJPAR0015201	http://janzen.sas.upenn.edu			D.H. Janzen, W. Hallwachs & Eilyn Camacho	DHJPAR0015201	1		adult					pinned		ASBE358-06, 05-SRNP-62513, BOLD:AAA2299														Belvosia anacarballoae								Arthropoda	Insecta	Diptera	Tachinidae	Belvosia		anacarballoae				Fleming & Woodley, 2023
Paratype	DHJPAR0015202	http://janzen.sas.upenn.edu			D.H. Janzen, W. Hallwachs & Ruth Franco	DHJPAR0015202	1		adult					pinned		ASBE359-06, 05-SRNP-63484														Belvosia anacarballoae								Arthropoda	Insecta	Diptera	Tachinidae	Belvosia		anacarballoae				Fleming & Woodley, 2023
Paratype	DHJPAR0015203	http://janzen.sas.upenn.edu			D.H. Janzen, W. Hallwachs & Ruth Franco	DHJPAR0015203	1		adult					pinned		ASBE360-06, 05-SRNP-63062, BOLD:AAA2299														Belvosia anacarballoae								Arthropoda	Insecta	Diptera	Tachinidae	Belvosia		anacarballoae				Fleming & Woodley, 2023
Paratype	DHJPAR0015204	http://janzen.sas.upenn.edu			D.H. Janzen, W. Hallwachs & Guillermo Pereira	DHJPAR0015204	1		adult					pinned		ASBE361-06, 05-SRNP-63090, BOLD:AAA2299														Belvosia anacarballoae								Arthropoda	Insecta	Diptera	Tachinidae	Belvosia		anacarballoae				Fleming & Woodley, 2023
Paratype	DHJPAR0015205	http://janzen.sas.upenn.edu			D.H. Janzen, W. Hallwachs & Eilyn Camacho	DHJPAR0015205	1		adult					pinned		ASBE362-06, 05-SRNP-62465, BOLD:AAA2299														Belvosia anacarballoae								Arthropoda	Insecta	Diptera	Tachinidae	Belvosia		anacarballoae				Fleming & Woodley, 2023
Paratype	DHJPAR0015206	http://janzen.sas.upenn.edu			D.H. Janzen, W. Hallwachs & Guillermo Pereira	DHJPAR0015206	1		adult					pinned		ASBE363-06, 05-SRNP-63096, BOLD:AAA2299														Belvosia anacarballoae								Arthropoda	Insecta	Diptera	Tachinidae	Belvosia		anacarballoae				Fleming & Woodley, 2023
Paratype	DHJPAR0015207	http://janzen.sas.upenn.edu			D.H. Janzen, W. Hallwachs & Guillermo Pereira	DHJPAR0015207	1		adult					pinned		ASBE364-06, 05-SRNP-63083, BOLD:AAA2299														Belvosia anacarballoae								Arthropoda	Insecta	Diptera	Tachinidae	Belvosia		anacarballoae				Fleming & Woodley, 2023
Paratype	DHJPAR0015208	http://janzen.sas.upenn.edu			D.H. Janzen, W. Hallwachs & Eilyn Camacho	DHJPAR0015208	1		adult					pinned		ASBE365-06, 05-SRNP-62473, BOLD:AAA2299														Belvosia anacarballoae								Arthropoda	Insecta	Diptera	Tachinidae	Belvosia		anacarballoae				Fleming & Woodley, 2023
Paratype	DHJPAR0015209	http://janzen.sas.upenn.edu			D.H. Janzen, W. Hallwachs & Eilyn Camacho	DHJPAR0015209	1		adult					pinned		ASBE366-06, 05-SRNP-62505, BOLD:AAA2299														Belvosia anacarballoae								Arthropoda	Insecta	Diptera	Tachinidae	Belvosia		anacarballoae				Fleming & Woodley, 2023
Paratype	DHJPAR0015210	http://janzen.sas.upenn.edu			D.H. Janzen, W. Hallwachs & Guillermo Pereira	DHJPAR0015210	1		adult					pinned		ASBE367-06, 05-SRNP-62532, BOLD:AAA2299														Belvosia anacarballoae								Arthropoda	Insecta	Diptera	Tachinidae	Belvosia		anacarballoae				Fleming & Woodley, 2023
Paratype	DHJPAR0015211	http://janzen.sas.upenn.edu			D.H. Janzen, W. Hallwachs & Guillermo Pereira	DHJPAR0015211	1		adult					pinned		ASBE368-06, 05-SRNP-62549, BOLD:AAA2299														Belvosia anacarballoae								Arthropoda	Insecta	Diptera	Tachinidae	Belvosia		anacarballoae				Fleming & Woodley, 2023
Paratype	DHJPAR0015212	http://janzen.sas.upenn.edu			D.H. Janzen, W. Hallwachs & Ruth Franco	DHJPAR0015212	1		adult					pinned		ASBE369-06, 05-SRNP-62688, BOLD:AAA2299														Belvosia anacarballoae								Arthropoda	Insecta	Diptera	Tachinidae	Belvosia		anacarballoae				Fleming & Woodley, 2023
Paratype	DHJPAR0015213	http://janzen.sas.upenn.edu			D.H. Janzen, W. Hallwachs & Guillermo Pereira	DHJPAR0015213	1		adult					pinned		ASBE370-06, 05-SRNP-62578, BOLD:AAA2299														Belvosia anacarballoae								Arthropoda	Insecta	Diptera	Tachinidae	Belvosia		anacarballoae				Fleming & Woodley, 2023
Paratype	DHJPAR0015215	http://janzen.sas.upenn.edu			D.H. Janzen, W. Hallwachs & Johan Vargas	DHJPAR0015215	1		adult					pinned		ASBE372-06, 05-SRNP-62693, BOLD:AAA2299														Belvosia anacarballoae								Arthropoda	Insecta	Diptera	Tachinidae	Belvosia		anacarballoae				Fleming & Woodley, 2023
Paratype	DHJPAR0015216	http://janzen.sas.upenn.edu			D.H. Janzen, W. Hallwachs & Guillermo Pereira	DHJPAR0015216	1		adult					pinned		ASBE373-06, 05-SRNP-62521, BOLD:AAA2299														Belvosia anacarballoae								Arthropoda	Insecta	Diptera	Tachinidae	Belvosia		anacarballoae				Fleming & Woodley, 2023
Paratype	DHJPAR0015217	http://janzen.sas.upenn.edu			D.H. Janzen, W. Hallwachs & Eilyn Camacho	DHJPAR0015217	1		adult					pinned		ASBE374-06, 05-SRNP-62500, BOLD:AAA2299														Belvosia anacarballoae								Arthropoda	Insecta	Diptera	Tachinidae	Belvosia		anacarballoae				Fleming & Woodley, 2023
Paratype	DHJPAR0015218	http://janzen.sas.upenn.edu			D.H. Janzen, W. Hallwachs & Eilyn Camacho	DHJPAR0015218	1		adult					pinned		ASBE375-06, 05-SRNP-62504, BOLD:AAA2299														Belvosia anacarballoae								Arthropoda	Insecta	Diptera	Tachinidae	Belvosia		anacarballoae				Fleming & Woodley, 2023
Paratype	DHJPAR0015219	http://janzen.sas.upenn.edu			D.H. Janzen, W. Hallwachs & Ruth Franco	DHJPAR0015219	1		adult					pinned		ASBE376-06, 05-SRNP-62440, BOLD:AAA2299														Belvosia anacarballoae								Arthropoda	Insecta	Diptera	Tachinidae	Belvosia		anacarballoae				Fleming & Woodley, 2023
Paratype	DHJPAR0015220	http://janzen.sas.upenn.edu			D.H. Janzen, W. Hallwachs & Guillermo Pereira	DHJPAR0015220	1		adult					pinned		ASBE377-06, 05-SRNP-62590, BOLD:AAA2299														Belvosia anacarballoae								Arthropoda	Insecta	Diptera	Tachinidae	Belvosia		anacarballoae				Fleming & Woodley, 2023
Paratype	DHJPAR0015221	http://janzen.sas.upenn.edu			D.H. Janzen, W. Hallwachs & Guillermo Pereira	DHJPAR0015221	1		adult					pinned		ASBE378-06, 05-SRNP-62564, BOLD:AAA2299														Belvosia anacarballoae								Arthropoda	Insecta	Diptera	Tachinidae	Belvosia		anacarballoae				Fleming & Woodley, 2023
Paratype	DHJPAR0015222	http://janzen.sas.upenn.edu			D.H. Janzen, W. Hallwachs & Ruth Franco	DHJPAR0015222	1		adult					pinned		ASBE379-06, 05-SRNP-62438, BOLD:AAA2299														Belvosia anacarballoae								Arthropoda	Insecta	Diptera	Tachinidae	Belvosia		anacarballoae				Fleming & Woodley, 2023
Paratype	DHJPAR0015223	http://janzen.sas.upenn.edu			D.H. Janzen, W. Hallwachs & Guillermo Pereira	DHJPAR0015223	1		adult					pinned		ASBE380-06, 05-SRNP-63795, BOLD:AAA2299														Belvosia anacarballoae								Arthropoda	Insecta	Diptera	Tachinidae	Belvosia		anacarballoae				Fleming & Woodley, 2023
Paratype	DHJPAR0015225	http://janzen.sas.upenn.edu			D.H. Janzen, W. Hallwachs & Freddy Quesada	DHJPAR0015225	1		adult					pinned		ASBE382-06, 05-SRNP-62431, BOLD:AAA2299														Belvosia anacarballoae								Arthropoda	Insecta	Diptera	Tachinidae	Belvosia		anacarballoae				Fleming & Woodley, 2023
Paratype	DHJPAR0015226	http://janzen.sas.upenn.edu			D.H. Janzen, W. Hallwachs & Guillermo Pereira	DHJPAR0015226	1		adult					pinned		ASBE383-06, 05-SRNP-62528, BOLD:AAA2299														Belvosia anacarballoae								Arthropoda	Insecta	Diptera	Tachinidae	Belvosia		anacarballoae				Fleming & Woodley, 2023
Paratype	DHJPAR0015227	http://janzen.sas.upenn.edu			D.H. Janzen, W. Hallwachs & Eilyn Camacho	DHJPAR0015227	1		adult					pinned		ASBE384-06, 05-SRNP-62496, BOLD:AAA2299														Belvosia anacarballoae								Arthropoda	Insecta	Diptera	Tachinidae	Belvosia		anacarballoae				Fleming & Woodley, 2023
Paratype	DHJPAR0015228	http://janzen.sas.upenn.edu			D.H. Janzen, W. Hallwachs & Eilyn Camacho	DHJPAR0015228	1		adult					pinned		ASBE385-06, 05-SRNP-63108, BOLD:AAA2299														Belvosia anacarballoae								Arthropoda	Insecta	Diptera	Tachinidae	Belvosia		anacarballoae				Fleming & Woodley, 2023
Paratype	DHJPAR0015229	http://janzen.sas.upenn.edu			D.H. Janzen, W. Hallwachs & Eilyn Camacho	DHJPAR0015229	1		adult					pinned		ASBE386-06, 05-SRNP-63109, BOLD:AAA2299														Belvosia anacarballoae								Arthropoda	Insecta	Diptera	Tachinidae	Belvosia		anacarballoae				Fleming & Woodley, 2023
Paratype	DHJPAR0015230	http://janzen.sas.upenn.edu			D.H. Janzen, W. Hallwachs & Eilyn Camacho	DHJPAR0015230	1		adult					pinned		ASBE387-06, 05-SRNP-62493, BOLD:AAA2299														Belvosia anacarballoae								Arthropoda	Insecta	Diptera	Tachinidae	Belvosia		anacarballoae				Fleming & Woodley, 2023
Paratype	DHJPAR0015231	http://janzen.sas.upenn.edu			D.H. Janzen, W. Hallwachs & Guillermo Pereira	DHJPAR0015231	1		adult					pinned		ASBE388-06, 05-SRNP-62566, BOLD:AAA2299														Belvosia anacarballoae								Arthropoda	Insecta	Diptera	Tachinidae	Belvosia		anacarballoae				Fleming & Woodley, 2023
Paratype	DHJPAR0015234	http://janzen.sas.upenn.edu			D.H. Janzen, W. Hallwachs & Eilyn Camacho	DHJPAR0015234	1		adult					pinned		ASBE391-06, 05-SRNP-62485, BOLD:AAA2299														Belvosia anacarballoae								Arthropoda	Insecta	Diptera	Tachinidae	Belvosia		anacarballoae				Fleming & Woodley, 2023
[truncated: 105 more columns]

## Sheet: B. angelhernandezi
typeStatus	catalogNumber	occurrenceDetails	occurrenceRemarks	recordNumber	recordedBy	individualID	individualCount	sex	lifeStage	reproductiveCondition	behavior	establishmentMeans	occurrenceStatus	preparations	disposition	otherCatalogNumbers	previousIdentifications	associatedMedia	associatedReferences	associatedOccurrences	associatedSequences	taxonID	scientificNameID	acceptedNameUsageID	parentNameUsageID	originalNameUsageID	nameAccordingToID	namePublishedInID	taxonConceptID	scientificName	acceptedNameUsage	parentNameUsage	originalNameUsage	nameAccordingTo	namePublishedIn	higherClassification	kingdom	phylum	class	order	family	genus	subgenus	specificEpithet	infraspecificEpithet	taxonRank	verbatimTaxonRank	scientificNameAuthorship	vernacularName
Paratype	DHJPAR0001785	http://janzen.sas.upenn.edu			D.H. Janzen, W. Hallwachs &Lucia Rios	DHJPAR0001785	1		adult					pinned		HCIC301-05, 99-SRNP-3456.01, BOLD:AAB8626														Belvosia angelhernandezi								Arthropoda	Insecta	Diptera	Tachinidae	Belvosia		angelhernandezi				Fleming & Woodley, 2023
Paratype	DHJPAR0001784	http://janzen.sas.upenn.edu			D.H. Janzen, W. Hallwachs &Lucia Rios	DHJPAR0001784	1		adult					pinned		HCIC300-05, 99-SRNP-3500.05, BOLD:AAB8626														Belvosia angelhernandezi								Arthropoda	Insecta	Diptera	Tachinidae	Belvosia		angelhernandezi				Fleming & Woodley, 2023
Paratype	DHJPAR0001783	http://janzen.sas.upenn.edu			D.H. Janzen, W. Hallwachs &Roster Moraga	DHJPAR0001783	1		adult					pinned		HCIC299-05, 99-SRNP-3795, BOLD:AAB8626														Belvosia angelhernandezi								Arthropoda	Insecta	Diptera	Tachinidae	Belvosia		angelhernandezi				Fleming & Woodley, 2023
Paratype	DHJPAR0001782	http://janzen.sas.upenn.edu			D.H. Janzen, W. Hallwachs &Roster Moraga	DHJPAR0001782	1		adult					pinned		HCIC298-05, 99-SRNP-3848, BOLD:AAB8626														Belvosia angelhernandezi								Arthropoda	Insecta	Diptera	Tachinidae	Belvosia		angelhernandezi				Fleming & Woodley, 2023
Paratype	DHJPAR0001780	http://janzen.sas.upenn.edu			D.H. Janzen, W. Hallwachs &Roster Moraga	DHJPAR0001780	1		adult					pinned		HCIC296-05, 99-SRNP-3917, BOLD:AAB8626														Belvosia angelhernandezi								Arthropoda	Insecta	Diptera	Tachinidae	Belvosia		angelhernandezi				Fleming & Woodley, 2023
Paratype	DHJPAR0001779	http://janzen.sas.upenn.edu			D.H. Janzen, W. Hallwachs &Roster Moraga	DHJPAR0001779	1		adult					pinned		HCIC295-05, 99-SRNP-3945, BOLD:AAB8626														Belvosia angelhernandezi								Arthropoda	Insecta	Diptera	Tachinidae	Belvosia		angelhernandezi				Fleming & Woodley, 2023
Paratype	DHJPAR0001778	http://janzen.sas.upenn.edu			D.H. Janzen, W. Hallwachs &	DHJPAR0001778	1		adult					pinned		HCIC294-05, DHJPAR0001778														Belvosia angelhernandezi								Arthropoda	Insecta	Diptera	Tachinidae	Belvosia		angelhernandezi				Fleming & Woodley, 2023
Paratype	DHJPAR0001700	http://janzen.sas.upenn.edu			D.H. Janzen, W. Hallwachs &Roster Moraga	DHJPAR0001700	1		adult					pinned		HCIC218-05, 99-SRNP-3645, BOLD:AAB8626														Belvosia angelhernandezi								Arthropoda	Insecta	Diptera	Tachinidae	Belvosia		angelhernandezi				Fleming & Woodley, 2023
Paratype	DHJPAR0001699	http://janzen.sas.upenn.edu			D.H. Janzen, W. Hallwachs &Roster Moraga	DHJPAR0001699	1		adult					pinned		HCIC217-05, 99-SRNP-3777, BOLD:AAB8626														Belvosia angelhernandezi								Arthropoda	Insecta	Diptera	Tachinidae	Belvosia		angelhernandezi				Fleming & Woodley, 2023
Paratype	DHJPAR0001698	http://janzen.sas.upenn.edu			D.H. Janzen, W. Hallwachs &Roster Moraga	DHJPAR0001698	1		adult					pinned		HCIC216-05, 99-SRNP-3812, BOLD:AAB8626														Belvosia angelhernandezi								Arthropoda	Insecta	Diptera	Tachinidae	Belvosia		angelhernandezi				Fleming & Woodley, 2023
Paratype	DHJPAR0001697	http://janzen.sas.upenn.edu			D.H. Janzen, W. Hallwachs &Roster Moraga	DHJPAR0001697	1		adult					pinned		HCIC215-05, 99-SRNP-3870, BOLD:AAB8626														Belvosia angelhernandezi								Arthropoda	Insecta	Diptera	Tachinidae	Belvosia		angelhernandezi				Fleming & Woodley, 2023
Paratype	DHJPAR0001696	http://janzen.sas.upenn.edu			D.H. Janzen, W. Hallwachs &Roster Moraga	DHJPAR0001696	1		adult					pinned		HCIC214-05, 99-SRNP-3930, BOLD:AAB8626														Belvosia angelhernandezi								Arthropoda	Insecta	Diptera	Tachinidae	Belvosia		angelhernandezi				Fleming & Woodley, 2023
Paratype	DHJPAR0001695	http://janzen.sas.upenn.edu			D.H. Janzen, W. Hallwachs &Roster Moraga	DHJPAR0001695	1		adult					pinned		HCIC213-05, 99-SRNP-3964, BOLD:AAB8626														Belvosia angelhernandezi								Arthropoda	Insecta	Diptera	Tachinidae	Belvosia		angelhernandezi				Fleming & Woodley, 2023
Paratype	DHJPAR0001694	http://janzen.sas.upenn.edu			D.H. Janzen, W. Hallwachs &Roster Moraga	DHJPAR0001694	1		adult					pinned		HCIC212-05, 99-SRNP-3997, BOLD:AAB8626														Belvosia angelhernandezi								Arthropoda	Insecta	Diptera	Tachinidae	Belvosia		angelhernandezi				Fleming & Woodley, 2023
Paratype	DHJPAR0001693	http://janzen.sas.upenn.edu			D.H. Janzen, W. Hallwachs &Roster Moraga	DHJPAR0001693	1		adult					pinned		HCIC211-05, 99-SRNP-15076, BOLD:AAB8626														Belvosia angelhernandezi								Arthropoda	Insecta	Diptera	Tachinidae	Belvosia		angelhernandezi				Fleming & Woodley, 2023
Paratype	DHJPAR0001692	http://janzen.sas.upenn.edu			D.H. Janzen, W. Hallwachs &Roster Moraga	DHJPAR0001692	1		adult					pinned		HCIC210-05, 99-SRNP-15087, BOLD:AAB8626														Belvosia angelhernandezi								Arthropoda	Insecta	Diptera	Tachinidae	Belvosia		angelhernandezi				Fleming & Woodley, 2023
Paratype	DHJPAR0001691	http://janzen.sas.upenn.edu			D.H. Janzen, W. Hallwachs &Roster Moraga	DHJPAR0001691	1		adult					pinned		HCIC209-05, 99-SRNP-15352, BOLD:AAB8626														Belvosia angelhernandezi								Arthropoda	Insecta	Diptera	Tachinidae	Belvosia		angelhernandezi				Fleming & Woodley, 2023
Holotype	DHJPAR0001781	http://janzen.sas.upenn.edu			D.H. Janzen, W. Hallwachs &Roster Moraga	DHJPAR0001781	1		adult					pinned		HCIC297-05, 99-SRNP-3906, BOLD:AAB8626														Belvosia angelhernandezi								Arthropoda	Insecta	Diptera	Tachinidae	Belvosia		angelhernandezi				Fleming & Woodley, 2023
[truncated: 105 more columns]

## Sheet: B. brigittevilchezae
typeStatus	catalogNumber	occurrenceDetails	occurrenceRemarks	recordNumber	recordedBy	individualID	individualCount	sex	lifeStage	reproductiveCondition	behavior	establishmentMeans	occurrenceStatus	preparations	disposition	otherCatalogNumbers	previousIdentifications	associatedMedia	associatedReferences	associatedOccurrences	associatedSequences	taxonID	scientificNameID	acceptedNameUsageID	parentNameUsageID	originalNameUsageID	nameAccordingToID	namePublishedInID	taxonConceptID	scientificName	acceptedNameUsage	parentNameUsage	originalNameUsage	nameAccordingTo	namePublishedIn	higherClassification	kingdom	phylum	class	order	family	genus	subgenus	specificEpithet	infraspecificEpithet	taxonRank	verbatimTaxonRank	scientificNameAuthorship	vernacularName
Paratype	DHJPAR0065888	http://janzen.sas.upenn.edu			D.J. Janzen, W. Hallachs & Jose Perez	DHJPAR0065888	1		adult					pinned		ACGBA11948-21, 20-SRNP-42221, BOLD:ABY9051														Belvosia brigittevilchezae								Arthropoda	Insecta	Diptera	Tachinidae	Belvosia		brigittevilchezae				Fleming & Woodley, 2023
Paratype	DHJPAR0065424	http://janzen.sas.upenn.edu			D.J. Janzen, W. Hallachs & Lucia Rios	DHJPAR0065424	1		adult					pinned		ACGBA11864-21, 20-SRNP-20253, BOLD:ABY9051														Belvosia brigittevilchezae								Arthropoda	Insecta	Diptera	Tachinidae	Belvosia		brigittevilchezae				Fleming & Woodley, 2023
Paratype	DHJPAR0065423	http://janzen.sas.upenn.edu			D.J. Janzen, W. Hallachs & Lucia Rios	DHJPAR0065423	1		adult					pinned		ACGBA11863-21, 20-SRNP-20260, BOLD:ABY9051														Belvosia brigittevilchezae								Arthropoda	Insecta	Diptera	Tachinidae	Belvosia		brigittevilchezae				Fleming & Woodley, 2023
Paratype	DHJPAR0065421	http://janzen.sas.upenn.edu			D.J. Janzen, W. Hallachs & Lucia Rios	DHJPAR0065421	1		adult					pinned		ACGBA11861-21, 20-SRNP-20255, BOLD:ABY9051														Belvosia brigittevilchezae								Arthropoda	Insecta	Diptera	Tachinidae	Belvosia		brigittevilchezae				Fleming & Woodley, 2023
Paratype	DHJPAR0062904	http://janzen.sas.upenn.edu			D.J. Janzen, W. Hallachs & Duvalier Briceno	DHJPAR0062904	1		adult					pinned		ACGBA9238-18, 18-SRNP-65184, BOLD:ABY9051														Belvosia brigittevilchezae								Arthropoda	Insecta	Diptera	Tachinidae	Belvosia		brigittevilchezae				Fleming & Woodley, 2023
Paratype	DHJPAR0061894	http://janzen.sas.upenn.edu			D.J. Janzen, W. Hallachs & Gloria Sihezar	DHJPAR0061894	1		adult					pinned		ACGBA8228-18, 17-SRNP-1911, BOLD:ABY9051														Belvosia brigittevilchezae								Arthropoda	Insecta	Diptera	Tachinidae	Belvosia		brigittevilchezae				Fleming & Woodley, 2023
Paratype	DHJPAR0061885	http://janzen.sas.upenn.edu			D.J. Janzen, W. Hallachs & Angel Hernandez	DHJPAR0061885	1		adult					pinned		ACGBA8219-18, 17-SRNP-27347, BOLD:ABY9051														Belvosia brigittevilchezae								Arthropoda	Insecta	Diptera	Tachinidae	Belvosia		brigittevilchezae				Fleming & Woodley, 2023
Paratype	DHJPAR0061884	http://janzen.sas.upenn.edu			D.J. Janzen, W. Hallachs & Angel Hernandez	DHJPAR0061884	1		adult					pinned		ACGBA8218-18, 17-SRNP-27213, BOLD:ABY9051														Belvosia brigittevilchezae								Arthropoda	Insecta	Diptera	Tachinidae	Belvosia		brigittevilchezae				Fleming & Woodley, 2023
Paratype	DHJPAR0057079	http://janzen.sas.upenn.edu			D.J. Janzen, W. Hallachs & Ricardo Calero	DHJPAR0057079	1		adult					pinned		ACGBA4989-15, 14-SRNP-71347, BOLD:ABY9051														Belvosia brigittevilchezae								Arthropoda	Insecta	Diptera	Tachinidae	Belvosia		brigittevilchezae				Fleming & Woodley, 2023
Paratype	DHJPAR0056223	http://janzen.sas.upenn.edu			D.J. Janzen, W. Hallachs & Ricardo Calero	DHJPAR0056223	1		adult					pinned		ASHYH2480-14, 14-SRNP-71348, BOLD:ABY9051														Belvosia brigittevilchezae								Arthropoda	Insecta	Diptera	Tachinidae	Belvosia		brigittevilchezae				Fleming & Woodley, 2023
Paratype	DHJPAR0056222	http://janzen.sas.upenn.edu			D.J. Janzen, W. Hallachs & Manuel Rios	DHJPAR0056222	1		adult					pinned		ASHYH2479-14, 14-SRNP-71359, BOLD:ABY9051														Belvosia brigittevilchezae								Arthropoda	Insecta	Diptera	Tachinidae	Belvosia		brigittevilchezae				Fleming & Woodley, 2023
Paratype	DHJPAR0056221	http://janzen.sas.upenn.edu			D.J. Janzen, W. Hallachs & Pablo Umana Calderon	DHJPAR0056221	1		adult					pinned		ASHYH2478-14, 14-SRNP-43186, BOLD:ABY9051														Belvosia brigittevilchezae								Arthropoda	Insecta	Diptera	Tachinidae	Belvosia		brigittevilchezae				Fleming & Woodley, 2023
Paratype	DHJPAR0034573	http://janzen.sas.upenn.edu			D.J. Janzen, W. Hallachs & Calixto Moraga	DHJPAR0034573	1		adult					pinned		ASHYC1225-09, 08-SRNP-33116, BOLD:ABY9051														Belvosia brigittevilchezae								Arthropoda	Insecta	Diptera	Tachinidae	Belvosia		brigittevilchezae				Fleming & Woodley, 2023
Paratype	DHJPAR0027778	http://janzen.sas.upenn.edu			D.J. Janzen, W. Hallachs & Walter Siezar	DHJPAR0027778	1		adult					pinned		ASHYE015-08, 08-SRNP-70231, BOLD:ABY9051														Belvosia brigittevilchezae								Arthropoda	Insecta	Diptera	Tachinidae	Belvosia		brigittevilchezae				Fleming & Woodley, 2023
Paratype	DHJPAR0024444	http://janzen.sas.upenn.edu			D.J. Janzen, W. Hallachs & Elda Araya	DHJPAR0024444	1		adult					pinned		ASTAW554-08, 08-SRNP-1640, BOLD:ABY9051														Belvosia brigittevilchezae								Arthropoda	Insecta	Diptera	Tachinidae	Belvosia		brigittevilchezae				Fleming & Woodley, 2023
Paratype	DHJPAR0021811	http://janzen.sas.upenn.edu			D.J. Janzen, W. Hallachs & Jose Perez	DHJPAR0021811	1		adult					pinned		ASTAT949-07, 07-SRNP-42115, BOLD:ABY9051														Belvosia brigittevilchezae								Arthropoda	Insecta	Diptera	Tachinidae	Belvosia		brigittevilchezae				Fleming & Woodley, 2023
Paratype	DHJPAR0019494	http://janzen.sas.upenn.edu			D.J. Janzen, W. Hallachs & Lucia Rios	DHJPAR0019494	1		adult					pinned		ASTAB042-07, 07-SRNP-20798, BOLD:ABY9051														Belvosia brigittevilchezae								Arthropoda	Insecta	Diptera	Tachinidae	Belvosia		brigittevilchezae				Fleming & Woodley, 2023
Paratype	DHJPAR0019457	http://janzen.sas.upenn.edu			D.J. Janzen, W. Hallachs & Roster Moraga	DHJPAR0019457	1		adult					pinned		ASTAB005-07, 07-SRNP-21163, BOLD:ABY9051														Belvosia brigittevilchezae								Arthropoda	Insecta	Diptera	Tachinidae	Belvosia		brigittevilchezae				Fleming & Woodley, 2023
Paratype	DHJPAR0019456	http://janzen.sas.upenn.edu			D.J. Janzen, W. Hallachs & Roberto Espinoza	DHJPAR0019456	1		adult					pinned		ASTAB004-07, 07-SRNP-21031, BOLD:ABY9051														Belvosia brigittevilchezae								Arthropoda	Insecta	Diptera	Tachinidae	Belvosia		brigittevilchezae				Fleming & Woodley, 2023
Paratype	DHJPAR0019453	http://janzen.sas.upenn.edu			D.J. Janzen, W. Hallachs & Roberto Espinoza	DHJPAR0019453	1		adult					pinned		ASTAB001-07, 07-SRNP-21040, BOLD:ABY9051														Belvosia brigittevilchezae								Arthropoda	Insecta	Diptera	Tachinidae	Belvosia		brigittevilchezae				Fleming & Woodley, 2023
Paratype	DHJPAR0003895	http://janzen.sas.upenn.edu			D.J. Janzen, W. Hallachs & gusaneros	DHJPAR0003895	1		adult					pinned		ASBE238-06, 90-SRNP-1516														Belvosia brigittevilchezae								Arthropoda	Insecta	Diptera	Tachinidae	Belvosia		brigittevilchezae				Fleming & Woodley, 2023
Paratype	DHJPAR0001937	http://janzen.sas.upenn.edu			D.J. Janzen, W. Hallachs & Mariano Pereira	DHJPAR0001937	1		adult					pinned		HCIC453-05, 97-SRNP-4042, BOLD:ABY9051														Belvosia brigittevilchezae								Arthropoda	Insecta	Diptera	Tachinidae	Belvosia		brigittevilchezae				Fleming & Woodley, 2023
Paratype	DHJPAR0001786	http://janzen.sas.upenn.edu			D.J. Janzen, W. Hallachs & Lucia Rios	DHJPAR0001786	1		adult					pinned		HCIC302-05, 98-SRNP-5571, BOLD:ABY9051														Belvosia brigittevilchezae								Arthropoda	Insecta	Diptera	Tachinidae	Belvosia		brigittevilchezae				Fleming & Woodley, 2023
Paratype	DHJPAR0001689	http://janzen.sas.upenn.edu			D.J. Janzen, W. Hallachs & gusaneros	DHJPAR0001689	1		adult					pinned		HCIC207-05, 01-SRNP-15370, BOLD:ABY9051														Belvosia brigittevilchezae								Arthropoda	Insecta	Diptera	Tachinidae	Belvosia		brigittevilchezae				Fleming & Woodley, 2023
Paratype	DHJPAR0001687	http://janzen.sas.upenn.edu			D.J. Janzen, W. Hallachs & gusaneros	DHJPAR0001687	1		adult					pinned		HCIC205-05, 01-SRNP-15600, BOLD:ABY9051														Belvosia brigittevilchezae								Arthropoda	Insecta	Diptera	Tachinidae	Belvosia		brigittevilchezae				Fleming & Woodley, 2023
Paratype	DHJPAR0001683	http://janzen.sas.upenn.edu			D.J. Janzen, W. Hallachs & Roster Moraga	DHJPAR0001683	1		adult					pinned		HCIC201-05, 02-SRNP-17639, BOLD:ABY9051														Belvosia brigittevilchezae								Arthropoda	Insecta	Diptera	Tachinidae	Belvosia		brigittevilchezae				Fleming & Woodley, 2023
Paratype	DHJPAR0001682	http://janzen.sas.upenn.edu			D.J. Janzen, W. Hallachs & Carolina Cano	DHJPAR0001682	1		adult					pinned		HCIC200-05, 02-SRNP-18647, BOLD:ABY9051														Belvosia brigittevilchezae								Arthropoda	Insecta	Diptera	Tachinidae	Belvosia		brigittevilchezae				Fleming & Woodley, 2023
Paratype	DHJPAR0001681	http://janzen.sas.upenn.edu			D.J. Janzen, W. Hallachs & Carolina Cano	DHJPAR0001681	1		adult					pinned		HCIC199-05, 02-SRNP-18965, BOLD:ABY9051														Belvosia brigittevilchezae								Arthropoda	Insecta	Diptera	Tachinidae	Belvosia		brigittevilchezae				Fleming & Woodley, 2023
Paratype	DHJPAR0001293	http://janzen.sas.upenn.edu			D.J. Janzen, W. Hallachs & Carolina Cano	DHJPAR0001293	1		adult					pinned		HCIC169-05, 01-SRNP-22480, BOLD:ABY9051														Belvosia brigittevilchezae								Arthropoda	Insecta	Diptera	Tachinidae	Belvosia		brigittevilchezae				Fleming & Woodley, 2023
Paratype	DHJPAR0001291	http://janzen.sas.upenn.edu			D.J. Janzen, W. Hallachs & Gloria Sihezar	DHJPAR0001291	1		adult					pinned		HCIC153-05, 02-SRNP-2623, BOLD:ABY9051														Belvosia brigittevilchezae								Arthropoda	Insecta	Diptera	Tachinidae	Belvosia		brigittevilchezae				Fleming & Woodley, 2023
Paratype	DHJPAR0001290	http://janzen.sas.upenn.edu			D.J. Janzen, W. Hallachs & Gloria Sihezar	DHJPAR0001290	1		adult					pinned		HCIC145-05, 02-SRNP-18638, BOLD:ABY9051														Belvosia brigittevilchezae								Arthropoda	Insecta	Diptera	Tachinidae	Belvosia		brigittevilchezae				Fleming & Woodley, 2023
Paratype	DHJPAR0001130	http://janzen.sas.upenn.edu			D.J. Janzen, W. Hallachs & Elieth Cantillano	DHJPAR0001130	1		adult					pinned		HCIC097-05, 03-SRNP-18486, BOLD:ABY9051														Belvosia brigittevilchezae								Arthropoda	Insecta	Diptera	Tachinidae	Belvosia		brigittevilchezae				Fleming & Woodley, 2023
Paratype	DHJPAR0001129	http://janzen.sas.upenn.edu			D.J. Janzen, W. Hallachs & Gutierres	DHJPAR0001129	1		adult					pinned		HCIC089-05, 04-SRNP-23873, BOLD:ABY9051														Belvosia brigittevilchezae								Arthropoda	Insecta	Diptera	Tachinidae	Belvosia		brigittevilchezae				Fleming & Woodley, 2023
Paratype	DHJPAR0001138	http://janzen.sas.upenn.edu			D.J. Janzen, W. Hallachs & Jose Perez	DHJPAR0001138	1		adult					pinned		HCIC072-05, 02-SRNP-21534, BOLD:ABY9051														Belvosia brigittevilchezae								Arthropoda	Insecta	Diptera	Tachinidae	Belvosia		brigittevilchezae				Fleming & Woodley, 2023
Paratype	DHJPAR0001136	http://janzen.sas.upenn.edu			D.J. Janzen, W. Hallachs & Carolina Cano	DHJPAR0001136	1		adult					pinned		HCIC056-05, 02-SRNP-20219, BOLD:ABY9051														Belvosia brigittevilchezae								Arthropoda	Insecta	Diptera	Tachinidae	Belvosia		brigittevilchezae				Fleming & Woodley, 2023
Paratype	DHJPAR0001135	http://janzen.sas.upenn.edu			D.J. Janzen, W. Hallachs & Gloria Sihezar	DHJPAR0001135	1		adult					pinned		HCIC048-05, 03-SRNP-5965, BOLD:ABY9051														Belvosia brigittevilchezae								Arthropoda	Insecta	Diptera	Tachinidae	Belvosia		brigittevilchezae				Fleming & Woodley, 2023
Paratype	DHJPAR0001134	http://janzen.sas.upenn.edu			D.J. Janzen, W. Hallachs & Osvaldo Espinoza	DHJPAR0001134	1		adult					pinned		HCIC040-05, 03-SRNP-6038, BOLD:ABY9051														Belvosia brigittevilchezae								Arthropoda	Insecta	Diptera	Tachinidae	Belvosia		brigittevilchezae				Fleming & Woodley, 2023
Paratype	DHJPAR0001133	http://janzen.sas.upenn.edu			D.J. Janzen, W. Hallachs & Carolina Cano	DHJPAR0001133	1		adult					pinned		HCIC032-05, 03-SRNP-10736, BOLD:ABY9051														Belvosia brigittevilchezae								Arthropoda	Insecta	Diptera	Tachinidae	Belvosia		brigittevilchezae				Fleming & Woodley, 2023
Paratype	DHJPAR0001131	http://janzen.sas.upenn.edu			D.J. Janzen, W. Hallachs & Minor Carmona	DHJPAR0001131	1		adult					pinned		HCIC016-05, 03-SRNP-10608, BOLD:ABY9051														Belvosia brigittevilchezae								Arthropoda	Insecta	Diptera	Tachinidae	Belvosia		brigittevilchezae				Fleming & Woodley, 2023
Holotype	DHJPAR0024435	http://janzen.sas.upenn.edu			D.J. Janzen, W. Hallachs & Leonel Siezar	DHJPAR0024435	1		adult					pinned		ASTAW545-08, 08-SRNP-70056, BOLD:ABY9051														Belvosia brigittevilchezae								Arthropoda	Insecta	Diptera	Tachinidae	Belvosia		brigittevilchezae				Fleming & Woodley, 2023
[truncated: 105 more columns]

## Sheet: B. calixtomoragai
typeStatus	catalogNumber	occurrenceDetails	occurrenceRemarks	recordNumber	recordedBy	individualID	individualCount	sex	lifeStage	reproductiveCondition	behavior	establishmentMeans	occurrenceStatus	preparations	disposition	otherCatalogNumbers	previousIdentifications	associatedMedia	associatedReferences	associatedOccurrences	associatedSequences	taxonID	scientificNameID	acceptedNameUsageID	parentNameUsageID	originalNameUsageID	nameAccordingToID	namePublishedInID	taxonConceptID	scientificName	acceptedNameUsage	parentNameUsage	originalNameUsage	nameAccordingTo	namePublishedIn	higherClassification	kingdom	phylum	class	order	family	genus	subgenus	specificEpithet	infraspecificEpithet	taxonRank	verbatimTaxonRank	scientificNameAuthorship	vernacularName
Paratype	DHJPAR0050450	http://janzen.sas.upenn.edu			D.H. Janzen, W. Hallwachs & Guillermo Pereira	DHJPAR0050450	121		adult					pinned		ACGBA3042-13, 12-SRNP-12674, BOLD:AAA2582														Belvosia calixtomoragai								Arthropoda	Insecta	Diptera	Tachinidae	Belvosia		calixtomoragai				Fleming & Woodley, 2023
Paratype	DHJPAR0050446	http://janzen.sas.upenn.edu			D.H. Janzen, W. Hallwachs & Guillermo Pereira	DHJPAR0050446	120		adult					pinned		ACGBA3038-13, 12-SRNP-12672, BOLD:AAA2582														Belvosia calixtomoragai								Arthropoda	Insecta	Diptera	Tachinidae	Belvosia		calixtomoragai				Fleming & Woodley, 2023
Paratype	DHJPAR0050445	http://janzen.sas.upenn.edu			D.H. Janzen, W. Hallwachs & Guillermo Pereira	DHJPAR0050445	119		adult					pinned		ACGBA3037-13, 12-SRNP-12671														Belvosia calixtomoragai								Arthropoda	Insecta	Diptera	Tachinidae	Belvosia		calixtomoragai				Fleming & Woodley, 2023
Paratype	DHJPAR0029970	http://janzen.sas.upenn.edu			D.H. Janzen, W. Hallwachs & Guillermo Pereira	DHJPAR0029970	118		adult					pinned		ASHYB714-09, 08-SRNP-16539, BOLD:AAA2582														Belvosia calixtomoragai								Arthropoda	Insecta	Diptera	Tachinidae	Belvosia		calixtomoragai				Fleming & Woodley, 2023
Paratype	DHJPAR0029556	http://janzen.sas.upenn.edu			D.H. Janzen, W. Hallwachs & Osvaldo Espinoza	DHJPAR0029556	117		adult					pinned		ASHYM977-09, 08-SRNP-4820, BOLD:AAA2582														Belvosia calixtomoragai								Arthropoda	Insecta	Diptera	Tachinidae	Belvosia		calixtomoragai				Fleming & Woodley, 2023
Paratype	DHJPAR0023561	http://janzen.sas.upenn.edu			D.H. Janzen, W. Hallwachs & Harry Ramirez	DHJPAR0023561	116		adult					pinned		ASTAW418-08, 07-SRNP-47136, BOLD:AAA2582														Belvosia calixtomoragai								Arthropoda	Insecta	Diptera	Tachinidae	Belvosia		calixtomoragai				Fleming & Woodley, 2023
Paratype	DHJPAR0019512	http://janzen.sas.upenn.edu			D.H. Janzen, W. Hallwachs & Roberto Espinoza	DHJPAR0019512	115		adult					pinned		ASTAB060-07, 07-SRNP-21044, BOLD:AAA2582														Belvosia calixtomoragai								Arthropoda	Insecta	Diptera	Tachinidae	Belvosia		calixtomoragai				Fleming & Woodley, 2023
Paratype	DHJPAR0019511	http://janzen.sas.upenn.edu			D.H. Janzen, W. Hallwachs & Jorge Hernandez	DHJPAR0019511	114		adult					pinned		ASTAB059-07, 07-SRNP-21068, BOLD:AAA2582														Belvosia calixtomoragai								Arthropoda	Insecta	Diptera	Tachinidae	Belvosia		calixtomoragai				Fleming & Woodley, 2023
Paratype	DHJPAR0019510	http://janzen.sas.upenn.edu			D.H. Janzen, W. Hallwachs & Jorge Hernandez	DHJPAR0019510	113		adult					pinned		ASTAB058-07, 07-SRNP-21066, BOLD:AAA2582														Belvosia calixtomoragai								Arthropoda	Insecta	Diptera	Tachinidae	Belvosia		calixtomoragai				Fleming & Woodley, 2023
Paratype	DHJPAR0019509	http://janzen.sas.upenn.edu			D.H. Janzen, W. Hallwachs & Jorge Hernandez	DHJPAR0019509	112		adult					pinned		ASTAB057-07, 07-SRNP-21053, BOLD:AAA2582														Belvosia calixtomoragai								Arthropoda	Insecta	Diptera	Tachinidae	Belvosia		calixtomoragai				Fleming & Woodley, 2023
Paratype	DHJPAR0019508	http://janzen.sas.upenn.edu			D.H. Janzen, W. Hallwachs & Roberto Espinoza	DHJPAR0019508	111		adult					pinned		ASTAB056-07, 07-SRNP-21028, BOLD:AAA2582														Belvosia calixtomoragai								Arthropoda	Insecta	Diptera	Tachinidae	Belvosia		calixtomoragai				Fleming & Woodley, 2023
Paratype	DHJPAR0019507	http://janzen.sas.upenn.edu			D.H. Janzen, W. Hallwachs & Roberto Espinoza	DHJPAR0019507	110		adult					pinned		ASTAB055-07, 07-SRNP-21029, BOLD:AAA2582														Belvosia calixtomoragai								Arthropoda	Insecta	Diptera	Tachinidae	Belvosia		calixtomoragai				Fleming & Woodley, 2023
Paratype	DHJPAR0019506	http://janzen.sas.upenn.edu			D.H. Janzen, W. Hallwachs & Lucia Rios	DHJPAR0019506	109		adult					pinned		ASTAB054-07, 07-SRNP-20676														Belvosia calixtomoragai								Arthropoda	Insecta	Diptera	Tachinidae	Belvosia		calixtomoragai				Fleming & Woodley, 2023
Paratype	DHJPAR0019500	http://janzen.sas.upenn.edu			D.H. Janzen, W. Hallwachs & Elieth Cantillano	DHJPAR0019500	108		adult					pinned		ASTAB048-07, 07-SRNP-20549, BOLD:AAA2582														Belvosia calixtomoragai								Arthropoda	Insecta	Diptera	Tachinidae	Belvosia		calixtomoragai				Fleming & Woodley, 2023
Paratype	DHJPAR0019499	http://janzen.sas.upenn.edu			D.H. Janzen, W. Hallwachs & Lucia Rios	DHJPAR0019499	107		adult					pinned		ASTAB047-07, 07-SRNP-20703, BOLD:AAA2582														Belvosia calixtomoragai								Arthropoda	Insecta	Diptera	Tachinidae	Belvosia		calixtomoragai				Fleming & Woodley, 2023
Paratype	DHJPAR0019498	http://janzen.sas.upenn.edu			D.H. Janzen, W. Hallwachs & Lucia Rios	DHJPAR0019498	106		adult					pinned		ASTAB046-07, 07-SRNP-20770, BOLD:AAA2582														Belvosia calixtomoragai								Arthropoda	Insecta	Diptera	Tachinidae	Belvosia		calixtomoragai				Fleming & Woodley, 2023
Paratype	DHJPAR0019497	http://janzen.sas.upenn.edu			D.H. Janzen, W. Hallwachs & Lucia Rios	DHJPAR0019497	105		adult					pinned		ASTAB045-07, 07-SRNP-20773, BOLD:AAA2582														Belvosia calixtomoragai								Arthropoda	Insecta	Diptera	Tachinidae	Belvosia		calixtomoragai				Fleming & Woodley, 2023
Paratype	DHJPAR0019496	http://janzen.sas.upenn.edu			D.H. Janzen, W. Hallwachs & Lucia Rios	DHJPAR0019496	104		adult					pinned		ASTAB044-07, 07-SRNP-20696, BOLD:AAA2582														Belvosia calixtomoragai								Arthropoda	Insecta	Diptera	Tachinidae	Belvosia		calixtomoragai				Fleming & Woodley, 2023
Paratype	DHJPAR0019495	http://janzen.sas.upenn.edu			D.H. Janzen, W. Hallwachs & Lucia Rios	DHJPAR0019495	103		adult					pinned		ASTAB043-07, 07-SRNP-20730, BOLD:AAA2582														Belvosia calixtomoragai								Arthropoda	Insecta	Diptera	Tachinidae	Belvosia		calixtomoragai				Fleming & Woodley, 2023
Paratype	DHJPAR0019493	http://janzen.sas.upenn.edu			D.H. Janzen, W. Hallwachs & Lucia Rios	DHJPAR0019493	102		adult					pinned		ASTAB041-07, 07-SRNP-20772, BOLD:AAA2582														Belvosia calixtomoragai								Arthropoda	Insecta	Diptera	Tachinidae	Belvosia		calixtomoragai				Fleming & Woodley, 2023
Paratype	DHJPAR0019492	http://janzen.sas.upenn.edu			D.H. Janzen, W. Hallwachs & Elieth Cantillano	DHJPAR0019492	101		adult					pinned		ASTAB040-07, 07-SRNP-20623, BOLD:AAA2582														Belvosia calixtomoragai								Arthropoda	Insecta	Diptera	Tachinidae	Belvosia		calixtomoragai				Fleming & Woodley, 2023
Paratype	DHJPAR0019491	http://janzen.sas.upenn.edu			D.H. Janzen, W. Hallwachs & Lucia Rios	DHJPAR0019491	100		adult					pinned		ASTAB039-07, 07-SRNP-20684, BOLD:AAA2582														Belvosia calixtomoragai								Arthropoda	Insecta	Diptera	Tachinidae	Belvosia		calixtomoragai				Fleming & Woodley, 2023
Paratype	DHJPAR0019490	http://janzen.sas.upenn.edu			D.H. Janzen, W. Hallwachs & Elieth Cantillano	DHJPAR0019490	99		adult					pinned		ASTAB038-07, 07-SRNP-20608, BOLD:AAA2582														Belvosia calixtomoragai								Arthropoda	Insecta	Diptera	Tachinidae	Belvosia		calixtomoragai				Fleming & Woodley, 2023
Paratype	DHJPAR0001132	http://janzen.sas.upenn.edu			D.H. Janzen, W. Hallwachs & Jose Perez	DHJPAR0001132	1		adult					pinned		HCIC024-05, 03-SRNP-6193, BOLD:AAA2582														Belvosia calixtomoragai								Arthropoda	Insecta	Diptera	Tachinidae	Belvosia		calixtomoragai				Fleming & Woodley, 2023
Paratype	DHJPAR0019488	http://janzen.sas.upenn.edu			D.H. Janzen, W. Hallwachs & Elieth Cantillano	DHJPAR0019488	97		adult					pinned		ASTAB036-07, 07-SRNP-20573, BOLD:AAA2582														Belvosia calixtomoragai								Arthropoda	Insecta	Diptera	Tachinidae	Belvosia		calixtomoragai				Fleming & Woodley, 2023
Paratype	DHJPAR0019487	http://janzen.sas.upenn.edu			D.H. Janzen, W. Hallwachs & Jorge Hernandez	DHJPAR0019487	96		adult					pinned		ASTAB035-07, 07-SRNP-21079, BOLD:AAA2582														Belvosia calixtomoragai								Arthropoda	Insecta	Diptera	Tachinidae	Belvosia		calixtomoragai				Fleming & Woodley, 2023
Paratype	DHJPAR0019486	http://janzen.sas.upenn.edu			D.H. Janzen, W. Hallwachs & Jorge Hernandez	DHJPAR0019486	95		adult					pinned		ASTAB034-07, 07-SRNP-21012, BOLD:AAA2582														Belvosia calixtomoragai								Arthropoda	Insecta	Diptera	Tachinidae	Belvosia		calixtomoragai				Fleming & Woodley, 2023
Paratype	DHJPAR0019484	http://janzen.sas.upenn.edu			D.H. Janzen, W. Hallwachs & Roberto Espinoza	DHJPAR0019484	94		adult					pinned		ASTAB032-07, 07-SRNP-21022														Belvosia calixtomoragai								Arthropoda	Insecta	Diptera	Tachinidae	Belvosia		calixtomoragai				Fleming & Woodley, 2023
Paratype	DHJPAR0019483	http://janzen.sas.upenn.edu			D.H. Janzen, W. Hallwachs & Jorge Hernandez	DHJPAR0019483	93		adult					pinned		ASTAB031-07, 07-SRNP-21077, BOLD:AAA2582														Belvosia calixtomoragai								Arthropoda	Insecta	Diptera	Tachinidae	Belvosia		calixtomoragai				Fleming & Woodley, 2023
Paratype	DHJPAR0019482	http://janzen.sas.upenn.edu			D.H. Janzen, W. Hallwachs & Roberto Espinoza	DHJPAR0019482	92		adult					pinned		ASTAB030-07, 07-SRNP-21017, BOLD:AAA2582														Belvosia calixtomoragai								Arthropoda	Insecta	Diptera	Tachinidae	Belvosia		calixtomoragai				Fleming & Woodley, 2023
Paratype	DHJPAR0019481	http://janzen.sas.upenn.edu			D.H. Janzen, W. Hallwachs & Roberto Espinoza	DHJPAR0019481	91		adult					pinned		ASTAB029-07, 07-SRNP-21018, BOLD:AAA2582														Belvosia calixtomoragai								Arthropoda	Insecta	Diptera	Tachinidae	Belvosia		calixtomoragai				Fleming & Woodley, 2023
Paratype	DHJPAR0019480	http://janzen.sas.upenn.edu			D.H. Janzen, W. Hallwachs & Jorge Hernandez	DHJPAR0019480	90		adult					pinned		ASTAB028-07, 07-SRNP-21078, BOLD:AAA2582														Belvosia calixtomoragai								Arthropoda	Insecta	Diptera	Tachinidae	Belvosia		calixtomoragai				Fleming & Woodley, 2023
Paratype	DHJPAR0019479	http://janzen.sas.upenn.edu			D.H. Janzen, W. Hallwachs & Jorge Hernandez	DHJPAR0019479	89		adult					pinned		ASTAB027-07, 07-SRNP-21058, BOLD:AAA2582														Belvosia calixtomoragai								Arthropoda	Insecta	Diptera	Tachinidae	Belvosia		calixtomoragai				Fleming & Woodley, 2023
Paratype	DHJPAR0019478	http://janzen.sas.upenn.edu			D.H. Janzen, W. Hallwachs & Roberto Espinoza	DHJPAR0019478	88		adult					pinned		ASTAB026-07, 07-SRNP-21035, BOLD:AAA2582														Belvosia calixtomoragai								Arthropoda	Insecta	Diptera	Tachinidae	Belvosia		calixtomoragai				Fleming & Woodley, 2023
Paratype	DHJPAR0019477	http://janzen.sas.upenn.edu			D.H. Janzen, W. Hallwachs & Jorge Hernandez	DHJPAR0019477	87		adult					pinned		ASTAB025-07, 07-SRNP-21074, BOLD:AAA2582														Belvosia calixtomoragai								Arthropoda	Insecta	Diptera	Tachinidae	Belvosia		calixtomoragai				Fleming & Woodley, 2023
Paratype	DHJPAR0019476	http://janzen.sas.upenn.edu			D.H. Janzen, W. Hallwachs & Jorge Hernandez	DHJPAR0019476	86		adult					pinned		ASTAB024-07, 07-SRNP-21014, BOLD:AAA2582														Belvosia calixtomoragai								Arthropoda	Insecta	Diptera	Tachinidae	Belvosia		calixtomoragai				Fleming & Woodley, 2023
Paratype	DHJPAR0019475	http://janzen.sas.upenn.edu			D.H. Janzen, W. Hallwachs & Jorge Hernandez	DHJPAR0019475	85		adult					pinned		ASTAB023-07, 07-SRNP-21069, BOLD:AAA2582														Belvosia calixtomoragai								Arthropoda	Insecta	Diptera	Tachinidae	Belvosia		calixtomoragai				Fleming & Woodley, 2023
Paratype	DHJPAR0019473	http://janzen.sas.upenn.edu			D.H. Janzen, W. Hallwachs & Roberto Espinoza	DHJPAR0019473	84		adult					pinned		ASTAB021-07, 07-SRNP-21043, BOLD:AAA2582														Belvosia calixtomoragai								Arthropoda	Insecta	Diptera	Tachinidae	Belvosia		calixtomoragai				Fleming & Woodley, 2023
Paratype	DHJPAR0019472	http://janzen.sas.upenn.edu			D.H. Janzen, W. Hallwachs & Roberto Espinoza	DHJPAR0019472	83		adult					pinned		ASTAB020-07, 07-SRNP-21042, BOLD:AAA2582														Belvosia calixtomoragai								Arthropoda	Insecta	Diptera	Tachinidae	Belvosia		calixtomoragai				Fleming & Woodley, 2023
Paratype	DHJPAR0019471	http://janzen.sas.upenn.edu			D.H. Janzen, W. Hallwachs & Roberto Espinoza	DHJPAR0019471	82		adult					pinned		ASTAB019-07, 07-SRNP-21019, BOLD:AAA2582														Belvosia calixtomoragai								Arthropoda	Insecta	Diptera	Tachinidae	Belvosia		calixtomoragai				Fleming & Woodley, 2023
Paratype	DHJPAR0019470	http://janzen.sas.upenn.edu			D.H. Janzen, W. Hallwachs & Jorge Hernandez	DHJPAR0019470	81		adult					pinned		ASTAB018-07, 07-SRNP-21067, BOLD:AAA2582														Belvosia calixtomoragai								Arthropoda	Insecta	Diptera	Tachinidae	Belvosia		calixtomoragai				Fleming & Woodley, 2023
Paratype	DHJPAR0019469	http://janzen.sas.upenn.edu			D.H. Janzen, W. Hallwachs & Jorge Hernandez	DHJPAR0019469	80		adult					pinned		ASTAB017-07, 07-SRNP-21075, BOLD:AAA2582														Belvosia calixtomoragai								Arthropoda	Insecta	Diptera	Tachinidae	Belvosia		calixtomoragai				Fleming & Woodley, 2023
Paratype	DHJPAR0019468	http://janzen.sas.upenn.edu			D.H. Janzen, W. Hallwachs & Roberto Espinoza	DHJPAR0019468	79		adult					pinned		ASTAB016-07, 07-SRNP-21049, BOLD:AAA2582														Belvosia calixtomoragai								Arthropoda	Insecta	Diptera	Tachinidae	Belvosia		calixtomoragai				Fleming & Woodley, 2023
Paratype	DHJPAR0019467	http://janzen.sas.upenn.edu			D.H. Janzen, W. Hallwachs & Roberto Espinoza	DHJPAR0019467	78		adult					pinned		ASTAB015-07, 07-SRNP-21080, BOLD:AAA2582														Belvosia calixtomoragai								Arthropoda	Insecta	Diptera	Tachinidae	Belvosia		calixtomoragai				Fleming & Woodley, 2023
Paratype	DHJPAR0019466	http://janzen.sas.upenn.edu			D.H. Janzen, W. Hallwachs & Elieth Cantillano	DHJPAR0019466	77		adult					pinned		ASTAB014-07, 07-SRNP-20507, BOLD:AAA2582														Belvosia calixtomoragai								Arthropoda	Insecta	Diptera	Tachinidae	Belvosia		calixtomoragai				Fleming & Woodley, 2023
Paratype	DHJPAR0019465	http://janzen.sas.upenn.edu			D.H. Janzen, W. Hallwachs	DHJPAR0019465	76		adult					pinned		ASTAB013-07, 07-SRNP-21041, BOLD:AAA2582														Belvosia calixtomoragai								Arthropoda	Insecta	Diptera	Tachinidae	Belvosia		calixtomoragai				Fleming & Woodley, 2023
Paratype	DHJPAR0019464	http://janzen.sas.upenn.edu			D.H. Janzen, W. Hallwachs & Jorge Hernandez	DHJPAR0019464	75		adult					pinned		ASTAB012-07, 07-SRNP-21056, BOLD:AAA2582														Belvosia calixtomoragai								Arthropoda	Insecta	Diptera	Tachinidae	Belvosia		calixtomoragai				Fleming & Woodley, 2023
Paratype	DHJPAR0019463	http://janzen.sas.upenn.edu			D.H. Janzen, W. Hallwachs & Jorge Hernandez	DHJPAR0019463	74		adult					pinned		ASTAB011-07, 07-SRNP-21050, BOLD:AAA2582														Belvosia calixtomoragai								Arthropoda	Insecta	Diptera	Tachinidae	Belvosia		calixtomoragai				Fleming & Woodley, 2023
Paratype	DHJPAR0019462	http://janzen.sas.upenn.edu			D.H. Janzen, W. Hallwachs & Jorge Hernandez	DHJPAR0019462	73		adult					pinned		ASTAB010-07, 07-SRNP-21010, BOLD:AAA2582														Belvosia calixtomoragai								Arthropoda	Insecta	Diptera	Tachinidae	Belvosia		calixtomoragai				Fleming & Woodley, 2023
Paratype	DHJPAR0019461	http://janzen.sas.upenn.edu			D.H. Janzen, W. Hallwachs & Jorge Hernandez	DHJPAR0019461	72		adult					pinned		ASTAB009-07, 07-SRNP-21073, BOLD:AAA2582														Belvosia calixtomoragai								Arthropoda	Insecta	Diptera	Tachinidae	Belvosia		calixtomoragai				Fleming & Woodley, 2023
Paratype	DHJPAR0019460	http://janzen.sas.upenn.edu			D.H. Janzen, W. Hallwachs & Roster Moraga	DHJPAR0019460	71		adult					pinned		ASTAB008-07, 07-SRNP-21166, BOLD:AAA2582														Belvosia calixtomoragai								Arthropoda	Insecta	Diptera	Tachinidae	Belvosia		calixtomoragai				Fleming & Woodley, 2023
Paratype	DHJPAR0019459	http://janzen.sas.upenn.edu			D.H. Janzen, W. Hallwachs & Roberto Espinoza	DHJPAR0019459	70		adult					pinned		ASTAB007-07, 07-SRNP-21038, BOLD:AAA2582														Belvosia calixtomoragai								Arthropoda	Insecta	Diptera	Tachinidae	Belvosia		calixtomoragai				Fleming & Woodley, 2023
Paratype	DHJPAR0019458	http://janzen.sas.upenn.edu			D.H. Janzen, W. Hallwachs & Jorge Hernandez	DHJPAR0019458	69		adult					pinned		ASTAB006-07, 07-SRNP-21076, BOLD:AAA2582														Belvosia calixtomoragai								Arthropoda	Insecta	Diptera	Tachinidae	Belvosia		calixtomoragai				Fleming & Woodley, 2023
Paratype	DHJPAR0019455	http://janzen.sas.upenn.edu			D.H. Janzen, W. Hallwachs & Jorge Hernandez	DHJPAR0019455	68		adult					pinned		ASTAB003-07, 07-SRNP-21061, BOLD:AAA2582														Belvosia calixtomoragai								Arthropoda	Insecta	Diptera	Tachinidae	Belvosia		calixtomoragai				Fleming & Woodley, 2023
Paratype	DHJPAR0019454	http://janzen.sas.upenn.edu			D.H. Janzen, W. Hallwachs & Roberto Espinoza	DHJPAR0019454	67		adult					pinned		ASTAB002-07, 07-SRNP-21025, BOLD:AAA2582														Belvosia calixtomoragai								Arthropoda	Insecta	Diptera	Tachinidae	Belvosia		calixtomoragai				Fleming & Woodley, 2023
Paratype	DHJPAR0003918	http://janzen.sas.upenn.edu			D.H. Janzen, W. Hallwachs & gusaneros	DHJPAR0003918	66		adult					pinned		ASBE261-06, 91-SRNP-3136.205, BOLD:AAA2582														Belvosia calixtomoragai								Arthropoda	Insecta	Diptera	Tachinidae	Belvosia		calixtomoragai				Fleming & Woodley, 2023
Paratype	DHJPAR0003917	http://janzen.sas.upenn.edu			D.H. Janzen, W. Hallwachs & gusaneros	DHJPAR0003917	65		adult					pinned		ASBE260-06, 91-SRNP-3136.209, BOLD:AAA2582														Belvosia calixtomoragai								Arthropoda	Insecta	Diptera	Tachinidae	Belvosia		calixtomoragai				Fleming & Woodley, 2023
Paratype	DHJPAR0003916	http://janzen.sas.upenn.edu			D.H. Janzen, W. Hallwachs & gusaneros	DHJPAR0003916	64		adult					pinned		ASBE259-06, 91-SRNP-3136.217, BOLD:AAA2582														Belvosia calixtomoragai								Arthropoda	Insecta	Diptera	Tachinidae	Belvosia		calixtomoragai				Fleming & Woodley, 2023
Paratype	DHJPAR0003915	http://janzen.sas.upenn.edu			D.H. Janzen, W. Hallwachs & gusaneros	DHJPAR0003915	63		adult					pinned		ASBE258-06, 91-SRNP-3136.220														Belvosia calixtomoragai								Arthropoda	Insecta	Diptera	Tachinidae	Belvosia		calixtomoragai				Fleming & Woodley, 2023
Paratype	DHJPAR0003914	http://janzen.sas.upenn.edu			D.H. Janzen, W. Hallwachs & gusaneros	DHJPAR0003914	62		adult					pinned		ASBE257-06, 91-SRNP-3136.222, BOLD:AAA2582														Belvosia calixtomoragai								Arthropoda	Insecta	Diptera	Tachinidae	Belvosia		calixtomoragai				Fleming & Woodley, 2023
Paratype	DHJPAR0003913	http://janzen.sas.upenn.edu			D.H. Janzen, W. Hallwachs & gusaneros	DHJPAR0003913	61		adult					pinned		ASBE256-06, 91-SRNP-3136.216, BOLD:AAA2582														Belvosia calixtomoragai								Arthropoda	Insecta	Diptera	Tachinidae	Belvosia		calixtomoragai				Fleming & Woodley, 2023
Paratype	DHJPAR0003911	http://janzen.sas.upenn.edu			D.H. Janzen, W. Hallwachs & gusaneros	DHJPAR0003911	60		adult					pinned		ASBE254-06, 92-SRNP-6091.55														Belvosia calixtomoragai								Arthropoda	Insecta	Diptera	Tachinidae	Belvosia		calixtomoragai				Fleming & Woodley, 2023
Paratype	DHJPAR0003910	http://janzen.sas.upenn.edu			D.H. Janzen, W. Hallwachs & gusaneros	DHJPAR0003910	59		adult					pinned		ASBE253-06, 92-SRNP-6092.26, BOLD:AAA2582														Belvosia calixtomoragai								Arthropoda	Insecta	Diptera	Tachinidae	Belvosia		calixtomoragai				Fleming & Woodley, 2023
Paratype	DHJPAR0003909	http://janzen.sas.upenn.edu			D.H. Janzen, W. Hallwachs & gusaneros	DHJPAR0003909	58		adult					pinned		ASBE252-06, 92-SRNP-6088.59, BOLD:AAA2582														Belvosia calixtomoragai								Arthropoda	Insecta	Diptera	Tachinidae	Belvosia		calixtomoragai				Fleming & Woodley, 2023
Paratype	DHJPAR0003908	http://janzen.sas.upenn.edu			D.H. Janzen, W. Hallwachs & gusaneros	DHJPAR0003908	57		adult					pinned		ASBE251-06, 90-SRNP-2264, BOLD:AAA2582														Belvosia calixtomoragai								Arthropoda	Insecta	Diptera	Tachinidae	Belvosia		calixtomoragai				Fleming & Woodley, 2023
Paratype	DHJPAR0003907	http://janzen.sas.upenn.edu			D.H. Janzen, W. Hallwachs & gusaneros	DHJPAR0003907	56		adult					pinned		ASBE250-06, 90-SRNP-2230.7, BOLD:AAA2582														Belvosia calixtomoragai								Arthropoda	Insecta	Diptera	Tachinidae	Belvosia		calixtomoragai				Fleming & Woodley, 2023
Paratype	DHJPAR0003906	http://janzen.sas.upenn.edu			D.H. Janzen, W. Hallwachs & gusaneros	DHJPAR0003906	55		adult					pinned		ASBE249-06, 90-SRNP-2230.6, BOLD:AAA2582														Belvosia calixtomoragai								Arthropoda	Insecta	Diptera	Tachinidae	Belvosia		calixtomoragai				Fleming & Woodley, 2023
Paratype	DHJPAR0003905	http://janzen.sas.upenn.edu			D.H. Janzen, W. Hallwachs & gusaneros	DHJPAR0003905	54		adult					pinned		ASBE248-06, 90-SRNP-2230.5, BOLD:AAA2582														Belvosia calixtomoragai								Arthropoda	Insecta	Diptera	Tachinidae	Belvosia		calixtomoragai				Fleming & Woodley, 2023
Paratype	DHJPAR0003904	http://janzen.sas.upenn.edu			D.H. Janzen, W. Hallwachs & gusaneros	DHJPAR0003904	53		adult					pinned		ASBE247-06, 90-SRNP-2230.4, BOLD:AAA2582														Belvosia calixtomoragai								Arthropoda	Insecta	Diptera	Tachinidae	Belvosia		calixtomoragai				Fleming & Woodley, 2023
Paratype	DHJPAR0003903	http://janzen.sas.upenn.edu			D.H. Janzen, W. Hallwachs & gusaneros	DHJPAR0003903	52		adult					pinned		ASBE246-06, 90-SRNP-2230.3, BOLD:AAA2582														Belvosia calixtomoragai								Arthropoda	Insecta	Diptera	Tachinidae	Belvosia		calixtomoragai				Fleming & Woodley, 2023
Paratype	DHJPAR0003902	http://janzen.sas.upenn.edu			D.H. Janzen, W. Hallwachs & gusaneros	DHJPAR0003902	51		adult					pinned		ASBE245-06, 90-SRNP-2230.2, BOLD:AAA2582														Belvosia calixtomoragai								Arthropoda	Insecta	Diptera	Tachinidae	Belvosia		calixtomoragai				Fleming & Woodley, 2023
Paratype	DHJPAR0003901	http://janzen.sas.upenn.edu			D.H. Janzen, W. Hallwachs & gusaneros	DHJPAR0003901	50		adult					pinned		ASBE244-06, 90-SRNP-2230.1, BOLD:AAA2582														Belvosia calixtomoragai								Arthropoda	Insecta	Diptera	Tachinidae	Belvosia		calixtomoragai				Fleming & Woodley, 2023
Paratype	DHJPAR0003900	http://janzen.sas.upenn.edu			D.H. Janzen, W. Hallwachs & gusaneros	DHJPAR0003900	49		adult					pinned		ASBE243-06, 90-SRNP-2230, BOLD:AAA2582														Belvosia calixtomoragai								Arthropoda	Insecta	Diptera	Tachinidae	Belvosia		calixtomoragai				Fleming & Woodley, 2023
Paratype	DHJPAR0003899	http://janzen.sas.upenn.edu			D.H. Janzen, W. Hallwachs & gusaneros	DHJPAR0003899	48		adult					pinned		ASBE242-06, 90-SRNP-2009, BOLD:AAA2582														Belvosia calixtomoragai								Arthropoda	Insecta	Diptera	Tachinidae	Belvosia		calixtomoragai				Fleming & Woodley, 2023
Paratype	DHJPAR0003898	http://janzen.sas.upenn.edu			D.H. Janzen, W. Hallwachs & gusaneros	DHJPAR0003898	47		adult					pinned		ASBE241-06, 90-SRNP-2049, BOLD:AAA2582														Belvosia calixtomoragai								Arthropoda	Insecta	Diptera	Tachinidae	Belvosia		calixtomoragai				Fleming & Woodley, 2023
Paratype	DHJPAR0003897	http://janzen.sas.upenn.edu			D.H. Janzen, W. Hallwachs & gusaneros	DHJPAR0003897	46		adult					pinned		ASBE240-06, 90-SRNP-1304, BOLD:AAA2582														Belvosia calixtomoragai								Arthropoda	Insecta	Diptera	Tachinidae	Belvosia		calixtomoragai				Fleming & Woodley, 2023
Paratype	DHJPAR0003896	http://janzen.sas.upenn.edu			D.H. Janzen, W. Hallwachs & gusaneros	DHJPAR0003896	45		adult					pinned		ASBE239-06, 90-SRNP-1314, BOLD:AAA2582														Belvosia calixtomoragai								Arthropoda	Insecta	Diptera	Tachinidae	Belvosia		calixtomoragai				Fleming & Woodley, 2023
Paratype	DHJPAR0003894	http://janzen.sas.upenn.edu			D.H. Janzen, W. Hallwachs & gusaneros	DHJPAR0003894	44		adult					pinned		ASBE237-06, 90-SRNP-1170.1, BOLD:AAA2582														Belvosia calixtomoragai								Arthropoda	Insecta	Diptera	Tachinidae	Belvosia		calixtomoragai				Fleming & Woodley, 2023
Paratype	DHJPAR0003893	http://janzen.sas.upenn.edu			D.H. Janzen, W. Hallwachs & gusaneros	DHJPAR0003893	43		adult					pinned		ASBE236-06, 90-SRNP-520, BOLD:AAA2582														Belvosia calixtomoragai								Arthropoda	Insecta	Diptera	Tachinidae	Belvosia		calixtomoragai				Fleming & Woodley, 2023
Paratype	DHJPAR0003892	http://janzen.sas.upenn.edu			D.H. Janzen, W. Hallwachs & gusaneros	DHJPAR0003892	42		adult					pinned		ASBE235-06, 90-SRNP-376A, BOLD:AAA2582														Belvosia calixtomoragai								Arthropoda	Insecta	Diptera	Tachinidae	Belvosia		calixtomoragai				Fleming & Woodley, 2023
Paratype	DHJPAR0003891	http://janzen.sas.upenn.edu			D.H. Janzen, W. Hallwachs & gusaneros	DHJPAR0003891	41		adult					pinned		ASBE234-06, 91-SRNP-3136.184, BOLD:AAA2582														Belvosia calixtomoragai								Arthropoda	Insecta	Diptera	Tachinidae	Belvosia		calixtomoragai				Fleming & Woodley, 2023
Paratype	DHJPAR0003890	http://janzen.sas.upenn.edu			D.H. Janzen, W. Hallwachs & gusaneros	DHJPAR0003890	40		adult					pinned		ASBE233-06, 91-SRNP-3136.197, BOLD:AAA2582														Belvosia calixtomoragai								Arthropoda	Insecta	Diptera	Tachinidae	Belvosia		calixtomoragai				Fleming & Woodley, 2023
Paratype	DHJPAR0003889	http://janzen.sas.upenn.edu			D.H. Janzen, W. Hallwachs & gusaneros	DHJPAR0003889	39		adult					pinned		ASBE232-06, 91-SRNP-3136.190, BOLD:AAA2582														Belvosia calixtomoragai								Arthropoda	Insecta	Diptera	Tachinidae	Belvosia		calixtomoragai				Fleming & Woodley, 2023
Paratype	DHJPAR0003888	http://janzen.sas.upenn.edu			D.H. Janzen, W. Hallwachs & gusaneros	DHJPAR0003888	38		adult					pinned		ASBE231-06, 91-SRNP-3136.179, BOLD:AAA2582														Belvosia calixtomoragai								Arthropoda	Insecta	Diptera	Tachinidae	Belvosia		calixtomoragai				Fleming & Woodley, 2023
Paratype	DHJPAR0003887	http://janzen.sas.upenn.edu			D.H. Janzen, W. Hallwachs & gusaneros	DHJPAR0003887	37		adult					pinned		ASBE230-06, 91-SRNP-3136.177, BOLD:AAA2582														Belvosia calixtomoragai								Arthropoda	Insecta	Diptera	Tachinidae	Belvosia		calixtomoragai				Fleming & Woodley, 2023
Paratype	DHJPAR0003886	http://janzen.sas.upenn.edu			D.H. Janzen, W. Hallwachs & gusaneros	DHJPAR0003886	36		adult					pinned		ASBE229-06, 91-SRNP-3136.163, BOLD:AAA2582														Belvosia calixtomoragai								Arthropoda	Insecta	Diptera	Tachinidae	Belvosia		calixtomoragai				Fleming & Woodley, 2023
Paratype	DHJPAR0003885	http://janzen.sas.upenn.edu			D.H. Janzen, W. Hallwachs & gusaneros	DHJPAR0003885	35		adult					pinned		ASBE228-06, 91-SRNP-3136.162, BOLD:AAA2582														Belvosia calixtomoragai								Arthropoda	Insecta	Diptera	Tachinidae	Belvosia		calixtomoragai				Fleming & Woodley, 2023
Paratype	DHJPAR0003884	http://janzen.sas.upenn.edu			D.H. Janzen, W. Hallwachs & gusaneros	DHJPAR0003884	34		adult					pinned		ASBE227-06, 91-SRNP-3136.151, BOLD:AAA2582														Belvosia calixtomoragai								Arthropoda	Insecta	Diptera	Tachinidae	Belvosia		calixtomoragai				Fleming & Woodley, 2023
Paratype	DHJPAR0003883	http://janzen.sas.upenn.edu			D.H. Janzen, W. Hallwachs & gusaneros	DHJPAR0003883	33		adult					pinned		ASBE226-06, 91-SRNP-3136.141, BOLD:AAA2582														Belvosia calixtomoragai								Arthropoda	Insecta	Diptera	Tachinidae	Belvosia		calixtomoragai				Fleming & Woodley, 2023
Paratype	DHJPAR0003882	http://janzen.sas.upenn.edu			D.H. Janzen, W. Hallwachs & gusaneros	DHJPAR0003882	32		adult					pinned		ASBE225-06, 91-SRNP-3136.154, BOLD:AAA2582														Belvosia calixtomoragai								Arthropoda	Insecta	Diptera	Tachinidae	Belvosia		calixtomoragai				Fleming & Woodley, 2023
Paratype	DHJPAR0003881	http://janzen.sas.upenn.edu			D.H. Janzen, W. Hallwachs & gusaneros	DHJPAR0003881	31		adult					pinned		ASBE224-06, 91-SRNP-3136.134, BOLD:AAA2582														Belvosia calixtomoragai								Arthropoda	Insecta	Diptera	Tachinidae	Belvosia		calixtomoragai				Fleming & Woodley, 2023
Paratype	DHJPAR0003880	http://janzen.sas.upenn.edu			D.H. Janzen, W. Hallwachs & gusaneros	DHJPAR0003880	30		adult					pinned		ASBE223-06, 91-SRNP-3136.129, BOLD:AAA2582														Belvosia calixtomoragai								Arthropoda	Insecta	Diptera	Tachinidae	Belvosia		calixtomoragai				Fleming & Woodley, 2023
Paratype	DHJPAR0003879	http://janzen.sas.upenn.edu			D.H. Janzen, W. Hallwachs & gusaneros	DHJPAR0003879	29		adult					pinned		ASBE222-06, 91-SRNP-3136.128														Belvosia calixtomoragai								Arthropoda	Insecta	Diptera	Tachinidae	Belvosia		calixtomoragai				Fleming & Woodley, 2023
Paratype	DHJPAR0003878	http://janzen.sas.upenn.edu			D.H. Janzen, W. Hallwachs & gusaneros	DHJPAR0003878	28		adult					pinned		ASBE221-06, 91-SRNP-3136.127, BOLD:AAA2582														Belvosia calixtomoragai								Arthropoda	Insecta	Diptera	Tachinidae	Belvosia		calixtomoragai				Fleming & Woodley, 2023
Paratype	DHJPAR0003877	http://janzen.sas.upenn.edu			D.H. Janzen, W. Hallwachs & gusaneros	DHJPAR0003877	27		adult					pinned		ASBE220-06, 91-SRNP-3136.126, BOLD:AAA2582														Belvosia calixtomoragai								Arthropoda	Insecta	Diptera	Tachinidae	Belvosia		calixtomoragai				Fleming & Woodley, 2023
Paratype	DHJPAR0003876	http://janzen.sas.upenn.edu			D.H. Janzen, W. Hallwachs & gusaneros	DHJPAR0003876	26		adult					pinned		ASBE219-06, 91-SRNP-3136.87, BOLD:AAA2582														Belvosia calixtomoragai								Arthropoda	Insecta	Diptera	Tachinidae	Belvosia		calixtomoragai				Fleming & Woodley, 2023
Paratype	DHJPAR0003875	http://janzen.sas.upenn.edu			D.H. Janzen, W. Hallwachs & gusaneros	DHJPAR0003875	25		adult					pinned		ASBE218-06, 91-SRNP-3136.76, BOLD:AAA2582														Belvosia calixtomoragai								Arthropoda	Insecta	Diptera	Tachinidae	Belvosia		calixtomoragai				Fleming & Woodley, 2023
Paratype	DHJPAR0003874	http://janzen.sas.upenn.edu			D.H. Janzen, W. Hallwachs & gusaneros	DHJPAR0003874	24		adult					pinned		ASBE217-06, 91-SRNP-3136.74, BOLD:AAA2582														Belvosia calixtomoragai								Arthropoda	Insecta	Diptera	Tachinidae	Belvosia		calixtomoragai				Fleming & Woodley, 2023
Paratype	DHJPAR0003873	http://janzen.sas.upenn.edu			D.H. Janzen, W. Hallwachs & gusaneros	DHJPAR0003873	23		adult					pinned		ASBE216-06, 91-SRNP-3136.68, BOLD:AAA2582														Belvosia calixtomoragai								Arthropoda	Insecta	Diptera	Tachinidae	Belvosia		calixtomoragai				Fleming & Woodley, 2023
Paratype	DHJPAR0003872	http://janzen.sas.upenn.edu			D.H. Janzen, W. Hallwachs & gusaneros	DHJPAR0003872	22		adult					pinned		ASBE215-06, 91-SRNP-3136.29, BOLD:AAA2582														Belvosia calixtomoragai								Arthropoda	Insecta	Diptera	Tachinidae	Belvosia		calixtomoragai				Fleming & Woodley, 2023
Paratype	DHJPAR0003871	http://janzen.sas.upenn.edu			D.H. Janzen, W. Hallwachs & gusaneros	DHJPAR0003871	21		adult					pinned		ASBE214-06, 91-SRNP-3136.8a, BOLD:AAA2582														Belvosia calixtomoragai								Arthropoda	Insecta	Diptera	Tachinidae	Belvosia		calixtomoragai				Fleming & Woodley, 2023
Paratype	DHJPAR0003870	http://janzen.sas.upenn.edu			D.H. Janzen, W. Hallwachs & gusaneros	DHJPAR0003870	20		adult					pinned		ASBE213-06, 91-SRNP-3136.2, BOLD:AAA2582														Belvosia calixtomoragai								Arthropoda	Insecta	Diptera	Tachinidae	Belvosia		calixtomoragai				Fleming & Woodley, 2023
Paratype	DHJPAR0003869	http://janzen.sas.upenn.edu			D.H. Janzen, W. Hallwachs & gusaneros	DHJPAR0003869	19		adult					pinned		ASBE212-06, 86-SRNP-312, BOLD:AAA2582														Belvosia calixtomoragai								Arthropoda	Insecta	Diptera	Tachinidae	Belvosia		calixtomoragai				Fleming & Woodley, 2023
Paratype	DHJPAR0003868	http://janzen.sas.upenn.edu			D.H. Janzen, W. Hallwachs & Daniel H. Janzen	DHJPAR0003868	18		adult					pinned		ASBE211-06, 83-SRNP-1322														Belvosia calixtomoragai								Arthropoda	Insecta	Diptera	Tachinidae	Belvosia		calixtomoragai				Fleming & Woodley, 2023
Paratype	DHJPAR0003867	http://janzen.sas.upenn.edu			D.H. Janzen, W. Hallwachs & Daniel H. Janzen	DHJPAR0003867	17		adult					pinned		ASBE210-06, 79-SRNP-55C.2,														Belvosia calixtomoragai								Arthropoda	Insecta	Diptera	Tachinidae	Belvosia		calixtomoragai				Fleming & Woodley, 2023
Paratype	DHJPAR0003866	http://janzen.sas.upenn.edu			D.H. Janzen, W. Hallwachs & Daniel H. Janzen	DHJPAR0003866	16		adult					pinned		ASBE209-06, 79-SRNP-55C.1,														Belvosia calixtomoragai								Arthropoda	Insecta	Diptera	Tachinidae	Belvosia		calixtomoragai				Fleming & Woodley, 2023
Paratype	DHJPAR0003598	http://janzen.sas.upenn.edu			D.H. Janzen, W. Hallwachs & gusaneros	DHJPAR0003598	15		adult					pinned		HCIC702-05, 90-SRNP-1763, BOLD:AAA2582														Belvosia calixtomoragai								Arthropoda	Insecta	Diptera	Tachinidae	Belvosia		calixtomoragai				Fleming & Woodley, 2023
Paratype	DHJPAR0003597	http://janzen.sas.upenn.edu			D.H. Janzen, W. Hallwachs & gusaneros	DHJPAR0003597	14		adult					pinned		HCIC701-05, 90-SRNP-1763														Belvosia calixtomoragai								Arthropoda	Insecta	Diptera	Tachinidae	Belvosia		calixtomoragai				Fleming & Woodley, 2023
Paratype	DHJPAR0003596	http://janzen.sas.upenn.edu			D.H. Janzen, W. Hallwachs & gusaneros	DHJPAR0003596	13		adult					pinned		HCIC700-05, 90-SRNP-1763, BOLD:AAA2299														Belvosia calixtomoragai								Arthropoda	Insecta	Diptera	Tachinidae	Belvosia		calixtomoragai				Fleming & Woodley, 2023
Paratype	DHJPAR0001950	http://janzen.sas.upenn.edu			D.H. Janzen, W. Hallwachs & gusaneros	DHJPAR0001950	12		adult					pinned		HCIC466-05, 90-SRNP-2326, BOLD:AAA2582														Belvosia calixtomoragai								Arthropoda	Insecta	Diptera	Tachinidae	Belvosia		calixtomoragai				Fleming & Woodley, 2023
Paratype	DHJPAR0001949	http://janzen.sas.upenn.edu			D.H. Janzen, W. Hallwachs & gusaneros	DHJPAR0001949	11		adult					pinned		HCIC465-05, 90-SRNP-2409, BOLD:AAA2582														Belvosia calixtomoragai								Arthropoda	Insecta	Diptera	Tachinidae	Belvosia		calixtomoragai				Fleming & Woodley, 2023
Paratype	DHJPAR0001948	http://janzen.sas.upenn.edu			D.H. Janzen, W. Hallwachs & gusaneros	DHJPAR0001948	10		adult					pinned		HCIC464-05, 91-SRNP-1376, BOLD:AAA2582														Belvosia calixtomoragai								Arthropoda	Insecta	Diptera	Tachinidae	Belvosia		calixtomoragai				Fleming & Woodley, 2023
Paratype	DHJPAR0001947	http://janzen.sas.upenn.edu			D.H. Janzen, W. Hallwachs & gusaneros	DHJPAR0001947	9		adult					pinned		HCIC463-05, 91-SRNP-3175, BOLD:AAA2582														Belvosia calixtomoragai								Arthropoda	Insecta	Diptera	Tachinidae	Belvosia		calixtomoragai				Fleming & Woodley, 2023
Paratype	DHJPAR0001946	http://janzen.sas.upenn.edu			D.H. Janzen, W. Hallwachs & gusaneros	DHJPAR0001946	8		adult					pinned		HCIC462-05, 91-SRNP-3178, BOLD:AAA2582														Belvosia calixtomoragai								Arthropoda	Insecta	Diptera	Tachinidae	Belvosia		calixtomoragai				Fleming & Woodley, 2023
Paratype	DHJPAR0001945	http://janzen.sas.upenn.edu			D.H. Janzen, W. Hallwachs & gusaneros	DHJPAR0001945	7		adult					pinned		HCIC461-05, 92-SRNP-4081, BOLD:AAA2582														Belvosia calixtomoragai								Arthropoda	Insecta	Diptera	Tachinidae	Belvosia		calixtomoragai				Fleming & Woodley, 2023
Paratype	DHJPAR0001944	http://janzen.sas.upenn.edu			D.H. Janzen, W. Hallwachs & gusaneros	DHJPAR0001944	6		adult					pinned		HCIC460-05, 92-SRNP-6069, BOLD:AAA2582														Belvosia calixtomoragai								Arthropoda	Insecta	Diptera	Tachinidae	Belvosia		calixtomoragai				Fleming & Woodley, 2023
Paratype	DHJPAR0001943	http://janzen.sas.upenn.edu			D.H. Janzen, W. Hallwachs & gusaneros	DHJPAR0001943	5		adult					pinned		HCIC459-05, 92-SRNP-6085.3, BOLD:AAA2582														Belvosia calixtomoragai								Arthropoda	Insecta	Diptera	Tachinidae	Belvosia		calixtomoragai				Fleming & Woodley, 2023
Paratype	DHJPAR0001942	http://janzen.sas.upenn.edu			D.H. Janzen, W. Hallwachs & gusaneros	DHJPAR0001942	4		adult					pinned		HCIC458-05, 92-SRNP-6085.112, BOLD:AAA2582														Belvosia calixtomoragai								Arthropoda	Insecta	Diptera	Tachinidae	Belvosia		calixtomoragai				Fleming & Woodley, 2023
Paratype	DHJPAR0001941	http://janzen.sas.upenn.edu			D.H. Janzen, W. Hallwachs & gusaneros	DHJPAR0001941	3		adult					pinned		HCIC457-05, 92-SRNP-6090.14, BOLD:AAA2582														Belvosia calixtomoragai								Arthropoda	Insecta	Diptera	Tachinidae	Belvosia		calixtomoragai				Fleming & Woodley, 2023
Paratype	DHJPAR0001940	http://janzen.sas.upenn.edu			D.H. Janzen, W. Hallwachs & gusaneros	DHJPAR0001940	2		adult					pinned		HCIC456-05, 92-SRNP-6090.60, BOLD:AAA2582														Belvosia calixtomoragai								Arthropoda	Insecta	Diptera	Tachinidae	Belvosia		calixtomoragai				Fleming & Woodley, 2023
Paratype	DHJPAR0001939	http://janzen.sas.upenn.edu			D.H. Janzen, W. Hallwachs & gusaneros	DHJPAR0001939	1		adult					pinned		HCIC455-05, 96-SRNP-11578.13, BOLD:AAA2582														Belvosia calixtomoragai								Arthropoda	Insecta	Diptera	Tachinidae	Belvosia		calixtomoragai				Fleming & Woodley, 2023
Paratype	DHJPAR0001938	http://janzen.sas.upenn.edu			D.H. Janzen, W. Hallwachs & gusaneros	DHJPAR0001938	1		adult					pinned		HCIC454-05, 96-SRNP-11578.76, BOLD:AAA2582														Belvosia calixtomoragai								Arthropoda	Insecta	Diptera	Tachinidae	Belvosia		calixtomoragai				Fleming & Woodley, 2023
Paratype	DHJPAR0001936	http://janzen.sas.upenn.edu			D.H. Janzen, W. Hallwachs & gusaneros	DHJPAR0001936	1		adult					pinned		HCIC452-05, 97-SRNP-664.14, BOLD:AAA2582														Belvosia calixtomoragai								Arthropoda	Insecta	Diptera	Tachinidae	Belvosia		calixtomoragai				Fleming & Woodley, 2023
Paratype	DHJPAR0001935	http://janzen.sas.upenn.edu			D.H. Janzen, W. Hallwachs & gusaneros	DHJPAR0001935	1		adult					pinned		HCIC451-05, 97-SRNP-664.61, BOLD:AAA2582														Belvosia calixtomoragai								Arthropoda	Insecta	Diptera	Tachinidae	Belvosia		calixtomoragai				Fleming & Woodley, 2023
Paratype	DHJPAR0001933	http://janzen.sas.upenn.edu			D.H. Janzen, W. Hallwachs & gusaneros	DHJPAR0001933	1		adult					pinned		HCIC449-05, 97-SRNP-704.06, BOLD:AAA2582														Belvosia calixtomoragai								Arthropoda	Insecta	Diptera	Tachinidae	Belvosia		calixtomoragai				Fleming & Woodley, 2023
Paratype	DHJPAR0001932	http://janzen.sas.upenn.edu			D.H. Janzen, W. Hallwachs & gusaneros	DHJPAR0001932	1		adult					pinned		HCIC448-05, 97-SRNP-704.07, BOLD:AAA2582														Belvosia calixtomoragai								Arthropoda	Insecta	Diptera	Tachinidae	Belvosia		calixtomoragai				Fleming & Woodley, 2023
Paratype	DHJPAR0001931	http://janzen.sas.upenn.edu			D.H. Janzen, W. Hallwachs & gusaneros	DHJPAR0001931	1		adult					pinned		HCIC447-05, 97-SRNP-704.21, BOLD:AAA2582														Belvosia calixtomoragai								Arthropoda	Insecta	Diptera	Tachinidae	Belvosia		calixtomoragai				Fleming & Woodley, 2023
Paratype	DHJPAR0001796	http://janzen.sas.upenn.edu			D.H. Janzen, W. Hallwachs & gusaneros	DHJPAR0001796	1		adult					pinned		HCIC312-05, 90-SRNP-2277.1														Belvosia calixtomoragai								Arthropoda	Insecta	Diptera	Tachinidae	Belvosia		calixtomoragai				Fleming & Woodley, 2023
Paratype	DHJPAR0001795	http://janzen.sas.upenn.edu			D.H. Janzen, W. Hallwachs & gusaneros	DHJPAR0001795	1		adult					pinned		HCIC311-05, 91-SRNP-3177, BOLD:AAA2582														Belvosia calixtomoragai								Arthropoda	Insecta	Diptera	Tachinidae	Belvosia		calixtomoragai				Fleming & Woodley, 2023
Paratype	DHJPAR0001794	http://janzen.sas.upenn.edu			D.H. Janzen, W. Hallwachs & gusaneros	DHJPAR0001794	1		adult					pinned		HCIC310-05, 92-SRNP-3718, BOLD:AAA2582														Belvosia calixtomoragai								Arthropoda	Insecta	Diptera	Tachinidae	Belvosia		calixtomoragai				Fleming & Woodley, 2023
Paratype	DHJPAR0001793	http://janzen.sas.upenn.edu			D.H. Janzen, W. Hallwachs & gusaneros	DHJPAR0001793	1		adult					pinned		HCIC309-05, 92-SRNP-4385														Belvosia calixtomoragai								Arthropoda	Insecta	Diptera	Tachinidae	Belvosia		calixtomoragai				Fleming & Woodley, 2023
Paratype	DHJPAR0001792	http://janzen.sas.upenn.edu			D.H. Janzen, W. Hallwachs & gusaneros	DHJPAR0001792	1		adult					pinned		HCIC308-05, 92-SRNP-6064														Belvosia calixtomoragai								Arthropoda	Insecta	Diptera	Tachinidae	Belvosia		calixtomoragai				Fleming & Woodley, 2023
Paratype	DHJPAR0001791	http://janzen.sas.upenn.edu			D.H. Janzen, W. Hallwachs & gusaneros	DHJPAR0001791	1		adult					pinned		HCIC307-05, 92-SRNP-6091.53														Belvosia calixtomoragai								Arthropoda	Insecta	Diptera	Tachinidae	Belvosia		calixtomoragai				Fleming & Woodley, 2023
Paratype	DHJPAR0001790	http://janzen.sas.upenn.edu			D.H. Janzen, W. Hallwachs & gusaneros	DHJPAR0001790	1		adult					pinned		HCIC306-05, 97-SRNP-664.56, BOLD:AAA2582														Belvosia calixtomoragai								Arthropoda	Insecta	Diptera	Tachinidae	Belvosia		calixtomoragai				Fleming & Woodley, 2023
Paratype	DHJPAR0001789	http://janzen.sas.upenn.edu			D.H. Janzen, W. Hallwachs & gusaneros	DHJPAR0001789	1		adult					pinned		HCIC305-05, 97-SRNP-704.09, BOLD:AAA2582														Belvosia calixtomoragai								Arthropoda	Insecta	Diptera	Tachinidae	Belvosia		calixtomoragai				Fleming & Woodley, 2023
Paratype	DHJPAR0001788	http://janzen.sas.upenn.edu			D.H. Janzen, W. Hallwachs & Lucia Rios	DHJPAR0001788	1		adult					pinned		HCIC304-05, 97-SRNP-4013, BOLD:AAA2582														Belvosia calixtomoragai								Arthropoda	Insecta	Diptera	Tachinidae	Belvosia		calixtomoragai				Fleming & Woodley, 2023
Paratype	DHJPAR0001787	http://janzen.sas.upenn.edu			D.H. Janzen, W. Hallwachs & Lucia Rios	DHJPAR0001787	1		adult					pinned		HCIC303-05, 97-SRNP-4101														Belvosia calixtomoragai								Arthropoda	Insecta	Diptera	Tachinidae	Belvosia		calixtomoragai				Fleming & Woodley, 2023
Paratype	DHJPAR0001777	http://janzen.sas.upenn.edu			D.H. Janzen, W. Hallwachs & Manuel Pereira	DHJPAR0001777	1		adult					pinned		HCIC293-05, 01-SRNP-18636, BOLD:AAA2582														Belvosia calixtomoragai								Arthropoda	Insecta	Diptera	Tachinidae	Belvosia		calixtomoragai				Fleming & Woodley, 2023
Paratype	DHJPAR0001711	http://janzen.sas.upenn.edu			D.H. Janzen, W. Hallwachs & gusaneros	DHJPAR0001711	1		adult					pinned		HCIC229-05, 91-SRNP-3136.204, BOLD:AAA2582														Belvosia calixtomoragai								Arthropoda	Insecta	Diptera	Tachinidae	Belvosia		calixtomoragai				Fleming & Woodley, 2023
Paratype	DHJPAR0001710	http://janzen.sas.upenn.edu			D.H. Janzen, W. Hallwachs & gusaneros	DHJPAR0001710	1		adult					pinned		HCIC228-05, 91-SRNP-3136.215, BOLD:AAA2582														Belvosia calixtomoragai								Arthropoda	Insecta	Diptera	Tachinidae	Belvosia		calixtomoragai				Fleming & Woodley, 2023
Paratype	DHJPAR0001709	http://janzen.sas.upenn.edu			D.H. Janzen, W. Hallwachs & gusaneros	DHJPAR0001709	1		adult					pinned		HCIC227-05, 91-SRNP-3136.223, BOLD:AAA2582														Belvosia calixtomoragai								Arthropoda	Insecta	Diptera	Tachinidae	Belvosia		calixtomoragai				Fleming & Woodley, 2023
Paratype	DHJPAR0001708	http://janzen.sas.upenn.edu			D.H. Janzen, W. Hallwachs & gusaneros	DHJPAR0001708	1		adult					pinned		HCIC226-05, 92-SRNP-6087.12, BOLD:AAA2582														Belvosia calixtomoragai								Arthropoda	Insecta	Diptera	Tachinidae	Belvosia		calixtomoragai				Fleming & Woodley, 2023
Paratype	DHJPAR0001707	http://janzen.sas.upenn.edu			D.H. Janzen, W. Hallwachs & gusaneros	DHJPAR0001707	1		adult					pinned		HCIC225-05, 92-SRNP-6089.41, BOLD:AAA2582														Belvosia calixtomoragai								Arthropoda	Insecta	Diptera	Tachinidae	Belvosia		calixtomoragai				Fleming & Woodley, 2023
Paratype	DHJPAR0001706	http://janzen.sas.upenn.edu			D.H. Janzen, W. Hallwachs & gusaneros	DHJPAR0001706	1		adult					pinned		HCIC224-05, 92-SRNP-6096, BOLD:AAA2582														Belvosia calixtomoragai								Arthropoda	Insecta	Diptera	Tachinidae	Belvosia		calixtomoragai				Fleming & Woodley, 2023
Paratype	DHJPAR0001705	http://janzen.sas.upenn.edu			D.H. Janzen, W. Hallwachs & gusaneros	DHJPAR0001705	1		adult					pinned		HCIC223-05, 96-SRNP-5219														Belvosia calixtomoragai								Arthropoda	Insecta	Diptera	Tachinidae	Belvosia		calixtomoragai				Fleming & Woodley, 2023
Paratype	DHJPAR0001704	http://janzen.sas.upenn.edu			D.H. Janzen, W. Hallwachs & gusaneros	DHJPAR0001704	1		adult					pinned		HCIC222-05, 96-SRNP-11578.36, BOLD:AAA2582														Belvosia calixtomoragai								Arthropoda	Insecta	Diptera	Tachinidae	Belvosia		calixtomoragai				Fleming & Woodley, 2023
Paratype	DHJPAR0001703	http://janzen.sas.upenn.edu			D.H. Janzen, W. Hallwachs & Guillermo Pereira	DHJPAR0001703	1		adult					pinned		HCIC221-05, 97-SRNP-3526, BOLD:AAA2582														Belvosia calixtomoragai								Arthropoda	Insecta	Diptera	Tachinidae	Belvosia		calixtomoragai				Fleming & Woodley, 2023
Paratype	DHJPAR0001702	http://janzen.sas.upenn.edu			D.H. Janzen, W. Hallwachs & Elieth Cantillano	DHJPAR0001702	1		adult					pinned		HCIC220-05, 97-SRNP-3603, BOLD:AAA2582														Belvosia calixtomoragai								Arthropoda	Insecta	Diptera	Tachinidae	Belvosia		calixtomoragai				Fleming & Woodley, 2023
Paratype	DHJPAR0001701	http://janzen.sas.upenn.edu			D.H. Janzen, W. Hallwachs & gusaneros	DHJPAR0001701	1		adult					pinned		HCIC219-05, 97-SRNP-3689, BOLD:AAA2582														Belvosia calixtomoragai								Arthropoda	Insecta	Diptera	Tachinidae	Belvosia		calixtomoragai				Fleming & Woodley, 2023
Paratype	DHJPAR0001690	http://janzen.sas.upenn.edu			D.H. Janzen, W. Hallwachs & Manuel Pereira	DHJPAR0001690	1		adult					pinned		HCIC208-05, 00-SRNP-20099, BOLD:AAA2582														Belvosia calixtomoragai								Arthropoda	Insecta	Diptera	Tachinidae	Belvosia		calixtomoragai				Fleming & Woodley, 2023
Paratype	DHJPAR0001688	http://janzen.sas.upenn.edu			D.H. Janzen, W. Hallwachs & gusaneros	DHJPAR0001688	1		adult					pinned		HCIC206-05, 01-SRNP-15460, BOLD:AAA2582														Belvosia calixtomoragai								Arthropoda	Insecta	Diptera	Tachinidae	Belvosia		calixtomoragai				Fleming & Woodley, 2023
Paratype	DHJPAR0001686	http://janzen.sas.upenn.edu			D.H. Janzen, W. Hallwachs & gusaneros	DHJPAR0001686	1		adult					pinned		HCIC204-05, 01-SRNP-18495, BOLD:AAA2582														Belvosia calixtomoragai								Arthropoda	Insecta	Diptera	Tachinidae	Belvosia		calixtomoragai				Fleming & Woodley, 2023
Paratype	DHJPAR0001685	http://janzen.sas.upenn.edu			D.H. Janzen, W. Hallwachs & Manuel Pereira	DHJPAR0001685	1		adult					pinned		HCIC203-05, 01-SRNP-18535, BOLD:AAA2582														Belvosia calixtomoragai								Arthropoda	Insecta	Diptera	Tachinidae	Belvosia		calixtomoragai				Fleming & Woodley, 2023
Paratype	DHJPAR0001684	http://janzen.sas.upenn.edu			D.H. Janzen, W. Hallwachs & Dunia Garcia	DHJPAR0001684	1		adult					pinned		HCIC202-05, 02-SRNP-14123.01, BOLD:AAA2582														Belvosia calixtomoragai								Arthropoda	Insecta	Diptera	Tachinidae	Belvosia		calixtomoragai				Fleming & Woodley, 2023
Paratype	DHJPAR0001296	http://janzen.sas.upenn.edu			D.H. Janzen, W. Hallwachs & gusaneros	DHJPAR0001296	1		adult					pinned		HCIC193-05, 01-SRNP-15543, BOLD:AAA2582														Belvosia calixtomoragai								Arthropoda	Insecta	Diptera	Tachinidae	Belvosia		calixtomoragai				Fleming & Woodley, 2023
Paratype	DHJPAR0001295	http://janzen.sas.upenn.edu			D.H. Janzen, W. Hallwachs & gusaneros	DHJPAR0001295	1		adult					pinned		HCIC185-05, 01-SRNP-18463														Belvosia calixtomoragai								Arthropoda	Insecta	Diptera	Tachinidae	Belvosia		calixtomoragai				Fleming & Woodley, 2023
Paratype	DHJPAR0001294	http://janzen.sas.upenn.edu			D.H. Janzen, W. Hallwachs & Gloria Sihezar	DHJPAR0001294	1		adult					pinned		HCIC177-05, 02-SRNP-2237, BOLD:AAA2582														Belvosia calixtomoragai								Arthropoda	Insecta	Diptera	Tachinidae	Belvosia		calixtomoragai				Fleming & Woodley, 2023
Paratype	DHJPAR0001292	http://janzen.sas.upenn.edu			D.H. Janzen, W. Hallwachs & Adrian Guadamuz	DHJPAR0001292	1		adult					pinned		HCIC161-05, 02-SRNP-14122.07, BOLD:AAA2582														Belvosia calixtomoragai								Arthropoda	Insecta	Diptera	Tachinidae	Belvosia		calixtomoragai				Fleming & Woodley, 2023
Paratype	DHJPAR0001137	http://janzen.sas.upenn.edu			D.H. Janzen, W. Hallwachs & Manuel Pereira	DHJPAR0001137	1		adult					pinned		HCIC064-05, 02-SRNP-32771, BOLD:AAA2582														Belvosia calixtomoragai								Arthropoda	Insecta	Diptera	Tachinidae	Belvosia		calixtomoragai				Fleming & Woodley, 2023
Holotype	DHJPAR0019489	http://janzen.sas.upenn.edu			D.H. Janzen, W. Hallwachs & Roberto Espinoza	DHJPAR0019489	98		adult					pinned		ASTAB037-07, 07-SRNP-21030, BOLD:AAA2582														Belvosia calixtomoragai								Arthropoda	Insecta	Diptera	Tachinidae	Belvosia		calixtomoragai				Fleming & Woodley, 2023
[truncated: 105 more columns]

## Sheet: B. canalis
typeStatus	catalogNumber	occurrenceDetails	occurrenceRemarks	recordNumber	recordedBy	individualID	individualCount	sex	lifeStage	reproductiveCondition	behavior	establishmentMeans	occurrenceStatus	preparations	disposition	otherCatalogNumbers	previousIdentifications	associatedMedia	associatedReferences	associatedOccurrences	associatedSequences	taxonID	scientificNameID	acceptedNameUsageID	parentNameUsageID	originalNameUsageID	nameAccordingToID	namePublishedInID	taxonConceptID	scientificName	acceptedNameUsage	parentNameUsage	originalNameUsage	nameAccordingTo	namePublishedIn	higherClassification	kingdom	phylum	class	order	family	genus	subgenus	specificEpithet	infraspecificEpithet	taxonRank	verbatimTaxonRank	scientificNameAuthorship	vernacularName
Other material	DHJPAR0067527	http://janzen.sas.upenn.edu			D.H. Janzen, W. Hallwachs	DHJPAR0067527	1		adult					pinned		ACGBA13473-21, 20-SRNP-21050, BOLD:AAA6542														Belvosia canalis								Arthropoda	Insecta	Diptera	Tachinidae	Belvosia		canalis				Aldrich, 1928
Other material	DHJPAR0067473	http://janzen.sas.upenn.edu			D.H. Janzen, W. Hallwachs	DHJPAR0067473	1		adult					pinned		ACGBA13419-21, 21-SRNP-20173, BOLD:AAA6542														Belvosia canalis								Arthropoda	Insecta	Diptera	Tachinidae	Belvosia		canalis				Aldrich, 1928
Other material	DHJPAR0067758	http://janzen.sas.upenn.edu			D.H. Janzen, W. Hallwachs	DHJPAR0067758	1		adult					pinned		ACGBA13134-21, 20-SRNP-2770, BOLD:AAA6542														Belvosia canalis								Arthropoda	Insecta	Diptera	Tachinidae	Belvosia		canalis				Aldrich, 1928
Other material	DHJPAR0065591	http://janzen.sas.upenn.edu			D.H. Janzen, W. Hallwachs & Carolina Cano	DHJPAR0065591	1		adult					pinned		ACGBA12316-21, 19-SRNP-2956, BOLD:AAA6542														Belvosia canalis								Arthropoda	Insecta	Diptera	Tachinidae	Belvosia		canalis				Aldrich, 1928
Other material	DHJPAR0065572	http://janzen.sas.upenn.edu			D.H. Janzen, W. Hallwachs & Osvaldo Espinoza	DHJPAR0065572	1		adult					pinned		ACGBA12297-21, 19-SRNP-2772, BOLD:AAA6542														Belvosia canalis								Arthropoda	Insecta	Diptera	Tachinidae	Belvosia		canalis				Aldrich, 1928
Other material	DHJPAR0065540	http://janzen.sas.upenn.edu			D.H. Janzen, W. Hallwachs & Freddy Quesada	DHJPAR0065540	1		adult					pinned		ACGBA12265-21, 20-SRNP-30760, BOLD:AAA6542														Belvosia canalis								Arthropoda	Insecta	Diptera	Tachinidae	Belvosia		canalis				Aldrich, 1928
Other material	DHJPAR0063539	http://janzen.sas.upenn.edu			D.H. Janzen, W. Hallwachs & Anabelle Cordoba	DHJPAR0063539	1		adult					pinned		ACGBA9791-19, 18-SRNP-80915, BOLD:AAA6542														Belvosia canalis								Arthropoda	Insecta	Diptera	Tachinidae	Belvosia		canalis				Aldrich, 1928
Other material	DHJPAR0063533	http://janzen.sas.upenn.edu			D.H. Janzen, W. Hallwachs & Manuel Rios	DHJPAR0063533	1		adult					pinned		ACGBA9785-19, 18-SRNP-27263, BOLD:AAA6542														Belvosia canalis								Arthropoda	Insecta	Diptera	Tachinidae	Belvosia		canalis				Aldrich, 1928
Other material	DHJPAR0063529	http://janzen.sas.upenn.edu			D.H. Janzen, W. Hallwachs & Lucia Rios	DHJPAR0063529	1		adult					pinned		ACGBA9781-19, 18-SRNP-20996, BOLD:AAA6542														Belvosia canalis								Arthropoda	Insecta	Diptera	Tachinidae	Belvosia		canalis				Aldrich, 1928
Other material	DHJPAR0060702	http://janzen.sas.upenn.edu			D.H. Janzen, W. Hallwachs & Gloria Sihezar	DHJPAR0060702	1		adult					pinned		ACGBA7123-17, 16-SRNP-1389, BOLD:AAA6542														Belvosia canalis								Arthropoda	Insecta	Diptera	Tachinidae	Belvosia		canalis				Aldrich, 1928
Other material	DHJPAR0060282	http://janzen.sas.upenn.edu			D.H. Janzen, W. Hallwachs & Gloria Sihezar	DHJPAR0060282	1		adult					pinned		ACGBA6703-17, 16-SRNP-1388, BOLD:AAA6542														Belvosia canalis								Arthropoda	Insecta	Diptera	Tachinidae	Belvosia		canalis				Aldrich, 1928
Other material	DHJPAR0060277	http://janzen.sas.upenn.edu			D.H. Janzen, W. Hallwachs & Roster Moraga	DHJPAR0060277	1		adult					pinned		ACGBA6698-17, 16-SRNP-21353, BOLD:AAA6542														Belvosia canalis								Arthropoda	Insecta	Diptera	Tachinidae	Belvosia		canalis				Aldrich, 1928
Other material	DHJPAR0059512	http://janzen.sas.upenn.edu			D.H. Janzen, W. Hallwachs & Jose Perez	DHJPAR0059512	1		adult					pinned		ACGBA5929-16, 16-SRNP-40292, BOLD:AAA6542														Belvosia canalis								Arthropoda	Insecta	Diptera	Tachinidae	Belvosia		canalis				Aldrich, 1928
Other material	DHJPAR0059086	http://janzen.sas.upenn.edu			D.H. Janzen, W. Hallwachs & Edwin Apu	DHJPAR0059086	1		adult					pinned		ACGBA5503-16, 15-SRNP-26080, BOLD:AAA6542														Belvosia canalis								Arthropoda	Insecta	Diptera	Tachinidae	Belvosia		canalis				Aldrich, 1928
Other material	DHJPAR0058345	http://janzen.sas.upenn.edu			D.H. Janzen, W. Hallwachs & Angel Hernandez	DHJPAR0058345	1		adult					pinned		MHMYN7945-16, 15-SRNP-26275, BOLD:AAA6542														Belvosia canalis								Arthropoda	Insecta	Diptera	Tachinidae	Belvosia		canalis				Aldrich, 1928
Other material	DHJPAR0058307	http://janzen.sas.upenn.edu			D.H. Janzen, W. Hallwachs & Edwin Apu	DHJPAR0058307	1		adult					pinned		MHMYN7907-16, 15-SRNP-26074, BOLD:AAA6542														Belvosia canalis								Arthropoda	Insecta	Diptera	Tachinidae	Belvosia		canalis				Aldrich, 1928
Other material	DHJPAR0058306	http://janzen.sas.upenn.edu			D.H. Janzen, W. Hallwachs & Edwin Apu	DHJPAR0058306	1		adult					pinned		MHMYN7906-16, 15-SRNP-26071, BOLD:AAA6542														Belvosia canalis								Arthropoda	Insecta	Diptera	Tachinidae	Belvosia		canalis				Aldrich, 1928
Other material	DHJPAR0058305	http://janzen.sas.upenn.edu			D.H. Janzen, W. Hallwachs & Edwin Apu	DHJPAR0058305	1		adult					pinned		MHMYN7905-16, 15-SRNP-26084, BOLD:AAA6542														Belvosia canalis								Arthropoda	Insecta	Diptera	Tachinidae	Belvosia		canalis				Aldrich, 1928
Other material	DHJPAR0058304	http://janzen.sas.upenn.edu			D.H. Janzen, W. Hallwachs & Edwin Apu	DHJPAR0058304	1		adult					pinned		MHMYN7904-16, 15-SRNP-26072, BOLD:AAA6542														Belvosia canalis								Arthropoda	Insecta	Diptera	Tachinidae	Belvosia		canalis				Aldrich, 1928
Other material	DHJPAR0058303	http://janzen.sas.upenn.edu			D.H. Janzen, W. Hallwachs & Edwin Apu	DHJPAR0058303	1		adult					pinned		MHMYN7903-16, 15-SRNP-26076, BOLD:AAA6542														Belvosia canalis								Arthropoda	Insecta	Diptera	Tachinidae	Belvosia		canalis				Aldrich, 1928
Other material	DHJPAR0058302	http://janzen.sas.upenn.edu			D.H. Janzen, W. Hallwachs & Edwin Apu	DHJPAR0058302	1		adult					pinned		MHMYN7902-16, 15-SRNP-26077, BOLD:AAA6542														Belvosia canalis								Arthropoda	Insecta	Diptera	Tachinidae	Belvosia		canalis				Aldrich, 1928
Other material	DHJPAR0058301	http://janzen.sas.upenn.edu			D.H. Janzen, W. Hallwachs & Minor Carmona	DHJPAR0058301	1		adult					pinned		MHMYN7901-16, 15-SRNP-26086, BOLD:AAA6542														Belvosia canalis								Arthropoda	Insecta	Diptera	Tachinidae	Belvosia		canalis				Aldrich, 1928
Other material	DHJPAR0058300	http://janzen.sas.upenn.edu			D.H. Janzen, W. Hallwachs & Minor Carmona	DHJPAR0058300	1		adult					pinned		MHMYN7900-16, 15-SRNP-26085, BOLD:AAA6542														Belvosia canalis								Arthropoda	Insecta	Diptera	Tachinidae	Belvosia		canalis				Aldrich, 1928
Other material	DHJPAR0058299	http://janzen.sas.upenn.edu			D.H. Janzen, W. Hallwachs & Edwin Apu	DHJPAR0058299	1		adult					pinned		MHMYN7899-16, 15-SRNP-26075, BOLD:AAA6542														Belvosia canalis								Arthropoda	Insecta	Diptera	Tachinidae	Belvosia		canalis				Aldrich, 1928
Other material	DHJPAR0058298	http://janzen.sas.upenn.edu			D.H. Janzen, W. Hallwachs & Minor Carmona	DHJPAR0058298	1		adult					pinned		MHMYN7898-16, 15-SRNP-26087, BOLD:AAA6542														Belvosia canalis								Arthropoda	Insecta	Diptera	Tachinidae	Belvosia		canalis				Aldrich, 1928
Other material	DHJPAR0058297	http://janzen.sas.upenn.edu			D.H. Janzen, W. Hallwachs & Angel Hernandez	DHJPAR0058297	1		adult					pinned		MHMYN7897-16, 15-SRNP-26144, BOLD:AAA6542														Belvosia canalis								Arthropoda	Insecta	Diptera	Tachinidae	Belvosia		canalis				Aldrich, 1928
Other material	DHJPAR0058295	http://janzen.sas.upenn.edu			D.H. Janzen, W. Hallwachs & Edwin Apu	DHJPAR0058295	1		adult					pinned		MHMYN7895-16, 15-SRNP-26081, BOLD:AAA6542														Belvosia canalis								Arthropoda	Insecta	Diptera	Tachinidae	Belvosia		canalis				Aldrich, 1928
Other material	DHJPAR0058290	http://janzen.sas.upenn.edu			D.H. Janzen, W. Hallwachs & Edwin Apu	DHJPAR0058290	1		adult					pinned		MHMYN7890-16, 15-SRNP-26082, BOLD:AAA6542														Belvosia canalis								Arthropoda	Insecta	Diptera	Tachinidae	Belvosia		canalis				Aldrich, 1928
Other material	DHJPAR0058289	http://janzen.sas.upenn.edu			D.H. Janzen, W. Hallwachs & Angel Hernandez	DHJPAR0058289	1		adult					pinned		MHMYN7889-16, 15-SRNP-26145, BOLD:AAA6542														Belvosia canalis								Arthropoda	Insecta	Diptera	Tachinidae	Belvosia		canalis				Aldrich, 1928
Other material	DHJPAR0057952	http://janzen.sas.upenn.edu			D.H. Janzen, W. Hallwachs & Edwin Apu	DHJPAR0057952	1		adult					pinned		MHMYK10652-15, 15-SRNP-80813, BOLD:AAA6542														Belvosia canalis								Arthropoda	Insecta	Diptera	Tachinidae	Belvosia		canalis				Aldrich, 1928
Other material	DHJPAR0057951	http://janzen.sas.upenn.edu			D.H. Janzen, W. Hallwachs & Osvaldo Espinoza	DHJPAR0057951	1		adult					pinned		MHMYK10651-15, 15-SRNP-815, BOLD:AAA6542														Belvosia canalis								Arthropoda	Insecta	Diptera	Tachinidae	Belvosia		canalis				Aldrich, 1928
Other material	DHJPAR0057950	http://janzen.sas.upenn.edu			D.H. Janzen, W. Hallwachs & Jose Perez	DHJPAR0057950	1		adult					pinned		MHMYK10650-15, 15-SRNP-40805, BOLD:AAA6542														Belvosia canalis								Arthropoda	Insecta	Diptera	Tachinidae	Belvosia		canalis				Aldrich, 1928
Other material	DHJPAR0057875	http://janzen.sas.upenn.edu			D.H. Janzen, W. Hallwachs & Anabelle Cordoba	DHJPAR0057875	1		adult					pinned		MHMYK10575-15, 15-SRNP-40687, BOLD:AAA6542														Belvosia canalis								Arthropoda	Insecta	Diptera	Tachinidae	Belvosia		canalis				Aldrich, 1928
Other material	DHJPAR0057874	http://janzen.sas.upenn.edu			D.H. Janzen, W. Hallwachs & gusaneros	DHJPAR0057874	1		adult					pinned		MHMYK10574-15, 15-SRNP-911, BOLD:AAA6542														Belvosia canalis								Arthropoda	Insecta	Diptera	Tachinidae	Belvosia		canalis				Aldrich, 1928
Other material	DHJPAR0057653	http://janzen.sas.upenn.edu			D.H. Janzen, W. Hallwachs & Anabelle Cordoba	DHJPAR0057653	1		adult					pinned		ASTAX026-15, 15-SRNP-40783, BOLD:AAA6542														Belvosia canalis								Arthropoda	Insecta	Diptera	Tachinidae	Belvosia		canalis				Aldrich, 1928
Other material	DHJPAR0057078	http://janzen.sas.upenn.edu			D.H. Janzen, W. Hallwachs & Edwin Apu	DHJPAR0057078	1		adult					pinned		ACGBA4988-15, 14-SRNP-81409, BOLD:AAA6542														Belvosia canalis								Arthropoda	Insecta	Diptera	Tachinidae	Belvosia		canalis				Aldrich, 1928
Other material	DHJPAR0057073	http://janzen.sas.upenn.edu			D.H. Janzen, W. Hallwachs & Edwin Apu	DHJPAR0057073	1		adult					pinned		ACGBA4983-15, 14-SRNP-81410, BOLD:AAA6542														Belvosia canalis								Arthropoda	Insecta	Diptera	Tachinidae	Belvosia		canalis				Aldrich, 1928
Other material	DHJPAR0057072	http://janzen.sas.upenn.edu			D.H. Janzen, W. Hallwachs & Edwin Apu	DHJPAR0057072	1		adult					pinned		ACGBA4982-15, 14-SRNP-81548, BOLD:AAA6542														Belvosia canalis								Arthropoda	Insecta	Diptera	Tachinidae	Belvosia		canalis				Aldrich, 1928
Other material	DHJPAR0057070	http://janzen.sas.upenn.edu			D.H. Janzen, W. Hallwachs & Osvaldo Espinoza	DHJPAR0057070	1		adult					pinned		ACGBA4980-15, 14-SRNP-4692, BOLD:AAA6542														Belvosia canalis								Arthropoda	Insecta	Diptera	Tachinidae	Belvosia		canalis				Aldrich, 1928
Other material	DHJPAR0050437	http://janzen.sas.upenn.edu			D.H. Janzen, W. Hallwachs & Gloria Sihezar	DHJPAR0050437	1		adult					pinned		ACGBA3029-13, 12-SRNP-4235, BOLD:AAA6542														Belvosia canalis								Arthropoda	Insecta	Diptera	Tachinidae	Belvosia		canalis				Aldrich, 1928
Other material	DHJPAR0042548	http://janzen.sas.upenn.edu			D.H. Janzen, W. Hallwachs & Lucia Rios	DHJPAR0042548	1		adult					pinned		ASHYH306-11, 11-SRNP-20188, BOLD:AAA6542														Belvosia canalis								Arthropoda	Insecta	Diptera	Tachinidae	Belvosia		canalis				Aldrich, 1928
Other material	DHJPAR0037237	http://janzen.sas.upenn.edu			D.H. Janzen, W. Hallwachs & Noe Castillo	DHJPAR0037237	1		adult					pinned		ASHYC3982-10, 09-SRNP-80226, BOLD:AAA6542														Belvosia canalis								Arthropoda	Insecta	Diptera	Tachinidae	Belvosia		canalis				Aldrich, 1928
Other material	DHJPAR0036439	http://janzen.sas.upenn.edu			D.H. Janzen, W. Hallwachs & Ronald Siezar	DHJPAR0036439	1		adult					pinned		ASHYD1630-09, 08-SRNP-72382, BOLD:AAA6542														Belvosia canalis								Arthropoda	Insecta	Diptera	Tachinidae	Belvosia		canalis				Aldrich, 1928
Other material	DHJPAR0029984	http://janzen.sas.upenn.edu			D.H. Janzen, W. Hallwachs & Ronald Siezar	DHJPAR0029984	1		adult					pinned		ASHYB728-09, 08-SRNP-72382, BOLD:AAA6542														Belvosia canalis								Arthropoda	Insecta	Diptera	Tachinidae	Belvosia		canalis				Aldrich, 1928
Other material	DHJPAR0029982	http://janzen.sas.upenn.edu			D.H. Janzen, W. Hallwachs & Marta Acosta	DHJPAR0029982	1		adult					pinned		ASHYB726-09, 08-SRNP-72475, BOLD:AAA6542														Belvosia canalis								Arthropoda	Insecta	Diptera	Tachinidae	Belvosia		canalis				Aldrich, 1928
Other material	DHJPAR0029972	http://janzen.sas.upenn.edu			D.H. Janzen, W. Hallwachs & Leonel Siezar	DHJPAR0029972	1		adult					pinned		ASHYB716-09, 08-SRNP-72381, BOLD:AAA6542														Belvosia canalis								Arthropoda	Insecta	Diptera	Tachinidae	Belvosia		canalis				Aldrich, 1928
Other material	DHJPAR0029966	http://janzen.sas.upenn.edu			D.H. Janzen, W. Hallwachs & Duvalier Briceno	DHJPAR0029966	1		adult					pinned		ASHYB710-09, 08-SRNP-66156, BOLD:AAA6542														Belvosia canalis								Arthropoda	Insecta	Diptera	Tachinidae	Belvosia		canalis				Aldrich, 1928
Other material	DHJPAR0029963	http://janzen.sas.upenn.edu			D.H. Janzen, W. Hallwachs & Duvalier Briceno	DHJPAR0029963	1		adult					pinned		ASHYB707-09, 08-SRNP-66005, BOLD:AAA6542														Belvosia canalis								Arthropoda	Insecta	Diptera	Tachinidae	Belvosia		canalis				Aldrich, 1928
Other material	DHJPAR0029552	http://janzen.sas.upenn.edu			D.H. Janzen, W. Hallwachs & Harry Ramirez	DHJPAR0029552	1		adult					pinned		ASHYM973-09, 08-SRNP-36016, BOLD:AAA6542														Belvosia canalis								Arthropoda	Insecta	Diptera	Tachinidae	Belvosia		canalis				Aldrich, 1928
Other material	DHJPAR0029551	http://janzen.sas.upenn.edu			D.H. Janzen, W. Hallwachs & Harry Ramirez	DHJPAR0029551	1		adult					pinned		ASHYM972-09, 08-SRNP-36020, BOLD:AAA6542														Belvosia canalis								Arthropoda	Insecta	Diptera	Tachinidae	Belvosia		canalis				Aldrich, 1928
Other material	DHJPAR0029550	http://janzen.sas.upenn.edu			D.H. Janzen, W. Hallwachs & Harry Ramirez	DHJPAR0029550	1		adult					pinned		ASHYM971-09, 08-SRNP-36005, BOLD:AAA6542														Belvosia canalis								Arthropoda	Insecta	Diptera	Tachinidae	Belvosia		canalis				Aldrich, 1928
Other material	DHJPAR0029549	http://janzen.sas.upenn.edu			D.H. Janzen, W. Hallwachs & Harry Ramirez	DHJPAR0029549	1		adult					pinned		ASHYM970-09, 08-SRNP-36003, BOLD:AAA6542														Belvosia canalis								Arthropoda	Insecta	Diptera	Tachinidae	Belvosia		canalis				Aldrich, 1928
Other material	DHJPAR0029548	http://janzen.sas.upenn.edu			D.H. Janzen, W. Hallwachs & Harry Ramirez	DHJPAR0029548	1		adult					pinned		ASHYM969-09, 08-SRNP-36019,														Belvosia canalis								Arthropoda	Insecta	Diptera	Tachinidae	Belvosia		canalis				Aldrich, 1928
Other material	DHJPAR0029547	http://janzen.sas.upenn.edu			D.H. Janzen, W. Hallwachs & Harry Ramirez	DHJPAR0029547	1		adult					pinned		ASHYM968-09, 08-SRNP-36007, BOLD:AAA6542														Belvosia canalis								Arthropoda	Insecta	Diptera	Tachinidae	Belvosia		canalis				Aldrich, 1928
Other material	DHJPAR0029546	http://janzen.sas.upenn.edu			D.H. Janzen, W. Hallwachs & Harry Ramirez	DHJPAR0029546	1		adult					pinned		ASHYM967-09, 08-SRNP-36006, BOLD:AAA6542														Belvosia canalis								Arthropoda	Insecta	Diptera	Tachinidae	Belvosia		canalis				Aldrich, 1928
Other material	DHJPAR0029545	http://janzen.sas.upenn.edu			D.H. Janzen, W. Hallwachs & Harry Ramirez	DHJPAR0029545	1		adult					pinned		ASHYM966-09, 08-SRNP-36002, BOLD:AAA6542														Belvosia canalis								Arthropoda	Insecta	Diptera	Tachinidae	Belvosia		canalis				Aldrich, 1928
Other material	DHJPAR0029544	http://janzen.sas.upenn.edu			D.H. Janzen, W. Hallwachs & Harry Ramirez	DHJPAR0029544	1		adult					pinned		ASHYM965-09, 08-SRNP-36001, BOLD:AAA6542														Belvosia canalis								Arthropoda	Insecta	Diptera	Tachinidae	Belvosia		canalis				Aldrich, 1928
Other material	DHJPAR0029543	http://janzen.sas.upenn.edu			D.H. Janzen, W. Hallwachs & Harry Ramirez	DHJPAR0029543	1		adult					pinned		ASHYM964-09, 08-SRNP-36014, BOLD:AAA6542														Belvosia canalis								Arthropoda	Insecta	Diptera	Tachinidae	Belvosia		canalis				Aldrich, 1928
Other material	DHJPAR0029542	http://janzen.sas.upenn.edu			D.H. Janzen, W. Hallwachs & Harry Ramirez	DHJPAR0029542	1		adult					pinned		ASHYM963-09, 08-SRNP-36004, BOLD:AAA6542														Belvosia canalis								Arthropoda	Insecta	Diptera	Tachinidae	Belvosia		canalis				Aldrich, 1928
Other material	DHJPAR0029541	http://janzen.sas.upenn.edu			D.H. Janzen, W. Hallwachs & Harry Ramirez	DHJPAR0029541	1		adult					pinned		ASHYM962-09, 08-SRNP-36008, BOLD:AAA6542														Belvosia canalis								Arthropoda	Insecta	Diptera	Tachinidae	Belvosia		canalis				Aldrich, 1928
Other material	DHJPAR0029540	http://janzen.sas.upenn.edu			D.H. Janzen, W. Hallwachs & Harry Ramirez	DHJPAR0029540	1		adult					pinned		ASHYM961-09, 08-SRNP-36009, BOLD:AAA6542														Belvosia canalis								Arthropoda	Insecta	Diptera	Tachinidae	Belvosia		canalis				Aldrich, 1928
Other material	DHJPAR0029539	http://janzen.sas.upenn.edu			D.H. Janzen, W. Hallwachs & Harry Ramirez	DHJPAR0029539	1		adult					pinned		ASHYM960-09, 08-SRNP-36018, BOLD:AAA6542														Belvosia canalis								Arthropoda	Insecta	Diptera	Tachinidae	Belvosia		canalis				Aldrich, 1928
Other material	DHJPAR0029538	http://janzen.sas.upenn.edu			D.H. Janzen, W. Hallwachs & Harry Ramirez	DHJPAR0029538	1		adult					pinned		ASHYM959-09, 08-SRNP-36011, BOLD:AAA6542														Belvosia canalis								Arthropoda	Insecta	Diptera	Tachinidae	Belvosia		canalis				Aldrich, 1928
Other material	DHJPAR0029537	http://janzen.sas.upenn.edu			D.H. Janzen, W. Hallwachs & Harry Ramirez	DHJPAR0029537	1		adult					pinned		ASHYM958-09, 08-SRNP-36015, BOLD:AAA6542														Belvosia canalis								Arthropoda	Insecta	Diptera	Tachinidae	Belvosia		canalis				Aldrich, 1928
Other material	DHJPAR0029536	http://janzen.sas.upenn.edu			D.H. Janzen, W. Hallwachs & Harry Ramirez	DHJPAR0029536	1		adult					pinned		ASHYM957-09, 08-SRNP-36021, BOLD:AAA6542														Belvosia canalis								Arthropoda	Insecta	Diptera	Tachinidae	Belvosia		canalis				Aldrich, 1928
Other material	DHJPAR0029535	http://janzen.sas.upenn.edu			D.H. Janzen, W. Hallwachs & Harry Ramirez	DHJPAR0029535	1		adult					pinned		ASHYM956-09, 08-SRNP-36013, BOLD:AAA6542														Belvosia canalis								Arthropoda	Insecta	Diptera	Tachinidae	Belvosia		canalis				Aldrich, 1928
Other material	DHJPAR0029534	http://janzen.sas.upenn.edu			D.H. Janzen, W. Hallwachs & Harry Ramirez	DHJPAR0029534	1		adult					pinned		ASHYM955-09, 08-SRNP-36000, BOLD:AAA6542														Belvosia canalis								Arthropoda	Insecta	Diptera	Tachinidae	Belvosia		canalis				Aldrich, 1928
Other material	DHJPAR0029533	http://janzen.sas.upenn.edu			D.H. Janzen, W. Hallwachs & Harry Ramirez	DHJPAR0029533	1		adult					pinned		ASHYM954-09, 08-SRNP-36017, BOLD:AAA6542														Belvosia canalis								Arthropoda	Insecta	Diptera	Tachinidae	Belvosia		canalis				Aldrich, 1928
Other material	DHJPAR0029517	http://janzen.sas.upenn.edu			D.H. Janzen, W. Hallwachs & Roster Moraga	DHJPAR0029517	1		adult					pinned		ASHYM938-09, 08-SRNP-22529, BOLD:AAA6542														Belvosia canalis								Arthropoda	Insecta	Diptera	Tachinidae	Belvosia		canalis				Aldrich, 1928
Other material	DHJPAR0027777	http://janzen.sas.upenn.edu			D.H. Janzen, W. Hallwachs & Minor Carmona	DHJPAR0027777	1		adult					pinned		ASHYE014-08, 08-SRNP-40575, BOLD:AAA6542														Belvosia canalis								Arthropoda	Insecta	Diptera	Tachinidae	Belvosia		canalis				Aldrich, 1928
Other material	DHJPAR0024446	http://janzen.sas.upenn.edu			D.H. Janzen, W. Hallwachs & Minor Carmona	DHJPAR0024446	1		adult					pinned		ASTAW556-08, 08-SRNP-40572, BOLD:AAA6542														Belvosia canalis								Arthropoda	Insecta	Diptera	Tachinidae	Belvosia		canalis				Aldrich, 1928
Other material	DHJPAR0024443	http://janzen.sas.upenn.edu			D.H. Janzen, W. Hallwachs & Minor Carmona	DHJPAR0024443	1		adult					pinned		ASTAW553-08, 08-SRNP-40572, BOLD:AAA6542														Belvosia canalis								Arthropoda	Insecta	Diptera	Tachinidae	Belvosia		canalis				Aldrich, 1928
Other material	DHJPAR0023248	http://janzen.sas.upenn.edu			D.H. Janzen, W. Hallwachs & Roster Moraga	DHJPAR0023248	1		adult					pinned		ASTAW409-08, 07-SRNP-23989, BOLD:AAA6542														Belvosia canalis								Arthropoda	Insecta	Diptera	Tachinidae	Belvosia		canalis				Aldrich, 1928
Other material	DHJPAR0019930	http://janzen.sas.upenn.edu			D.H. Janzen, W. Hallwachs & Carolina Cano	DHJPAR0019930	1		adult					pinned		ASTA1213-07, 07-SRNP-2078, BOLD:AAA6542														Belvosia canalis								Arthropoda	Insecta	Diptera	Tachinidae	Belvosia		canalis				Aldrich, 1928
Other material	DHJPAR0019929	http://janzen.sas.upenn.edu			D.H. Janzen, W. Hallwachs & Carolina Cano	DHJPAR0019929	1		adult					pinned		ASTA1212-07, 07-SRNP-1594, BOLD:AAA6542														Belvosia canalis								Arthropoda	Insecta	Diptera	Tachinidae	Belvosia		canalis				Aldrich, 1928
Other material	DHJPAR0019923	http://janzen.sas.upenn.edu			D.H. Janzen, W. Hallwachs & Roster Moraga	DHJPAR0019923	1		adult					pinned		ASTA1206-07, 07-SRNP-21295, BOLD:AAA6542														Belvosia canalis								Arthropoda	Insecta	Diptera	Tachinidae	Belvosia		canalis				Aldrich, 1928
Other material	DHJPAR0019505	http://janzen.sas.upenn.edu			D.H. Janzen, W. Hallwachs & Duvalier Briceno	DHJPAR0019505	1		adult					pinned		ASTAB053-07, 07-SRNP-31499, BOLD:AAA6542														Belvosia canalis								Arthropoda	Insecta	Diptera	Tachinidae	Belvosia		canalis				Aldrich, 1928
Other material	DHJPAR0016457	http://janzen.sas.upenn.edu			D.H. Janzen, W. Hallwachs & Robert Montano	DHJPAR0016457	1		adult					pinned		ASTAP661-07, 06-SRNP-36218, BOLD:AAA6542														Belvosia canalis								Arthropoda	Insecta	Diptera	Tachinidae	Belvosia		canalis				Aldrich, 1928
Other material	DHJPAR0016456	http://janzen.sas.upenn.edu			D.H. Janzen, W. Hallwachs & Minor Carmona	DHJPAR0016456	1		adult					pinned		ASTAP660-07, 06-SRNP-44725, BOLD:AAA6542														Belvosia canalis								Arthropoda	Insecta	Diptera	Tachinidae	Belvosia		canalis				Aldrich, 1928
Other material	DHJPAR0016452	http://janzen.sas.upenn.edu			D.H. Janzen, W. Hallwachs & Harry Ramirez	DHJPAR0016452	1		adult					pinned		ASTAP656-07, 06-SRNP-47723, BOLD:AAA6542														Belvosia canalis								Arthropoda	Insecta	Diptera	Tachinidae	Belvosia		canalis				Aldrich, 1928
Other material	DHJPAR0016446	http://janzen.sas.upenn.edu			D.H. Janzen, W. Hallwachs & Harry Ramirez	DHJPAR0016446	1		adult					pinned		ASTAP650-07, 06-SRNP-47724, BOLD:AAA6542														Belvosia canalis								Arthropoda	Insecta	Diptera	Tachinidae	Belvosia		canalis				Aldrich, 1928
Other material	DHJPAR0016445	http://janzen.sas.upenn.edu			D.H. Janzen, W. Hallwachs & Harry Ramirez	DHJPAR0016445	1		adult					pinned		ASTAP649-07, 06-SRNP-47722, BOLD:AAA6542														Belvosia canalis								Arthropoda	Insecta	Diptera	Tachinidae	Belvosia		canalis				Aldrich, 1928
Other material	DHJPAR0016444	http://janzen.sas.upenn.edu			D.H. Janzen, W. Hallwachs & Harry Ramirez	DHJPAR0016444	1		adult					pinned		ASTAP648-07, 06-SRNP-47765, BOLD:AAA6542														Belvosia canalis								Arthropoda	Insecta	Diptera	Tachinidae	Belvosia		canalis				Aldrich, 1928
Other material	DHJPAR0016443	http://janzen.sas.upenn.edu			D.H. Janzen, W. Hallwachs & Harry Ramirez	DHJPAR0016443	1		adult					pinned		ASTAP647-07, 06-SRNP-47727, BOLD:AAA6542														Belvosia canalis								Arthropoda	Insecta	Diptera	Tachinidae	Belvosia		canalis				Aldrich, 1928
Other material	DHJPAR0016442	http://janzen.sas.upenn.edu			D.H. Janzen, W. Hallwachs & Harry Ramirez	DHJPAR0016442	1		adult					pinned		ASTAP646-07, 06-SRNP-47726, BOLD:AAA6542														Belvosia canalis								Arthropoda	Insecta	Diptera	Tachinidae	Belvosia		canalis				Aldrich, 1928
Other material	DHJPAR0005350	http://janzen.sas.upenn.edu			D.H. Janzen, W. Hallwachs & Minor Carmona	DHJPAR0005350	1		adult					pinned		ASTA471-06, 05-SRNP-42259, BOLD:AAA6542														Belvosia canalis								Arthropoda	Insecta	Diptera	Tachinidae	Belvosia		canalis				Aldrich, 1928
Other material	DHJPAR0003590	http://janzen.sas.upenn.edu			D.H. Janzen, W. Hallwachs & Lucia Rios	DHJPAR0003590	1		adult					pinned		HCIC694-05, 05-SRNP-21273, BOLD:AAA6542														Belvosia canalis								Arthropoda	Insecta	Diptera	Tachinidae	Belvosia		canalis				Aldrich, 1928
Other material	DHJPAR0003582	http://janzen.sas.upenn.edu			D.H. Janzen, W. Hallwachs & Gloria Sihezar	DHJPAR0003582	1		adult					pinned		HCIC686-05, 05-SRNP-3651, BOLD:AAA6542														Belvosia canalis								Arthropoda	Insecta	Diptera	Tachinidae	Belvosia		canalis				Aldrich, 1928
Other material	DHJPAR0003581	http://janzen.sas.upenn.edu			D.H. Janzen, W. Hallwachs & Yessenia Mendoza	DHJPAR0003581	1		adult					pinned		HCIC685-05, 05-SRNP-2436, BOLD:AAA6542														Belvosia canalis								Arthropoda	Insecta	Diptera	Tachinidae	Belvosia		canalis				Aldrich, 1928
Other material	DHJPAR0003579	http://janzen.sas.upenn.edu			D.H. Janzen, W. Hallwachs & Yessenia Mendoza	DHJPAR0003579	1		adult					pinned		HCIC683-05, 05-SRNP-2436, BOLD:AAA6542														Belvosia canalis								Arthropoda	Insecta	Diptera	Tachinidae	Belvosia		canalis				Aldrich, 1928
Other material	DHJPAR0001188	http://janzen.sas.upenn.edu			D.H. Janzen, W. Hallwachs & Calixto Moraga	DHJPAR0001188	1		adult					pinned		HCIC084-05, 03-SRNP-20798, BOLD:AAA6542														Belvosia canalis								Arthropoda	Insecta	Diptera	Tachinidae	Belvosia		canalis				Aldrich, 1928
Other material	DHJPAR0001187	http://janzen.sas.upenn.edu			D.H. Janzen, W. Hallwachs & Jose Perez	DHJPAR0001187	1		adult					pinned		HCIC076-05, 03-SRNP-12745.1, BOLD:AAA6542														Belvosia canalis								Arthropoda	Insecta	Diptera	Tachinidae	Belvosia		canalis				Aldrich, 1928
Other material	DHJPAR0001186	http://janzen.sas.upenn.edu			D.H. Janzen, W. Hallwachs & Calixto Moraga	DHJPAR0001186	1		adult					pinned		HCIC068-05, 03-SRNP-20797, BOLD:AAA6542														Belvosia canalis								Arthropoda	Insecta	Diptera	Tachinidae	Belvosia		canalis				Aldrich, 1928
Other material	DHJPAR0001185	http://janzen.sas.upenn.edu			D.H. Janzen, W. Hallwachs & Manuel Rios	DHJPAR0001185	1		adult					pinned		HCIC060-05, 04-SRNP-34168,														Belvosia canalis								Arthropoda	Insecta	Diptera	Tachinidae	Belvosia		canalis				Aldrich, 1928
Other material	DHJPAR0001184	http://janzen.sas.upenn.edu			D.H. Janzen, W. Hallwachs & Lucia Rios	DHJPAR0001184	1		adult					pinned		HCIC052-05, 04-SRNP-25076, BOLD:AAA6542														Belvosia canalis								Arthropoda	Insecta	Diptera	Tachinidae	Belvosia		canalis				Aldrich, 1928
Other material	DHJPAR0001183	http://janzen.sas.upenn.edu			D.H. Janzen, W. Hallwachs & Osvaldo Espinoza	DHJPAR0001183	1		adult					pinned		HCIC044-05, 04-SRNP-1606, BOLD:AAA6542														Belvosia canalis								Arthropoda	Insecta	Diptera	Tachinidae	Belvosia		canalis				Aldrich, 1928
Other material	DHJPAR0001182	http://janzen.sas.upenn.edu			D.H. Janzen, W. Hallwachs & Manuel Rios	DHJPAR0001182	1		adult					pinned		HCIC036-05, 04-SRNP-31823, BOLD:AAA6542														Belvosia canalis								Arthropoda	Insecta	Diptera	Tachinidae	Belvosia		canalis				Aldrich, 1928
Other material	DHJPAR0001181	http://janzen.sas.upenn.edu			D.H. Janzen, W. Hallwachs & Minor Carmona	DHJPAR0001181	1		adult					pinned		HCIC028-05, 04-SRNP-40764, BOLD:AAA6542														Belvosia canalis								Arthropoda	Insecta	Diptera	Tachinidae	Belvosia		canalis				Aldrich, 1928
Other material	DHJPAR0001180	http://janzen.sas.upenn.edu			D.H. Janzen, W. Hallwachs & Jose Perez	DHJPAR0001180	1		adult					pinned		HCIC020-05, 04-SRNP-40962, BOLD:AAA6542														Belvosia canalis								Arthropoda	Insecta	Diptera	Tachinidae	Belvosia		canalis				Aldrich, 1928
Other material	DHJPAR0001179	http://janzen.sas.upenn.edu			D.H. Janzen, W. Hallwachs & Jose Perez	DHJPAR0001179	1		adult					pinned		HCIC012-05, 04-SRNP-41135, BOLD:AAA6542														Belvosia canalis								Arthropoda	Insecta	Diptera	Tachinidae	Belvosia		canalis				Aldrich, 1928
Other material	DHJPAR0001108	http://janzen.sas.upenn.edu			D.H. Janzen, W. Hallwachs & Jose Perez	DHJPAR0001108	1		adult					pinned		HCIC008-04, 03-SRNP-31128, BOLD:AAA6542														Belvosia canalis								Arthropoda	Insecta	Diptera	Tachinidae	Belvosia		canalis				Aldrich, 1928
Other material	DHJPAR0001107	http://janzen.sas.upenn.edu			D.H. Janzen, W. Hallwachs & Jose Perez	DHJPAR0001107	1		adult					pinned		HCIC007-04, 03-SRNP-31127, BOLD:AAA6542														Belvosia canalis								Arthropoda	Insecta	Diptera	Tachinidae	Belvosia		canalis				Aldrich, 1928
Other material	DHJPAR0001106	http://janzen.sas.upenn.edu			D.H. Janzen, W. Hallwachs & Esteban Umana	DHJPAR0001106	1		adult					pinned		HCIC006-04, 03-SRNP-21213, BOLD:AAA6542														Belvosia canalis								Arthropoda	Insecta	Diptera	Tachinidae	Belvosia		canalis				Aldrich, 1928
Other material	89-SRNP-141	http://janzen.sas.upenn.edu			D.H. Janzen, W. Hallwachs & Carolina Cano	89-SRNP-141	1	male	adult					pinned		89-SRNP-141														Belvosia canalis								Arthropoda	Insecta	Diptera	Tachinidae	Belvosia		canalis				Aldrich, 1928
[truncated: 105 more columns]

## Sheet: B. carolinacanoae
typeStatus	catalogNumber	occurrenceDetails	occurrenceRemarks	recordNumber	recordedBy	individualID	individualCount	sex	lifeStage	reproductiveCondition	behavior	establishmentMeans	occurrenceStatus	preparations	disposition	otherCatalogNumbers	previousIdentifications	associatedMedia	associatedReferences	associatedOccurrences	associatedSequences	taxonID	scientificNameID	acceptedNameUsageID	parentNameUsageID	originalNameUsageID	nameAccordingToID	namePublishedInID	taxonConceptID	scientificName	acceptedNameUsage	parentNameUsage	originalNameUsage	nameAccordingTo	namePublishedIn	higherClassification	kingdom	phylum	class	order	family	genus	subgenus	specificEpithet	infraspecificEpithet	taxonRank	verbatimTaxonRank	scientificNameAuthorship	vernacularName
Paratype	DHJPAR0065418	http://janzen.sas.upenn.edu			D.H. Janzen, W. Hallwachs & Dinia Martinez	DHJPAR0065418	1		adult					pinned		ACGBA11858-21, 20-SRNP-70307, BOLD:AAB8626														Belvosia carolinacanoae								Arthropoda	Insecta	Diptera	Tachinidae	Belvosia		carolinacanoae				Fleming & Woodley, 2023
Paratype	DHJPAR0065415	http://janzen.sas.upenn.edu			D.H. Janzen, W. Hallwachs & Ricardo Calero	DHJPAR0065415	1		adult					pinned		ACGBA11855-21, 20-SRNP-70125, BOLD:AAB8626														Belvosia carolinacanoae								Arthropoda	Insecta	Diptera	Tachinidae	Belvosia		carolinacanoae				Fleming & Woodley, 2023
Paratype	DHJPAR0065397	http://janzen.sas.upenn.edu			D.H. Janzen, W. Hallwachs & Dinia Martinez	DHJPAR0065397	1	male	adult					pinned		ACGBA11837-21, 20-SRNP-70318, BOLD:AAB8626														Belvosia carolinacanoae								Arthropoda	Insecta	Diptera	Tachinidae	Belvosia		carolinacanoae				Fleming & Woodley, 2023
Paratype	DHJPAR0065384	http://janzen.sas.upenn.edu			D.H. Janzen, W. Hallwachs & Dinia Martinez	DHJPAR0065384	1		adult					pinned		ACGBA11824-21, 20-SRNP-70308, BOLD:AAB8626														Belvosia carolinacanoae								Arthropoda	Insecta	Diptera	Tachinidae	Belvosia		carolinacanoae				Fleming & Woodley, 2023
Paratype	DHJPAR0065381	http://janzen.sas.upenn.edu			D.H. Janzen, W. Hallwachs & Ricardo Calero	DHJPAR0065381	1	male	adult					pinned		ACGBA11821-21, 20-SRNP-70216, BOLD:AAB8626														Belvosia carolinacanoae								Arthropoda	Insecta	Diptera	Tachinidae	Belvosia		carolinacanoae				Fleming & Woodley, 2023
Paratype	DHJPAR0019485	http://janzen.sas.upenn.edu			D.H. Janzen, W. Hallwachs & Jorge Hernandez	DHJPAR0019485	1		adult					pinned		ASTAB033-07, 07-SRNP-21009, BOLD:AAB8626														Belvosia carolinacanoae								Arthropoda	Insecta	Diptera	Tachinidae	Belvosia		carolinacanoae				Fleming & Woodley, 2023
Holotype	DHJPAR0019474	http://janzen.sas.upenn.edu			D.H. Janzen, W. Hallwachs & Roster Moraga	DHJPAR0019474	1	female	adult					pinned		ASTAB022-07, 07-SRNP-21164, BOLD:AAB8626														Belvosia carolinacanoae								Arthropoda	Insecta	Diptera	Tachinidae	Belvosia		carolinacanoae				Fleming & Woodley, 2023
[truncated: 105 more columns]

## Sheet: B. ciriloumanai
typeStatus	catalogNumber	occurrenceDetails	occurrenceRemarks	recordNumber	recordedBy	individualID	individualCount	sex	lifeStage	reproductiveCondition	behavior	establishmentMeans	occurrenceStatus	preparations	disposition	otherCatalogNumbers	previousIdentifications	associatedMedia	associatedReferences	associatedOccurrences	associatedSequences	taxonID	scientificNameID	acceptedNameUsageID	parentNameUsageID	originalNameUsageID	nameAccordingToID	namePublishedInID	taxonConceptID	scientificName	acceptedNameUsage	parentNameUsage	originalNameUsage	nameAccordingTo	namePublishedIn	higherClassification	kingdom	phylum	class	order	family	genus	subgenus	specificEpithet	infraspecificEpithet	taxonRank	verbatimTaxonRank	scientificNameAuthorship	vernacularName
Paratype	DHJPAR0067957	http://janzen.sas.upenn.edu			D.H. Janzen, W. Hallwachs	DHJPAR0067957	1		adult					pinned		ACGBA13808-21, 21-SRNP-30659, BOLD:AAA1520														Belvosia ciriloumanai								Arthropoda	Insecta	Diptera	Tachinidae	Belvosia		ciriloumanai				Fleming & Woodley, 2023
Paratype	DHJPAR0067537	http://janzen.sas.upenn.edu			D.H. Janzen, W. Hallwachs	DHJPAR0067537	1		adult					pinned		ACGBA13483-21, 20-SRNP-32038, BOLD:AAA1520														Belvosia ciriloumanai								Arthropoda	Insecta	Diptera	Tachinidae	Belvosia		ciriloumanai				Fleming & Woodley, 2023
Paratype	DHJPAR0067562	http://janzen.sas.upenn.edu			D.H. Janzen, W. Hallwachs	DHJPAR0067562	1		adult					pinned		ACGBA13318-21, 20-SRNP-71800, BOLD:AAA1520														Belvosia ciriloumanai								Arthropoda	Insecta	Diptera	Tachinidae	Belvosia		ciriloumanai				Fleming & Woodley, 2023
Paratype	DHJPAR0067833	http://janzen.sas.upenn.edu			D.H. Janzen, W. Hallwachs	DHJPAR0067833	1		adult					pinned		ACGBA13209-21, 20-SRNP-46421, BOLD:AAA1520														Belvosia ciriloumanai								Arthropoda	Insecta	Diptera	Tachinidae	Belvosia		ciriloumanai				Fleming & Woodley, 2023
Paratype	DHJPAR0067938	http://janzen.sas.upenn.edu			D.H. Janzen, W. Hallwachs	DHJPAR0067938	1		adult					pinned		ACGBA13124-21, 21-SRNP-30137, BOLD:AAA1520														Belvosia ciriloumanai								Arthropoda	Insecta	Diptera	Tachinidae	Belvosia		ciriloumanai				Fleming & Woodley, 2023
Paratype	DHJPAR0065565	http://janzen.sas.upenn.edu			D.H. Janzen, W. Hallwachs & Cirilo Umana	DHJPAR0065565	1		adult					pinned		ACGBA12290-21, 20-SRNP-76060, BOLD:AAA1520														Belvosia ciriloumanai								Arthropoda	Insecta	Diptera	Tachinidae	Belvosia		ciriloumanai				Fleming & Woodley, 2023
Paratype	DHJPAR0065497	http://janzen.sas.upenn.edu			D.H. Janzen, W. Hallwachs & Cirilo Umana	DHJPAR0065497	1		adult					pinned		ACGBA12222-21, 20-SRNP-75833, BOLD:AAA1520														Belvosia ciriloumanai								Arthropoda	Insecta	Diptera	Tachinidae	Belvosia		ciriloumanai				Fleming & Woodley, 2023
Paratype	DHJPAR0065731	http://janzen.sas.upenn.edu			D.H. Janzen, W. Hallwachs & Duvalier Briceno	DHJPAR0065731	1		adult					pinned		ACGBA12171-21, 19-SRNP-65640, BOLD:AAA1520														Belvosia ciriloumanai								Arthropoda	Insecta	Diptera	Tachinidae	Belvosia		ciriloumanai				Fleming & Woodley, 2023
Paratype	DHJPAR0065681	http://janzen.sas.upenn.edu			D.H. Janzen, W. Hallwachs & Cirilo Umana	DHJPAR0065681	1		adult					pinned		ACGBA12121-21, 20-SRNP-75996, BOLD:AAA1520														Belvosia ciriloumanai								Arthropoda	Insecta	Diptera	Tachinidae	Belvosia		ciriloumanai				Fleming & Woodley, 2023
Paratype	DHJPAR0065898	http://janzen.sas.upenn.edu			D.H. Janzen, W. Hallwachs & Cirilo Umana	DHJPAR0065898	1		adult					pinned		ACGBA11958-21, 20-SRNP-75024, BOLD:AAA1520														Belvosia ciriloumanai								Arthropoda	Insecta	Diptera	Tachinidae	Belvosia		ciriloumanai				Fleming & Woodley, 2023
Paratype	DHJPAR0064924	http://janzen.sas.upenn.edu			D.H. Janzen, W. Hallwachs	DHJPAR0064924	1		adult					pinned		ACGBA11081-20, DHJPAR0064924, BOLD:AAA1520														Belvosia ciriloumanai								Arthropoda	Insecta	Diptera	Tachinidae	Belvosia		ciriloumanai				Fleming & Woodley, 2023
Paratype	DHJPAR0064920	http://janzen.sas.upenn.edu			D.H. Janzen, W. Hallwachs	DHJPAR0064920	1		adult					pinned		ACGBA11077-20, DHJPAR0064920, BOLD:AAA1520														Belvosia ciriloumanai								Arthropoda	Insecta	Diptera	Tachinidae	Belvosia		ciriloumanai				Fleming & Woodley, 2023
Paratype	DHJPAR0064270	http://janzen.sas.upenn.edu			D.H. Janzen, W. Hallwachs & Duvalier Briceno	DHJPAR0064270	1		adult					pinned		ACGBA10522-19, 19-SRNP-65177, BOLD:AAA1520														Belvosia ciriloumanai								Arthropoda	Insecta	Diptera	Tachinidae	Belvosia		ciriloumanai				Fleming & Woodley, 2023
Paratype	DHJPAR0063537	http://janzen.sas.upenn.edu			D.H. Janzen, W. Hallwachs & Keiner Aragon	DHJPAR0063537	1		adult					pinned		ACGBA9789-19, 18-SRNP-46109, BOLD:AAA1520														Belvosia ciriloumanai								Arthropoda	Insecta	Diptera	Tachinidae	Belvosia		ciriloumanai				Fleming & Woodley, 2023
Paratype	DHJPAR0063271	http://janzen.sas.upenn.edu			D.H. Janzen, W. Hallwachs & Duvalier Briceno	DHJPAR0063271	1		adult					pinned		BLPDF1047-19, 18-SRNP-65292, BOLD:AAA1520														Belvosia ciriloumanai								Arthropoda	Insecta	Diptera	Tachinidae	Belvosia		ciriloumanai				Fleming & Woodley, 2023
Paratype	DHJPAR0063269	http://janzen.sas.upenn.edu			D.H. Janzen, W. Hallwachs & Cirilo Umana	DHJPAR0063269	1		adult					pinned		BLPDF1045-19, 18-SRNP-75483, BOLD:AAA1520														Belvosia ciriloumanai								Arthropoda	Insecta	Diptera	Tachinidae	Belvosia		ciriloumanai				Fleming & Woodley, 2023
Paratype	DHJPAR0063268	http://janzen.sas.upenn.edu			D.H. Janzen, W. Hallwachs & Cirilo Umana	DHJPAR0063268	1		adult					pinned		BLPDF1044-19, 18-SRNP-75654, BOLD:AAA1520														Belvosia ciriloumanai								Arthropoda	Insecta	Diptera	Tachinidae	Belvosia		ciriloumanai				Fleming & Woodley, 2023
Paratype	DHJPAR0063267	http://janzen.sas.upenn.edu			D.H. Janzen, W. Hallwachs & Cirilo Umana	DHJPAR0063267	1		adult					pinned		BLPDF1043-19, 18-SRNP-75615, BOLD:AAA1520														Belvosia ciriloumanai								Arthropoda	Insecta	Diptera	Tachinidae	Belvosia		ciriloumanai				Fleming & Woodley, 2023
Paratype	DHJPAR0063266	http://janzen.sas.upenn.edu			D.H. Janzen, W. Hallwachs & Cirilo Umana	DHJPAR0063266	1		adult					pinned		BLPDF1042-19, 18-SRNP-75569, BOLD:AAA1520														Belvosia ciriloumanai								Arthropoda	Insecta	Diptera	Tachinidae	Belvosia		ciriloumanai				Fleming & Woodley, 2023
Paratype	DHJPAR0063264	http://janzen.sas.upenn.edu			D.H. Janzen, W. Hallwachs & Cirilo Umana	DHJPAR0063264	1		adult					pinned		BLPDF1040-19, 18-SRNP-75740, BOLD:AAA1520														Belvosia ciriloumanai								Arthropoda	Insecta	Diptera	Tachinidae	Belvosia		ciriloumanai				Fleming & Woodley, 2023
Paratype	DHJPAR0063047	http://janzen.sas.upenn.edu			D.H. Janzen, W. Hallwachs & Manuel Rios	DHJPAR0063047	1		adult					pinned		ACGBA9381-18, 18-SRNP-20461, BOLD:AAA1520														Belvosia ciriloumanai								Arthropoda	Insecta	Diptera	Tachinidae	Belvosia		ciriloumanai				Fleming & Woodley, 2023
Paratype	DHJPAR0063046	http://janzen.sas.upenn.edu			D.H. Janzen, W. Hallwachs & Cirilo Umana	DHJPAR0063046	1		adult					pinned		ACGBA9380-18, 18-SRNP-75363, BOLD:AAA1520														Belvosia ciriloumanai								Arthropoda	Insecta	Diptera	Tachinidae	Belvosia		ciriloumanai				Fleming & Woodley, 2023
Paratype	DHJPAR0062906	http://janzen.sas.upenn.edu			D.H. Janzen, W. Hallwachs & Cirilo Umana	DHJPAR0062906	1		adult					pinned		ACGBA9240-18, 18-SRNP-75144, BOLD:AAA1520														Belvosia ciriloumanai								Arthropoda	Insecta	Diptera	Tachinidae	Belvosia		ciriloumanai				Fleming & Woodley, 2023
Paratype	DHJPAR0062903	http://janzen.sas.upenn.edu			D.H. Janzen, W. Hallwachs & Cirilo Umana	DHJPAR0062903	1		adult					pinned		ACGBA9237-18, 18-SRNP-75300, BOLD:AAA1520														Belvosia ciriloumanai								Arthropoda	Insecta	Diptera	Tachinidae	Belvosia		ciriloumanai				Fleming & Woodley, 2023
Paratype	DHJPAR0062848	http://janzen.sas.upenn.edu			D.H. Janzen, W. Hallwachs & Cirilo Umana	DHJPAR0062848	1		adult					pinned		ACGBA9182-18, 18-SRNP-75340, BOLD:AAA1520														Belvosia ciriloumanai								Arthropoda	Insecta	Diptera	Tachinidae	Belvosia		ciriloumanai				Fleming & Woodley, 2023
Paratype	DHJPAR0062847	http://janzen.sas.upenn.edu			D.H. Janzen, W. Hallwachs & Minor Carmona	DHJPAR0062847	1		adult					pinned		ACGBA9181-18, 18-SRNP-45382, BOLD:AAA1520														Belvosia ciriloumanai								Arthropoda	Insecta	Diptera	Tachinidae	Belvosia		ciriloumanai				Fleming & Woodley, 2023
Paratype	DHJPAR0062212	http://janzen.sas.upenn.edu			D.H. Janzen, W. Hallwachs & Freddy Quesada	DHJPAR0062212	1		adult					pinned		ACGBA8516-18, 17-SRNP-32590, BOLD:AAA1520														Belvosia ciriloumanai								Arthropoda	Insecta	Diptera	Tachinidae	Belvosia		ciriloumanai				Fleming & Woodley, 2023
Paratype	DHJPAR0062211	http://janzen.sas.upenn.edu			D.H. Janzen, W. Hallwachs & Dunia Garcia	DHJPAR0062211	1		adult					pinned		ACGBA8515-18, 17-SRNP-32548, BOLD:AAA1520														Belvosia ciriloumanai								Arthropoda	Insecta	Diptera	Tachinidae	Belvosia		ciriloumanai				Fleming & Woodley, 2023
Paratype	DHJPAR0062209	http://janzen.sas.upenn.edu			D.H. Janzen, W. Hallwachs & Cirilo Umana	DHJPAR0062209	1		adult					pinned		ACGBA8513-18, 17-SRNP-76360, BOLD:AAA1520														Belvosia ciriloumanai								Arthropoda	Insecta	Diptera	Tachinidae	Belvosia		ciriloumanai				Fleming & Woodley, 2023
Paratype	DHJPAR0061890	http://janzen.sas.upenn.edu			D.H. Janzen, W. Hallwachs & Cirilo Umana	DHJPAR0061890	1		adult					pinned		ACGBA8224-18, 17-SRNP-76048, BOLD:AAA1520														Belvosia ciriloumanai								Arthropoda	Insecta	Diptera	Tachinidae	Belvosia		ciriloumanai				Fleming & Woodley, 2023
Paratype	DHJPAR0061889	http://janzen.sas.upenn.edu			D.H. Janzen, W. Hallwachs & Cirilo Umana	DHJPAR0061889	1		adult					pinned		ACGBA8223-18, 17-SRNP-76009, BOLD:AAA1520														Belvosia ciriloumanai								Arthropoda	Insecta	Diptera	Tachinidae	Belvosia		ciriloumanai				Fleming & Woodley, 2023
Paratype	DHJPAR0061888	http://janzen.sas.upenn.edu			D.H. Janzen, W. Hallwachs & Cirilo Umana	DHJPAR0061888	1		adult					pinned		ACGBA8222-18, 17-SRNP-76045, BOLD:AAA1520														Belvosia ciriloumanai								Arthropoda	Insecta	Diptera	Tachinidae	Belvosia		ciriloumanai				Fleming & Woodley, 2023
Paratype	DHJPAR0061887	http://janzen.sas.upenn.edu			D.H. Janzen, W. Hallwachs & Cirilo Umana	DHJPAR0061887	1		adult					pinned		ACGBA8221-18, 17-SRNP-76214, BOLD:AAA1520														Belvosia ciriloumanai								Arthropoda	Insecta	Diptera	Tachinidae	Belvosia		ciriloumanai				Fleming & Woodley, 2023
Paratype	DHJPAR0061267	http://janzen.sas.upenn.edu			D.H. Janzen, W. Hallwachs & Cirilo Umana	DHJPAR0061267	1		adult					pinned		ACGBA7650-17, 17-SRNP-75576, BOLD:AAA1520														Belvosia ciriloumanai								Arthropoda	Insecta	Diptera	Tachinidae	Belvosia		ciriloumanai				Fleming & Woodley, 2023
Paratype	DHJPAR0061266	http://janzen.sas.upenn.edu			D.H. Janzen, W. Hallwachs & Keiner Aragon	DHJPAR0061266	1		adult					pinned		ACGBA7649-17, 17-SRNP-45670, BOLD:AAA1520														Belvosia ciriloumanai								Arthropoda	Insecta	Diptera	Tachinidae	Belvosia		ciriloumanai				Fleming & Woodley, 2023
Paratype	DHJPAR0061265	http://janzen.sas.upenn.edu			D.H. Janzen, W. Hallwachs & Cirilo Umana	DHJPAR0061265	1		adult					pinned		ACGBA7648-17, 17-SRNP-75612, BOLD:AAA1520														Belvosia ciriloumanai								Arthropoda	Insecta	Diptera	Tachinidae	Belvosia		ciriloumanai				Fleming & Woodley, 2023
Paratype	DHJPAR0060701	http://janzen.sas.upenn.edu			D.H. Janzen, W. Hallwachs & Cirilo Umana	DHJPAR0060701	1		adult					pinned		ACGBA7122-17, 17-SRNP-75522, BOLD:AAA1520														Belvosia ciriloumanai								Arthropoda	Insecta	Diptera	Tachinidae	Belvosia		ciriloumanai				Fleming & Woodley, 2023
Paratype	DHJPAR0060700	http://janzen.sas.upenn.edu			D.H. Janzen, W. Hallwachs & Cirilo Umana	DHJPAR0060700	1		adult					pinned		ACGBA7121-17, 17-SRNP-75428, BOLD:AAA1520														Belvosia ciriloumanai								Arthropoda	Insecta	Diptera	Tachinidae	Belvosia		ciriloumanai				Fleming & Woodley, 2023
Paratype	DHJPAR0060697	http://janzen.sas.upenn.edu			D.H. Janzen, W. Hallwachs & Elda Araya	DHJPAR0060697	1		adult					pinned		ACGBA7118-17, 17-SRNP-836, BOLD:AAA1520														Belvosia ciriloumanai								Arthropoda	Insecta	Diptera	Tachinidae	Belvosia		ciriloumanai				Fleming & Woodley, 2023
Paratype	DHJPAR0060696	http://janzen.sas.upenn.edu			D.H. Janzen, W. Hallwachs & Anabelle Cordoba	DHJPAR0060696	1		adult					pinned		ACGBA7117-17, 17-SRNP-26585, BOLD:AAA1520														Belvosia ciriloumanai								Arthropoda	Insecta	Diptera	Tachinidae	Belvosia		ciriloumanai				Fleming & Woodley, 2023
Paratype	DHJPAR0060280	http://janzen.sas.upenn.edu			D.H. Janzen, W. Hallwachs & Angel Hernandez	DHJPAR0060280	1		adult					pinned		ACGBA6701-17, 16-SRNP-27639, BOLD:AAA1520														Belvosia ciriloumanai								Arthropoda	Insecta	Diptera	Tachinidae	Belvosia		ciriloumanai				Fleming & Woodley, 2023
Paratype	DHJPAR0060279	http://janzen.sas.upenn.edu			D.H. Janzen, W. Hallwachs & Gloria Sihezar	DHJPAR0060279	1		adult					pinned		ACGBA6700-17, 16-SRNP-1696, BOLD:AAA1520														Belvosia ciriloumanai								Arthropoda	Insecta	Diptera	Tachinidae	Belvosia		ciriloumanai				Fleming & Woodley, 2023
Paratype	DHJPAR0059789	http://janzen.sas.upenn.edu			D.H. Janzen, W. Hallwachs & Dinia Martinez	DHJPAR0059789	1		adult					pinned		ACGBA6210-16, 16-SRNP-71135, BOLD:AAA1520														Belvosia ciriloumanai								Arthropoda	Insecta	Diptera	Tachinidae	Belvosia		ciriloumanai				Fleming & Woodley, 2023
Paratype	DHJPAR0059788	http://janzen.sas.upenn.edu			D.H. Janzen, W. Hallwachs & Dinia Martinez	DHJPAR0059788	1		adult					pinned		ACGBA6209-16, 16-SRNP-71132, BOLD:AAA1520														Belvosia ciriloumanai								Arthropoda	Insecta	Diptera	Tachinidae	Belvosia		ciriloumanai				Fleming & Woodley, 2023
Paratype	DHJPAR0059783	http://janzen.sas.upenn.edu			D.H. Janzen, W. Hallwachs & Carolina Cano	DHJPAR0059783	1		adult					pinned		ACGBA6204-16, 16-SRNP-1287, BOLD:AAA1520														Belvosia ciriloumanai								Arthropoda	Insecta	Diptera	Tachinidae	Belvosia		ciriloumanai				Fleming & Woodley, 2023
Paratype	DHJPAR0059781	http://janzen.sas.upenn.edu			D.H. Janzen, W. Hallwachs & Angel Hernandez	DHJPAR0059781	1		adult					pinned		ACGBA6202-16, 16-SRNP-27163, BOLD:AAA1520														Belvosia ciriloumanai								Arthropoda	Insecta	Diptera	Tachinidae	Belvosia		ciriloumanai				Fleming & Woodley, 2023
Paratype	DHJPAR0059510	http://janzen.sas.upenn.edu			D.H. Janzen, W. Hallwachs & Cirilo Umana	DHJPAR0059510	1		adult					pinned		ACGBA5927-16, 16-SRNP-75488, BOLD:AAA1520														Belvosia ciriloumanai								Arthropoda	Insecta	Diptera	Tachinidae	Belvosia		ciriloumanai				Fleming & Woodley, 2023
Paratype	DHJPAR0059505	http://janzen.sas.upenn.edu			D.H. Janzen, W. Hallwachs & Jorge Hernandez	DHJPAR0059505	1		adult					pinned		ACGBA5922-16, 16-SRNP-26800, BOLD:AAA1520														Belvosia ciriloumanai								Arthropoda	Insecta	Diptera	Tachinidae	Belvosia		ciriloumanai				Fleming & Woodley, 2023
Paratype	DHJPAR0059439	http://janzen.sas.upenn.edu			D.H. Janzen, W. Hallwachs & Angel Solis	DHJPAR0059439	1		adult					pinned		ACGBA5856-16, 16-SRNP-10563, BOLD:AAA1520														Belvosia ciriloumanai								Arthropoda	Insecta	Diptera	Tachinidae	Belvosia		ciriloumanai				Fleming & Woodley, 2023
Paratype	DHJPAR0059084	http://janzen.sas.upenn.edu			D.H. Janzen, W. Hallwachs & Angel Hernandez	DHJPAR0059084	1		adult					pinned		ACGBA5501-16, 16-SRNP-26248, BOLD:AAA1520														Belvosia ciriloumanai								Arthropoda	Insecta	Diptera	Tachinidae	Belvosia		ciriloumanai				Fleming & Woodley, 2023
Paratype	DHJPAR0059083	http://janzen.sas.upenn.edu			D.H. Janzen, W. Hallwachs & Freddy Quesada	DHJPAR0059083	1		adult					pinned		ACGBA5500-16, 16-SRNP-30479, BOLD:AAA1520														Belvosia ciriloumanai								Arthropoda	Insecta	Diptera	Tachinidae	Belvosia		ciriloumanai				Fleming & Woodley, 2023
Paratype	DHJPAR0059082	http://janzen.sas.upenn.edu			D.H. Janzen, W. Hallwachs & Cirilo Umana	DHJPAR0059082	1		adult					pinned		ACGBA5499-16, 16-SRNP-75228, BOLD:AAA1520														Belvosia ciriloumanai								Arthropoda	Insecta	Diptera	Tachinidae	Belvosia		ciriloumanai				Fleming & Woodley, 2023
Paratype	DHJPAR0058344	http://janzen.sas.upenn.edu			D.H. Janzen, W. Hallwachs & Cirilo Umana	DHJPAR0058344	1		adult					pinned		MHMYN7944-16, 16-SRNP-75095, BOLD:AAA1520														Belvosia ciriloumanai								Arthropoda	Insecta	Diptera	Tachinidae	Belvosia		ciriloumanai				Fleming & Woodley, 2023
Paratype	DHJPAR0058294	http://janzen.sas.upenn.edu			D.H. Janzen, W. Hallwachs & Cirilo Umana	DHJPAR0058294	1		adult					pinned		MHMYN7894-16, 16-SRNP-75056, BOLD:AAA1520														Belvosia ciriloumanai								Arthropoda	Insecta	Diptera	Tachinidae	Belvosia		ciriloumanai				Fleming & Woodley, 2023
Paratype	DHJPAR0058293	http://janzen.sas.upenn.edu			D.H. Janzen, W. Hallwachs & Cirilo Umana	DHJPAR0058293	1		adult					pinned		MHMYN7893-16, 16-SRNP-75126, BOLD:AAA1520														Belvosia ciriloumanai								Arthropoda	Insecta	Diptera	Tachinidae	Belvosia		ciriloumanai				Fleming & Woodley, 2023
Paratype	DHJPAR0058292	http://janzen.sas.upenn.edu			D.H. Janzen, W. Hallwachs & Cirilo Umana	DHJPAR0058292	1		adult					pinned		MHMYN7892-16, 16-SRNP-75125, BOLD:AAA1520														Belvosia ciriloumanai								Arthropoda	Insecta	Diptera	Tachinidae	Belvosia		ciriloumanai				Fleming & Woodley, 2023
Paratype	DHJPAR0058287	http://janzen.sas.upenn.edu			D.H. Janzen, W. Hallwachs & Angel Hernandez	DHJPAR0058287	1		adult					pinned		MHMYN7887-16, 16-SRNP-26061, BOLD:AAA1520														Belvosia ciriloumanai								Arthropoda	Insecta	Diptera	Tachinidae	Belvosia		ciriloumanai				Fleming & Woodley, 2023
Paratype	DHJPAR0057871	http://janzen.sas.upenn.edu			D.H. Janzen, W. Hallwachs & Cirilo Umana	DHJPAR0057871	1		adult					pinned		MHMYK10571-15, 15-SRNP-75492, BOLD:AAA1520														Belvosia ciriloumanai								Arthropoda	Insecta	Diptera	Tachinidae	Belvosia		ciriloumanai				Fleming & Woodley, 2023
Paratype	DHJPAR0057591	http://janzen.sas.upenn.edu			D.H. Janzen, W. Hallwachs & Anabelle Cordoba	DHJPAR0057591	1		adult					pinned		ASTAX003-15, 15-SRNP-40498, BOLD:AAA1520														Belvosia ciriloumanai								Arthropoda	Insecta	Diptera	Tachinidae	Belvosia		ciriloumanai				Fleming & Woodley, 2023
Paratype	DHJPAR0057589	http://janzen.sas.upenn.edu			D.H. Janzen, W. Hallwachs & Anabelle Cordoba	DHJPAR0057589	1		adult					pinned		ASTAX001-15, 15-SRNP-40499, BOLD:AAA1520														Belvosia ciriloumanai								Arthropoda	Insecta	Diptera	Tachinidae	Belvosia		ciriloumanai				Fleming & Woodley, 2023
Paratype	DHJPAR0057077	http://janzen.sas.upenn.edu			D.H. Janzen, W. Hallwachs & Pablo Umana Calderon	DHJPAR0057077	1		adult					pinned		ACGBA4987-15, 14-SRNP-44044, BOLD:AAA1520														Belvosia ciriloumanai								Arthropoda	Insecta	Diptera	Tachinidae	Belvosia		ciriloumanai				Fleming & Woodley, 2023
Paratype	DHJPAR0057071	http://janzen.sas.upenn.edu			D.H. Janzen, W. Hallwachs & Calixto Moraga	DHJPAR0057071	1		adult					pinned		ACGBA4981-15, 14-SRNP-31649, BOLD:AAA1520														Belvosia ciriloumanai								Arthropoda	Insecta	Diptera	Tachinidae	Belvosia		ciriloumanai				Fleming & Woodley, 2023
Paratype	DHJPAR0057069	http://janzen.sas.upenn.edu			D.H. Janzen, W. Hallwachs & Pablo Umana Calderon	DHJPAR0057069	1		adult					pinned		ACGBA4979-15, 14-SRNP-67237, BOLD:AAA1520														Belvosia ciriloumanai								Arthropoda	Insecta	Diptera	Tachinidae	Belvosia		ciriloumanai				Fleming & Woodley, 2023
Paratype	DHJPAR0055835	http://janzen.sas.upenn.edu			D.H. Janzen, W. Hallwachs & Cirilo Umana	DHJPAR0055835	1		adult					pinned		ASHYH2567-14, 14-SRNP-76063, BOLD:AAA1520														Belvosia ciriloumanai								Arthropoda	Insecta	Diptera	Tachinidae	Belvosia		ciriloumanai				Fleming & Woodley, 2023
Paratype	DHJPAR0055834	http://janzen.sas.upenn.edu			D.H. Janzen, W. Hallwachs & Cirilo Umana	DHJPAR0055834	1		adult					pinned		ASHYH2566-14, 14-SRNP-76182, BOLD:AAA1520														Belvosia ciriloumanai								Arthropoda	Insecta	Diptera	Tachinidae	Belvosia		ciriloumanai				Fleming & Woodley, 2023
Paratype	DHJPAR0055404	http://janzen.sas.upenn.edu			D.H. Janzen, W. Hallwachs & Freddy Quesada	DHJPAR0055404	1		adult					pinned		ASHYH1951-14, 13-SRNP-31793, BOLD:AAA1520														Belvosia ciriloumanai								Arthropoda	Insecta	Diptera	Tachinidae	Belvosia		ciriloumanai				Fleming & Woodley, 2023
Paratype	DHJPAR0054971	http://janzen.sas.upenn.edu			D.H. Janzen, W. Hallwachs & Cirilo Umana	DHJPAR0054971	1		adult					pinned		ASHYH1518-14, 14-SRNP-75017, BOLD:AAA1520														Belvosia ciriloumanai								Arthropoda	Insecta	Diptera	Tachinidae	Belvosia		ciriloumanai				Fleming & Woodley, 2023
Paratype	DHJPAR0054961	http://janzen.sas.upenn.edu			D.H. Janzen, W. Hallwachs & Lucia Rios	DHJPAR0054961	1		adult					pinned		ASHYH1508-14, 13-SRNP-22865, BOLD:AAA1520														Belvosia ciriloumanai								Arthropoda	Insecta	Diptera	Tachinidae	Belvosia		ciriloumanai				Fleming & Woodley, 2023
Paratype	DHJPAR0053969	http://janzen.sas.upenn.edu			D.H. Janzen, W. Hallwachs & Anabelle Cordoba	DHJPAR0053969	1		adult					pinned		ASHYD3137-14, 13-SRNP-43655, BOLD:AAA1520														Belvosia ciriloumanai								Arthropoda	Insecta	Diptera	Tachinidae	Belvosia		ciriloumanai				Fleming & Woodley, 2023
Paratype	DHJPAR0053968	http://janzen.sas.upenn.edu			D.H. Janzen, W. Hallwachs & Anabelle Cordoba	DHJPAR0053968	1		adult					pinned		ASHYD3136-14, 13-SRNP-43657, BOLD:AAA1520														Belvosia ciriloumanai								Arthropoda	Insecta	Diptera	Tachinidae	Belvosia		ciriloumanai				Fleming & Woodley, 2023
Paratype	DHJPAR0053962	http://janzen.sas.upenn.edu			D.H. Janzen, W. Hallwachs & Cirilo Umana	DHJPAR0053962	1		adult					pinned		ASHYD3130-14, 14-SRNP-75008, BOLD:AAA1520														Belvosia ciriloumanai								Arthropoda	Insecta	Diptera	Tachinidae	Belvosia		ciriloumanai				Fleming & Woodley, 2023
Paratype	DHJPAR0053471	http://janzen.sas.upenn.edu			D.H. Janzen, W. Hallwachs & Anabelle Cordoba	DHJPAR0053471	1		adult					pinned		ASHYM2825-13, 13-SRNP-43364, BOLD:AAA1520														Belvosia ciriloumanai								Arthropoda	Insecta	Diptera	Tachinidae	Belvosia		ciriloumanai				Fleming & Woodley, 2023
Paratype	DHJPAR0053470	http://janzen.sas.upenn.edu			D.H. Janzen, W. Hallwachs & Jose Perez	DHJPAR0053470	1		adult					pinned		ASHYM2824-13, 13-SRNP-43395, BOLD:AAA1520														Belvosia ciriloumanai								Arthropoda	Insecta	Diptera	Tachinidae	Belvosia		ciriloumanai				Fleming & Woodley, 2023
Paratype	DHJPAR0053469	http://janzen.sas.upenn.edu			D.H. Janzen, W. Hallwachs & Jorge Hernandez	DHJPAR0053469	1		adult					pinned		ASHYM2823-13, 13-SRNP-42834, BOLD:AAA1520														Belvosia ciriloumanai								Arthropoda	Insecta	Diptera	Tachinidae	Belvosia		ciriloumanai				Fleming & Woodley, 2023
Paratype	DHJPAR0052714	http://janzen.sas.upenn.edu			D.H. Janzen, W. Hallwachs & Jose Cortez	DHJPAR0052714	1		adult					pinned		ASHYM2068-13, 13-SRNP-55538, BOLD:AAA1520														Belvosia ciriloumanai								Arthropoda	Insecta	Diptera	Tachinidae	Belvosia		ciriloumanai				Fleming & Woodley, 2023
Paratype	DHJPAR0052712	http://janzen.sas.upenn.edu			D.H. Janzen, W. Hallwachs & Mariano Pereira	DHJPAR0052712	1		adult					pinned		ASHYM2066-13, 13-SRNP-55499, BOLD:AAA1520														Belvosia ciriloumanai								Arthropoda	Insecta	Diptera	Tachinidae	Belvosia		ciriloumanai				Fleming & Woodley, 2023
Paratype	DHJPAR0051552	http://janzen.sas.upenn.edu			D.H. Janzen, W. Hallwachs & Cirilo Umana	DHJPAR0051552	1		adult					pinned		ACGBA4144-13, 13-SRNP-75521, BOLD:AAA1520														Belvosia ciriloumanai								Arthropoda	Insecta	Diptera	Tachinidae	Belvosia		ciriloumanai				Fleming & Woodley, 2023
Paratype	DHJPAR0051551	http://janzen.sas.upenn.edu			D.H. Janzen, W. Hallwachs & Cirilo Umana	DHJPAR0051551	1		adult					pinned		ACGBA4143-13, 13-SRNP-75316, BOLD:AAA1520														Belvosia ciriloumanai								Arthropoda	Insecta	Diptera	Tachinidae	Belvosia		ciriloumanai				Fleming & Woodley, 2023
Paratype	DHJPAR0051550	http://janzen.sas.upenn.edu			D.H. Janzen, W. Hallwachs & Cirilo Umana	DHJPAR0051550	1		adult					pinned		ACGBA4142-13, 13-SRNP-75440, BOLD:AAA1520														Belvosia ciriloumanai								Arthropoda	Insecta	Diptera	Tachinidae	Belvosia		ciriloumanai				Fleming & Woodley, 2023
Paratype	DHJPAR0050448	http://janzen.sas.upenn.edu			D.H. Janzen, W. Hallwachs & Lucia Rios	DHJPAR0050448	1		adult					pinned		ACGBA3040-13, 12-SRNP-21868, BOLD:AAA1520														Belvosia ciriloumanai								Arthropoda	Insecta	Diptera	Tachinidae	Belvosia		ciriloumanai				Fleming & Woodley, 2023
Paratype	DHJPAR0050447	http://janzen.sas.upenn.edu			D.H. Janzen, W. Hallwachs & Elieth Cantillano	DHJPAR0050447	1		adult					pinned		ACGBA3039-13, 12-SRNP-21625, BOLD:AAA1520														Belvosia ciriloumanai								Arthropoda	Insecta	Diptera	Tachinidae	Belvosia		ciriloumanai				Fleming & Woodley, 2023
Paratype	DHJPAR0050444	http://janzen.sas.upenn.edu			D.H. Janzen, W. Hallwachs & Lucia Rios	DHJPAR0050444	1		adult					pinned		ACGBA3036-13, 12-SRNP-22127, BOLD:AAA1520														Belvosia ciriloumanai								Arthropoda	Insecta	Diptera	Tachinidae	Belvosia		ciriloumanai				Fleming & Woodley, 2023
Paratype	DHJPAR0050443	http://janzen.sas.upenn.edu			D.H. Janzen, W. Hallwachs & Freddy Quesada	DHJPAR0050443	1		adult					pinned		ACGBA3035-13, 12-SRNP-31784, BOLD:AAA1520														Belvosia ciriloumanai								Arthropoda	Insecta	Diptera	Tachinidae	Belvosia		ciriloumanai				Fleming & Woodley, 2023
Paratype	DHJPAR0050442	http://janzen.sas.upenn.edu			D.H. Janzen, W. Hallwachs & Cirilo Umana	DHJPAR0050442	1		adult					pinned		ACGBA3034-13, 12-SRNP-77934, BOLD:AAA1520														Belvosia ciriloumanai								Arthropoda	Insecta	Diptera	Tachinidae	Belvosia		ciriloumanai				Fleming & Woodley, 2023
Paratype	DHJPAR0050440	http://janzen.sas.upenn.edu			D.H. Janzen, W. Hallwachs & Cirilo Umana	DHJPAR0050440	1		adult					pinned		ACGBA3032-13, 12-SRNP-76983, BOLD:AAA1520														Belvosia ciriloumanai								Arthropoda	Insecta	Diptera	Tachinidae	Belvosia		ciriloumanai				Fleming & Woodley, 2023
Paratype	DHJPAR0051958	http://janzen.sas.upenn.edu			D.H. Janzen, W. Hallwachs & Manuel Rios	DHJPAR0051958	1		adult					pinned		ASHYH1070-13, 13-SRNP-30585, BOLD:AAA1520														Belvosia ciriloumanai								Arthropoda	Insecta	Diptera	Tachinidae	Belvosia		ciriloumanai				Fleming & Woodley, 2023
Paratype	DHJPAR0051957	http://janzen.sas.upenn.edu			D.H. Janzen, W. Hallwachs & Cirilo Umana	DHJPAR0051957	1		adult					pinned		ASHYH1069-13, 13-SRNP-75794, BOLD:AAA1520														Belvosia ciriloumanai								Arthropoda	Insecta	Diptera	Tachinidae	Belvosia		ciriloumanai				Fleming & Woodley, 2023
Paratype	DHJPAR0050184	http://janzen.sas.upenn.edu			D.H. Janzen, W. Hallwachs & Cirilo Umana	DHJPAR0050184	1		adult					pinned		ACGAZ1498-12, 12-SRNP-76612, BOLD:AAA1520														Belvosia ciriloumanai								Arthropoda	Insecta	Diptera	Tachinidae	Belvosia		ciriloumanai				Fleming & Woodley, 2023
Paratype	DHJPAR0050183	http://janzen.sas.upenn.edu			D.H. Janzen, W. Hallwachs & Cirilo Umana	DHJPAR0050183	1		adult					pinned		ACGAZ1497-12, 12-SRNP-75349, BOLD:AAA1520														Belvosia ciriloumanai								Arthropoda	Insecta	Diptera	Tachinidae	Belvosia		ciriloumanai				Fleming & Woodley, 2023
Paratype	DHJPAR0050182	http://janzen.sas.upenn.edu			D.H. Janzen, W. Hallwachs & Cirilo Umana	DHJPAR0050182	1		adult					pinned		ACGAZ1496-12, 12-SRNP-75526, BOLD:AAA1520														Belvosia ciriloumanai								Arthropoda	Insecta	Diptera	Tachinidae	Belvosia		ciriloumanai				Fleming & Woodley, 2023
Paratype	DHJPAR0050181	http://janzen.sas.upenn.edu			D.H. Janzen, W. Hallwachs & Jose Cortez	DHJPAR0050181	1		adult					pinned		ACGAZ1495-12, 12-SRNP-55904, BOLD:AAA1520														Belvosia ciriloumanai								Arthropoda	Insecta	Diptera	Tachinidae	Belvosia		ciriloumanai				Fleming & Woodley, 2023
Paratype	DHJPAR0050179	http://janzen.sas.upenn.edu			D.H. Janzen, W. Hallwachs & Lucia Rios	DHJPAR0050179	1		adult					pinned		ACGAZ1493-12, 12-SRNP-21358, BOLD:AAA1520														Belvosia ciriloumanai								Arthropoda	Insecta	Diptera	Tachinidae	Belvosia		ciriloumanai				Fleming & Woodley, 2023
Paratype	DHJPAR0050178	http://janzen.sas.upenn.edu			D.H. Janzen, W. Hallwachs & Lucia Rios	DHJPAR0050178	1		adult					pinned		ACGAZ1492-12, 12-SRNP-21422, BOLD:AAA1520														Belvosia ciriloumanai								Arthropoda	Insecta	Diptera	Tachinidae	Belvosia		ciriloumanai				Fleming & Woodley, 2023
Paratype	DHJPAR0050177	http://janzen.sas.upenn.edu			D.H. Janzen, W. Hallwachs & Lucia Rios	DHJPAR0050177	1		adult					pinned		ACGAZ1491-12, 12-SRNP-21423, BOLD:AAA1520														Belvosia ciriloumanai								Arthropoda	Insecta	Diptera	Tachinidae	Belvosia		ciriloumanai				Fleming & Woodley, 2023
Paratype	DHJPAR0050176	http://janzen.sas.upenn.edu			D.H. Janzen, W. Hallwachs & Lucia Rios	DHJPAR0050176	1		adult					pinned		ACGAZ1490-12, 12-SRNP-21540, BOLD:AAA1520														Belvosia ciriloumanai								Arthropoda	Insecta	Diptera	Tachinidae	Belvosia		ciriloumanai				Fleming & Woodley, 2023
Paratype	DHJPAR0048366	http://janzen.sas.upenn.edu			D.H. Janzen, W. Hallwachs & Roster Moraga	DHJPAR0048366	1		adult					pinned		ACGBA1908-12, 11-SRNP-23152, BOLD:AAA1520														Belvosia ciriloumanai								Arthropoda	Insecta	Diptera	Tachinidae	Belvosia		ciriloumanai				Fleming & Woodley, 2023
Paratype	DHJPAR0048365	http://janzen.sas.upenn.edu			D.H. Janzen, W. Hallwachs & Lucia Rios	DHJPAR0048365	1		adult					pinned		ACGBA1907-12, 11-SRNP-23130, BOLD:AAA1520														Belvosia ciriloumanai								Arthropoda	Insecta	Diptera	Tachinidae	Belvosia		ciriloumanai				Fleming & Woodley, 2023
Paratype	DHJPAR0048364	http://janzen.sas.upenn.edu			D.H. Janzen, W. Hallwachs & Elieth Cantillano	DHJPAR0048364	1		adult					pinned		ACGBA1906-12, 11-SRNP-23149, BOLD:AAA1520														Belvosia ciriloumanai								Arthropoda	Insecta	Diptera	Tachinidae	Belvosia		ciriloumanai				Fleming & Woodley, 2023
Paratype	DHJPAR0048363	http://janzen.sas.upenn.edu			D.H. Janzen, W. Hallwachs & Lucia Rios	DHJPAR0048363	1		adult					pinned		ACGBA1905-12, 11-SRNP-22211, BOLD:AAA1520														Belvosia ciriloumanai								Arthropoda	Insecta	Diptera	Tachinidae	Belvosia		ciriloumanai				Fleming & Woodley, 2023
Paratype	DHJPAR0048362	http://janzen.sas.upenn.edu			D.H. Janzen, W. Hallwachs & Elieth Cantillano	DHJPAR0048362	1		adult					pinned		ACGBA1904-12, 11-SRNP-22681, BOLD:AAA1520														Belvosia ciriloumanai								Arthropoda	Insecta	Diptera	Tachinidae	Belvosia		ciriloumanai				Fleming & Woodley, 2023
Paratype	DHJPAR0048361	http://janzen.sas.upenn.edu			D.H. Janzen, W. Hallwachs & Elieth Cantillano	DHJPAR0048361	1		adult					pinned		ACGBA1903-12, 11-SRNP-22835, BOLD:AAA1520														Belvosia ciriloumanai								Arthropoda	Insecta	Diptera	Tachinidae	Belvosia		ciriloumanai				Fleming & Woodley, 2023
Paratype	DHJPAR0048360	http://janzen.sas.upenn.edu			D.H. Janzen, W. Hallwachs & Elieth Cantillano	DHJPAR0048360	1		adult					pinned		ACGBA1902-12, 11-SRNP-22244, BOLD:AAA1520														Belvosia ciriloumanai								Arthropoda	Insecta	Diptera	Tachinidae	Belvosia		ciriloumanai				Fleming & Woodley, 2023
Paratype	DHJPAR0048359	http://janzen.sas.upenn.edu			D.H. Janzen, W. Hallwachs & Elieth Cantillano	DHJPAR0048359	1		adult					pinned		ACGBA1901-12, 11-SRNP-22967, BOLD:AAA1520														Belvosia ciriloumanai								Arthropoda	Insecta	Diptera	Tachinidae	Belvosia		ciriloumanai				Fleming & Woodley, 2023
Paratype	DHJPAR0048358	http://janzen.sas.upenn.edu			D.H. Janzen, W. Hallwachs & Lucia Rios	DHJPAR0048358	1		adult					pinned		ACGBA1900-12, 11-SRNP-22212, BOLD:AAA1520														Belvosia ciriloumanai								Arthropoda	Insecta	Diptera	Tachinidae	Belvosia		ciriloumanai				Fleming & Woodley, 2023
Paratype	DHJPAR0048357	http://janzen.sas.upenn.edu			D.H. Janzen, W. Hallwachs & Elieth Cantillano	DHJPAR0048357	1		adult					pinned		ACGBA1899-12, 11-SRNP-22682, BOLD:AAA1520														Belvosia ciriloumanai								Arthropoda	Insecta	Diptera	Tachinidae	Belvosia		ciriloumanai				Fleming & Woodley, 2023
Paratype	DHJPAR0048356	http://janzen.sas.upenn.edu			D.H. Janzen, W. Hallwachs & Roster Moraga	DHJPAR0048356	1		adult					pinned		ACGBA1898-12, 11-SRNP-23234, BOLD:AAA1520														Belvosia ciriloumanai								Arthropoda	Insecta	Diptera	Tachinidae	Belvosia		ciriloumanai				Fleming & Woodley, 2023
Paratype	DHJPAR0048355	http://janzen.sas.upenn.edu			D.H. Janzen, W. Hallwachs & Elieth Cantillano	DHJPAR0048355	1		adult					pinned		ACGBA1897-12, 11-SRNP-23271, BOLD:AAA1520														Belvosia ciriloumanai								Arthropoda	Insecta	Diptera	Tachinidae	Belvosia		ciriloumanai				Fleming & Woodley, 2023
Paratype	DHJPAR0048354	http://janzen.sas.upenn.edu			D.H. Janzen, W. Hallwachs & Roster Moraga	DHJPAR0048354	1		adult					pinned		ACGBA1896-12, 11-SRNP-23151, BOLD:AAA1520														Belvosia ciriloumanai								Arthropoda	Insecta	Diptera	Tachinidae	Belvosia		ciriloumanai				Fleming & Woodley, 2023
Paratype	DHJPAR0048353	http://janzen.sas.upenn.edu			D.H. Janzen, W. Hallwachs & Lucia Rios	DHJPAR0048353	1		adult					pinned		ACGBA1895-12, 11-SRNP-23133, BOLD:AAA1520														Belvosia ciriloumanai								Arthropoda	Insecta	Diptera	Tachinidae	Belvosia		ciriloumanai				Fleming & Woodley, 2023
Paratype	DHJPAR0048352	http://janzen.sas.upenn.edu			D.H. Janzen, W. Hallwachs & Lucia Rios	DHJPAR0048352	1		adult					pinned		ACGBA1894-12, 11-SRNP-23535, BOLD:AAA1520														Belvosia ciriloumanai								Arthropoda	Insecta	Diptera	Tachinidae	Belvosia		ciriloumanai				Fleming & Woodley, 2023
Paratype	DHJPAR0048351	http://janzen.sas.upenn.edu			D.H. Janzen, W. Hallwachs & Lucia Rios	DHJPAR0048351	1		adult					pinned		ACGBA1893-12, 11-SRNP-23425, BOLD:AAA1520														Belvosia ciriloumanai								Arthropoda	Insecta	Diptera	Tachinidae	Belvosia		ciriloumanai				Fleming & Woodley, 2023
Paratype	DHJPAR0048350	http://janzen.sas.upenn.edu			D.H. Janzen, W. Hallwachs & Cirilo Umana	DHJPAR0048350	1		adult					pinned		ACGBA1892-12, 12-SRNP-75797, BOLD:AAA1520														Belvosia ciriloumanai								Arthropoda	Insecta	Diptera	Tachinidae	Belvosia		ciriloumanai				Fleming & Woodley, 2023
Paratype	DHJPAR0048348	http://janzen.sas.upenn.edu			D.H. Janzen, W. Hallwachs & Cirilo Umana	DHJPAR0048348	1		adult					pinned		ACGBA1890-12, 12-SRNP-75806, BOLD:AAA1520														Belvosia ciriloumanai								Arthropoda	Insecta	Diptera	Tachinidae	Belvosia		ciriloumanai				Fleming & Woodley, 2023
Paratype	DHJPAR0048347	http://janzen.sas.upenn.edu			D.H. Janzen, W. Hallwachs & Cirilo Umana	DHJPAR0048347	1		adult					pinned		ACGBA1889-12, 12-SRNP-75696, BOLD:AAA1520														Belvosia ciriloumanai								Arthropoda	Insecta	Diptera	Tachinidae	Belvosia		ciriloumanai				Fleming & Woodley, 2023
Paratype	DHJPAR0048346	http://janzen.sas.upenn.edu			D.H. Janzen, W. Hallwachs & Calixto Moraga	DHJPAR0048346	1		adult					pinned		ACGBA1888-12, 12-SRNP-70646, BOLD:AAA1520														Belvosia ciriloumanai								Arthropoda	Insecta	Diptera	Tachinidae	Belvosia		ciriloumanai				Fleming & Woodley, 2023
Paratype	DHJPAR0048343	http://janzen.sas.upenn.edu			D.H. Janzen, W. Hallwachs & Anabelle Cordoba	DHJPAR0048343	1		adult					pinned		ACGBA1885-12, 12-SRNP-40936, BOLD:AAA1520														Belvosia ciriloumanai								Arthropoda	Insecta	Diptera	Tachinidae	Belvosia		ciriloumanai				Fleming & Woodley, 2023
Paratype	DHJPAR0046398	http://janzen.sas.upenn.edu			D.H. Janzen, W. Hallwachs & Lucia Rios	DHJPAR0046398	1		adult					pinned		ACGBA571-12, 11-SRNP-23425, BOLD:AAA1520														Belvosia ciriloumanai								Arthropoda	Insecta	Diptera	Tachinidae	Belvosia		ciriloumanai				Fleming & Woodley, 2023
Paratype	DHJPAR0045540	http://janzen.sas.upenn.edu			D.H. Janzen, W. Hallwachs & Lucia Rios	DHJPAR0045540	1		adult					pinned		ACGAZ729-11, 11-SRNP-21896, BOLD:AAA1520														Belvosia ciriloumanai								Arthropoda	Insecta	Diptera	Tachinidae	Belvosia		ciriloumanai				Fleming & Woodley, 2023
Paratype	DHJPAR0045538	http://janzen.sas.upenn.edu			D.H. Janzen, W. Hallwachs & Elieth Cantillano	DHJPAR0045538	1		adult					pinned		ACGAZ727-11, 11-SRNP-21807, BOLD:AAA1520														Belvosia ciriloumanai								Arthropoda	Insecta	Diptera	Tachinidae	Belvosia		ciriloumanai				Fleming & Woodley, 2023
Paratype	DHJPAR0045537	http://janzen.sas.upenn.edu			D.H. Janzen, W. Hallwachs & Elieth Cantillano	DHJPAR0045537	1		adult					pinned		ACGAZ726-11, 11-SRNP-21803, BOLD:AAA1520														Belvosia ciriloumanai								Arthropoda	Insecta	Diptera	Tachinidae	Belvosia		ciriloumanai				Fleming & Woodley, 2023
Paratype	DHJPAR0045536	http://janzen.sas.upenn.edu			D.H. Janzen, W. Hallwachs & Elieth Cantillano	DHJPAR0045536	1		adult					pinned		ACGAZ725-11, 11-SRNP-21802, BOLD:AAA1520														Belvosia ciriloumanai								Arthropoda	Insecta	Diptera	Tachinidae	Belvosia		ciriloumanai				Fleming & Woodley, 2023
Paratype	DHJPAR0045535	http://janzen.sas.upenn.edu			D.H. Janzen, W. Hallwachs & Lucia Rios	DHJPAR0045535	1		adult					pinned		ACGAZ724-11, 11-SRNP-21942, BOLD:AAA1520														Belvosia ciriloumanai								Arthropoda	Insecta	Diptera	Tachinidae	Belvosia		ciriloumanai				Fleming & Woodley, 2023
Paratype	DHJPAR0045532	http://janzen.sas.upenn.edu			D.H. Janzen, W. Hallwachs & Cirilo Umana	DHJPAR0045532	1		adult					pinned		ACGAZ721-11, 11-SRNP-75507, BOLD:AAA1520														Belvosia ciriloumanai								Arthropoda	Insecta	Diptera	Tachinidae	Belvosia		ciriloumanai				Fleming & Woodley, 2023
Paratype	DHJPAR0045531	http://janzen.sas.upenn.edu			D.H. Janzen, W. Hallwachs & Cirilo Umana	DHJPAR0045531	1		adult					pinned		ACGAZ720-11, 11-SRNP-75504, BOLD:AAA1520														Belvosia ciriloumanai								Arthropoda	Insecta	Diptera	Tachinidae	Belvosia		ciriloumanai				Fleming & Woodley, 2023
Paratype	DHJPAR0045530	http://janzen.sas.upenn.edu			D.H. Janzen, W. Hallwachs & Cirilo Umana	DHJPAR0045530	1		adult					pinned		ACGAZ719-11, 11-SRNP-75503, BOLD:AAA1520														Belvosia ciriloumanai								Arthropoda	Insecta	Diptera	Tachinidae	Belvosia		ciriloumanai				Fleming & Woodley, 2023
Paratype	DHJPAR0045529	http://janzen.sas.upenn.edu			D.H. Janzen, W. Hallwachs & Duvalier Briceno	DHJPAR0045529	1		adult					pinned		ACGAZ718-11, 11-SRNP-65909, BOLD:AAA1520														Belvosia ciriloumanai								Arthropoda	Insecta	Diptera	Tachinidae	Belvosia		ciriloumanai				Fleming & Woodley, 2023
Paratype	DHJPAR0045528	http://janzen.sas.upenn.edu			D.H. Janzen, W. Hallwachs & Duvalier Briceno	DHJPAR0045528	1		adult					pinned		ACGAZ717-11, 11-SRNP-65922, BOLD:AAA1520														Belvosia ciriloumanai								Arthropoda	Insecta	Diptera	Tachinidae	Belvosia		ciriloumanai				Fleming & Woodley, 2023
Paratype	DHJPAR0044786	http://janzen.sas.upenn.edu			D.H. Janzen, W. Hallwachs & Keiner Aragon	DHJPAR0044786	1		adult					pinned		ACGAZ010-11, 11-SRNP-67442, BOLD:AAA1520														Belvosia ciriloumanai								Arthropoda	Insecta	Diptera	Tachinidae	Belvosia		ciriloumanai				Fleming & Woodley, 2023
Paratype	DHJPAR0044785	http://janzen.sas.upenn.edu			D.H. Janzen, W. Hallwachs & Manuel Rios	DHJPAR0044785	1		adult					pinned		ACGAZ009-11, 11-SRNP-31418, BOLD:AAA1520														Belvosia ciriloumanai								Arthropoda	Insecta	Diptera	Tachinidae	Belvosia		ciriloumanai				Fleming & Woodley, 2023
Paratype	DHJPAR0044782	http://janzen.sas.upenn.edu			D.H. Janzen, W. Hallwachs & Cirilo Umana	DHJPAR0044782	1		adult					pinned		ACGAZ006-11, 11-SRNP-75301, BOLD:AAA1520														Belvosia ciriloumanai								Arthropoda	Insecta	Diptera	Tachinidae	Belvosia		ciriloumanai				Fleming & Woodley, 2023
Paratype	DHJPAR0044780	http://janzen.sas.upenn.edu			D.H. Janzen, W. Hallwachs & Roster Moraga	DHJPAR0044780	1		adult					pinned		ACGAZ004-11, 11-SRNP-20997, BOLD:AAA1520														Belvosia ciriloumanai								Arthropoda	Insecta	Diptera	Tachinidae	Belvosia		ciriloumanai				Fleming & Woodley, 2023
Paratype	DHJPAR0044779	http://janzen.sas.upenn.edu			D.H. Janzen, W. Hallwachs & Elieth Cantillano	DHJPAR0044779	1		adult					pinned		ACGAZ003-11, 11-SRNP-21178, BOLD:AAA1520														Belvosia ciriloumanai								Arthropoda	Insecta	Diptera	Tachinidae	Belvosia		ciriloumanai				Fleming & Woodley, 2023
Paratype	DHJPAR0042238	http://janzen.sas.upenn.edu			D.H. Janzen, W. Hallwachs & Cirilo Umana	DHJPAR0042238	1		adult					pinned		ASHYH002-11, 11-SRNP-75008, BOLD:AAA1520														Belvosia ciriloumanai								Arthropoda	Insecta	Diptera	Tachinidae	Belvosia		ciriloumanai				Fleming & Woodley, 2023
Paratype	DHJPAR0042237	http://janzen.sas.upenn.edu			D.H. Janzen, W. Hallwachs & Elieth Cantillano	DHJPAR0042237	1		adult					pinned		ASHYH001-11, 10-SRNP-22593, BOLD:AAA1520														Belvosia ciriloumanai								Arthropoda	Insecta	Diptera	Tachinidae	Belvosia		ciriloumanai				Fleming & Woodley, 2023
Paratype	DHJPAR0041231	http://janzen.sas.upenn.edu			D.H. Janzen, W. Hallwachs & Cirilo Umana	DHJPAR0041231	1		adult					pinned		ASHYF1137-11, 10-SRNP-76069, BOLD:AAA1520														Belvosia ciriloumanai								Arthropoda	Insecta	Diptera	Tachinidae	Belvosia		ciriloumanai				Fleming & Woodley, 2023
Paratype	DHJPAR0041230	http://janzen.sas.upenn.edu			D.H. Janzen, W. Hallwachs & Cirilo Umana	DHJPAR0041230	1		adult					pinned		ASHYF1136-11, 10-SRNP-76083, BOLD:AAA1520														Belvosia ciriloumanai								Arthropoda	Insecta	Diptera	Tachinidae	Belvosia		ciriloumanai				Fleming & Woodley, 2023
Paratype	DHJPAR0041229	http://janzen.sas.upenn.edu			D.H. Janzen, W. Hallwachs & Keiner Aragon	DHJPAR0041229	1		adult					pinned		ASHYF1135-11, 10-SRNP-67696, BOLD:AAA1520														Belvosia ciriloumanai								Arthropoda	Insecta	Diptera	Tachinidae	Belvosia		ciriloumanai				Fleming & Woodley, 2023
Paratype	DHJPAR0041227	http://janzen.sas.upenn.edu			D.H. Janzen, W. Hallwachs & Cirilo Umana	DHJPAR0041227	1		adult					pinned		ASHYF1133-11, 10-SRNP-76081, BOLD:AAA1520														Belvosia ciriloumanai								Arthropoda	Insecta	Diptera	Tachinidae	Belvosia		ciriloumanai				Fleming & Woodley, 2023
Paratype	DHJPAR0041226	http://janzen.sas.upenn.edu			D.H. Janzen, W. Hallwachs & Cirilo Umana	DHJPAR0041226	1		adult					pinned		ASHYF1132-11, 10-SRNP-76085, BOLD:AAA1520														Belvosia ciriloumanai								Arthropoda	Insecta	Diptera	Tachinidae	Belvosia		ciriloumanai				Fleming & Woodley, 2023
Paratype	DHJPAR0041224	http://janzen.sas.upenn.edu			D.H. Janzen, W. Hallwachs & Cirilo Umana	DHJPAR0041224	1		adult					pinned		ASHYF1130-11, 10-SRNP-76068, BOLD:AAA1520														Belvosia ciriloumanai								Arthropoda	Insecta	Diptera	Tachinidae	Belvosia		ciriloumanai				Fleming & Woodley, 2023
Paratype	DHJPAR0041223	http://janzen.sas.upenn.edu			D.H. Janzen, W. Hallwachs & Cirilo Umana	DHJPAR0041223	1		adult					pinned		ASHYF1129-11, 10-SRNP-76091, BOLD:AAA1520														Belvosia ciriloumanai								Arthropoda	Insecta	Diptera	Tachinidae	Belvosia		ciriloumanai				Fleming & Woodley, 2023
Paratype	DHJPAR0040805	http://janzen.sas.upenn.edu			D.H. Janzen, W. Hallwachs & Cirilo Umana	DHJPAR0040805	1		adult					pinned		ASHYE2998-11, 10-SRNP-76212, BOLD:AAA1520														Belvosia ciriloumanai								Arthropoda	Insecta	Diptera	Tachinidae	Belvosia		ciriloumanai				Fleming & Woodley, 2023
Paratype	DHJPAR0040101	http://janzen.sas.upenn.edu			D.H. Janzen, W. Hallwachs & Daniel H. Janzen	DHJPAR0040101	1		adult					pinned		ASHYE2269-11, 10-SRNP-12169, BOLD:AAA1520														Belvosia ciriloumanai								Arthropoda	Insecta	Diptera	Tachinidae	Belvosia		ciriloumanai				Fleming & Woodley, 2023
Paratype	DHJPAR0039237	http://janzen.sas.upenn.edu			D.H. Janzen, W. Hallwachs & Cirilo Umana	DHJPAR0039237	1		adult					pinned		ASTAV800-10, 10-SRNP-75344, BOLD:AAA1520														Belvosia ciriloumanai								Arthropoda	Insecta	Diptera	Tachinidae	Belvosia		ciriloumanai				Fleming & Woodley, 2023
Paratype	DHJPAR0038712	http://janzen.sas.upenn.edu			D.H. Janzen, W. Hallwachs & Keiner Aragon	DHJPAR0038712	1		adult					pinned		ASHYD2285-10, 10-SRNP-67005, BOLD:AAA1520														Belvosia ciriloumanai								Arthropoda	Insecta	Diptera	Tachinidae	Belvosia		ciriloumanai				Fleming & Woodley, 2023
Paratype	DHJPAR0038630	http://janzen.sas.upenn.edu			D.H. Janzen, W. Hallwachs & Guillermo Pereira	DHJPAR0038630	1		adult					pinned		ASHYD2203-10, 05-SRNP-64088, BOLD:AAA1520														Belvosia ciriloumanai								Arthropoda	Insecta	Diptera	Tachinidae	Belvosia		ciriloumanai				Fleming & Woodley, 2023
Paratype	DHJPAR0037240	http://janzen.sas.upenn.edu			D.H. Janzen, W. Hallwachs & Dinia Martinez	DHJPAR0037240	1		adult					pinned		ASHYC3985-10, 09-SRNP-73338, BOLD:AAA1520														Belvosia ciriloumanai								Arthropoda	Insecta	Diptera	Tachinidae	Belvosia		ciriloumanai				Fleming & Woodley, 2023
Paratype	DHJPAR0037232	http://janzen.sas.upenn.edu			D.H. Janzen, W. Hallwachs & Mercedes Moraga	DHJPAR0037232	1		adult					pinned		ASHYE1762-09, 09-SRNP-75556, BOLD:AAA1520														Belvosia ciriloumanai								Arthropoda	Insecta	Diptera	Tachinidae	Belvosia		ciriloumanai				Fleming & Woodley, 2023
Paratype	DHJPAR0036473	http://janzen.sas.upenn.edu			D.H. Janzen, W. Hallwachs & Mercedes Moraga	DHJPAR0036473	1		adult					pinned		ASHYE1384-09, 09-SRNP-75598, BOLD:AAA1520														Belvosia ciriloumanai								Arthropoda	Insecta	Diptera	Tachinidae	Belvosia		ciriloumanai				Fleming & Woodley, 2023
Paratype	DHJPAR0034353	http://janzen.sas.upenn.edu			D.H. Janzen, W. Hallwachs & Dinia Martinez	DHJPAR0034353	1		adult					pinned		ASHYC1005-09, 09-SRNP-31134, BOLD:AAA1520														Belvosia ciriloumanai								Arthropoda	Insecta	Diptera	Tachinidae	Belvosia		ciriloumanai				Fleming & Woodley, 2023
Paratype	DHJPAR0034346	http://janzen.sas.upenn.edu			D.H. Janzen, W. Hallwachs & Osvaldo Espinoza	DHJPAR0034346	1		adult					pinned		ASHYC998-09, 09-SRNP-647, BOLD:AAA1520														Belvosia ciriloumanai								Arthropoda	Insecta	Diptera	Tachinidae	Belvosia		ciriloumanai				Fleming & Woodley, 2023
Paratype	DHJPAR0030426	http://janzen.sas.upenn.edu			D.H. Janzen, W. Hallwachs & Osvaldo Espinoza	DHJPAR0030426	1		adult					pinned		ASHYB1170-09, 09-SRNP-150, BOLD:AAA1520														Belvosia ciriloumanai								Arthropoda	Insecta	Diptera	Tachinidae	Belvosia		ciriloumanai				Fleming & Woodley, 2023
Paratype	DHJPAR0029983	http://janzen.sas.upenn.edu			D.H. Janzen, W. Hallwachs & Petrona Rios	DHJPAR0029983	1		adult					pinned		ASHYB727-09, 08-SRNP-32573, BOLD:AAA1520														Belvosia ciriloumanai								Arthropoda	Insecta	Diptera	Tachinidae	Belvosia		ciriloumanai				Fleming & Woodley, 2023
Paratype	DHJPAR0029530	http://janzen.sas.upenn.edu			D.H. Janzen, W. Hallwachs & Lucia Vargas	DHJPAR0029530	1		adult					pinned		ASHYM951-09, 08-SRNP-14742, BOLD:AAA1520														Belvosia ciriloumanai								Arthropoda	Insecta	Diptera	Tachinidae	Belvosia		ciriloumanai				Fleming & Woodley, 2023
Paratype	DHJPAR0027775	http://janzen.sas.upenn.edu			D.H. Janzen, W. Hallwachs & Lucia Rios	DHJPAR0027775	1		adult					pinned		ASHYE012-08, 08-SRNP-21430, BOLD:AAA1520														Belvosia ciriloumanai								Arthropoda	Insecta	Diptera	Tachinidae	Belvosia		ciriloumanai				Fleming & Woodley, 2023
Paratype	DHJPAR0027774	http://janzen.sas.upenn.edu			D.H. Janzen, W. Hallwachs & Lucia Rios	DHJPAR0027774	1		adult					pinned		ASHYE011-08, 08-SRNP-21464, BOLD:AAA1520														Belvosia ciriloumanai								Arthropoda	Insecta	Diptera	Tachinidae	Belvosia		ciriloumanai				Fleming & Woodley, 2023
Paratype	DHJPAR0024439	http://janzen.sas.upenn.edu			D.H. Janzen, W. Hallwachs & Manuel Rios	DHJPAR0024439	1		adult					pinned		ASTAW549-08, 08-SRNP-30453, BOLD:AAA1520														Belvosia ciriloumanai								Arthropoda	Insecta	Diptera	Tachinidae	Belvosia		ciriloumanai				Fleming & Woodley, 2023
Paratype	DHJPAR0024438	http://janzen.sas.upenn.edu			D.H. Janzen, W. Hallwachs & Lucia Rios	DHJPAR0024438	1		adult					pinned		ASTAW548-08, 08-SRNP-30878, BOLD:AAA1520														Belvosia ciriloumanai								Arthropoda	Insecta	Diptera	Tachinidae	Belvosia		ciriloumanai				Fleming & Woodley, 2023
Paratype	DHJPAR0023249	http://janzen.sas.upenn.edu			D.H. Janzen, W. Hallwachs & Lucia Rios	DHJPAR0023249	1		adult					pinned		ASTAW410-08, 07-SRNP-23576														Belvosia ciriloumanai								Arthropoda	Insecta	Diptera	Tachinidae	Belvosia		ciriloumanai				Fleming & Woodley, 2023
Paratype	DHJPAR0021810	http://janzen.sas.upenn.edu			D.H. Janzen, W. Hallwachs & Jose Perez	DHJPAR0021810	1		adult					pinned		ASTAT948-07, 07-SRNP-42198, BOLD:AAA1520														Belvosia ciriloumanai								Arthropoda	Insecta	Diptera	Tachinidae	Belvosia		ciriloumanai				Fleming & Woodley, 2023
Paratype	DHJPAR0021809	http://janzen.sas.upenn.edu			D.H. Janzen, W. Hallwachs & Roster Moraga	DHJPAR0021809	1		adult					pinned		ASTAT947-07, 07-SRNP-23508, BOLD:AAA1520														Belvosia ciriloumanai								Arthropoda	Insecta	Diptera	Tachinidae	Belvosia		ciriloumanai				Fleming & Woodley, 2023
Paratype	DHJPAR0019927	http://janzen.sas.upenn.edu			D.H. Janzen, W. Hallwachs & Roster Moraga	DHJPAR0019927	1		adult					pinned		ASTA1210-07, 07-SRNP-21635, BOLD:AAA1520														Belvosia ciriloumanai								Arthropoda	Insecta	Diptera	Tachinidae	Belvosia		ciriloumanai				Fleming & Woodley, 2023
Paratype	DHJPAR0016352	http://janzen.sas.upenn.edu			D.H. Janzen, W. Hallwachs & Jose Alberto Sanchez	DHJPAR0016352	1		adult					pinned		ASTAP381-06, 06-SRNP-57458, BOLD:AAA1520														Belvosia ciriloumanai								Arthropoda	Insecta	Diptera	Tachinidae	Belvosia		ciriloumanai				Fleming & Woodley, 2023
Paratype	DHJPAR0016351	http://janzen.sas.upenn.edu			D.H. Janzen, W. Hallwachs & Jose Alberto Sanchez	DHJPAR0016351	1		adult					pinned		ASTAP380-06, 06-SRNP-57453, BOLD:AAA1520														Belvosia ciriloumanai								Arthropoda	Insecta	Diptera	Tachinidae	Belvosia		ciriloumanai				Fleming & Woodley, 2023
Paratype	DHJPAR0006874	http://janzen.sas.upenn.edu			D.H. Janzen, W. Hallwachs & Petrona Rios	DHJPAR0006874	1		adult					pinned		ASTAV116-06, 05-SRNP-70274, BOLD:AAA1520														Belvosia ciriloumanai								Arthropoda	Insecta	Diptera	Tachinidae	Belvosia		ciriloumanai				Fleming & Woodley, 2023
Paratype	DHJPAR0006866	http://janzen.sas.upenn.edu			D.H. Janzen, W. Hallwachs & Petrona Rios	DHJPAR0006866	1		adult					pinned		ASTAV108-06, 06-SRNP-30119, BOLD:AAA1520														Belvosia ciriloumanai								Arthropoda	Insecta	Diptera	Tachinidae	Belvosia		ciriloumanai				Fleming & Woodley, 2023
Paratype	DHJPAR0006862	http://janzen.sas.upenn.edu			D.H. Janzen, W. Hallwachs & Calixto Moraga	DHJPAR0006862	1		adult					pinned		ASTAV104-06, 05-SRNP-34860, BOLD:AAA1520														Belvosia ciriloumanai								Arthropoda	Insecta	Diptera	Tachinidae	Belvosia		ciriloumanai				Fleming & Woodley, 2023
Paratype	DHJPAR0006861	http://janzen.sas.upenn.edu			D.H. Janzen, W. Hallwachs & Petrona Rios	DHJPAR0006861	1		adult					pinned		ASTAV103-06, 05-SRNP-34077, BOLD:AAA1520														Belvosia ciriloumanai								Arthropoda	Insecta	Diptera	Tachinidae	Belvosia		ciriloumanai				Fleming & Woodley, 2023
Paratype	DHJPAR0006859	http://janzen.sas.upenn.edu			D.H. Janzen, W. Hallwachs & Manuel Rios	DHJPAR0006859	1		adult					pinned		ASTAV101-06, 06-SRNP-30639, BOLD:AAA1520														Belvosia ciriloumanai								Arthropoda	Insecta	Diptera	Tachinidae	Belvosia		ciriloumanai				Fleming & Woodley, 2023
Paratype	DHJPAR0006856	http://janzen.sas.upenn.edu			D.H. Janzen, W. Hallwachs & Lucia Rios	DHJPAR0006856	1		adult					pinned		ASTAV098-06, 06-SRNP-20361, BOLD:AAA1520														Belvosia ciriloumanai								Arthropoda	Insecta	Diptera	Tachinidae	Belvosia		ciriloumanai				Fleming & Woodley, 2023
Paratype	DHJPAR0006853	http://janzen.sas.upenn.edu			D.H. Janzen, W. Hallwachs & Lucia Rios	DHJPAR0006853	1		adult					pinned		ASTAV095-06, 05-SRNP-25541, BOLD:AAA1520														Belvosia ciriloumanai								Arthropoda	Insecta	Diptera	Tachinidae	Belvosia		ciriloumanai				Fleming & Woodley, 2023
Paratype	DHJPAR0005363	http://janzen.sas.upenn.edu			D.H. Janzen, W. Hallwachs & Dunia Garcia	DHJPAR0005363	1		adult					pinned		ASTA483-06, 05-SRNP-63988, BOLD:AAA1520														Belvosia ciriloumanai								Arthropoda	Insecta	Diptera	Tachinidae	Belvosia		ciriloumanai				Fleming & Woodley, 2023
Paratype	DHJPAR0005362	http://janzen.sas.upenn.edu			D.H. Janzen, W. Hallwachs & Ruth Franco	DHJPAR0005362	1		adult					pinned		ASTA482-06, 05-SRNP-64111, BOLD:AAA1520														Belvosia ciriloumanai								Arthropoda	Insecta	Diptera	Tachinidae	Belvosia		ciriloumanai				Fleming & Woodley, 2023
Paratype	DHJPAR0003865	http://janzen.sas.upenn.edu			D.H. Janzen, W. Hallwachs & Lucia Rios	DHJPAR0003865	1		adult					pinned		ASBE208-06, 00-SRNP-4581, BOLD:AAA1520														Belvosia ciriloumanai								Arthropoda	Insecta	Diptera	Tachinidae	Belvosia		ciriloumanai				Fleming & Woodley, 2023
Paratype	DHJPAR0003864	http://janzen.sas.upenn.edu			D.H. Janzen, W. Hallwachs & Lucia Rios	DHJPAR0003864	1		adult					pinned		ASBE207-06, 00-SRNP-3772, BOLD:AAA1520														Belvosia ciriloumanai								Arthropoda	Insecta	Diptera	Tachinidae	Belvosia		ciriloumanai				Fleming & Woodley, 2023
Paratype	DHJPAR0003863	http://janzen.sas.upenn.edu			D.H. Janzen, W. Hallwachs & Lucia Rios	DHJPAR0003863	1		adult					pinned		ASBE206-06, 01-SRNP-9001, BOLD:AAA1520														Belvosia ciriloumanai								Arthropoda	Insecta	Diptera	Tachinidae	Belvosia		ciriloumanai				Fleming & Woodley, 2023
Paratype	DHJPAR0003862	http://janzen.sas.upenn.edu			D.H. Janzen, W. Hallwachs & Lucia Rios	DHJPAR0003862	1		adult					pinned		ASBE205-06, 00-SRNP-4295, BOLD:AAA1520														Belvosia ciriloumanai								Arthropoda	Insecta	Diptera	Tachinidae	Belvosia		ciriloumanai				Fleming & Woodley, 2023
Paratype	DHJPAR0003861	http://janzen.sas.upenn.edu			D.H. Janzen, W. Hallwachs & Lucia Rios	DHJPAR0003861	1		adult					pinned		ASBE204-06, 00-SRNP-4299, BOLD:AAA1520														Belvosia ciriloumanai								Arthropoda	Insecta	Diptera	Tachinidae	Belvosia		ciriloumanai				Fleming & Woodley, 2023
Paratype	DHJPAR0003860	http://janzen.sas.upenn.edu			D.H. Janzen, W. Hallwachs & Lucia Rios	DHJPAR0003860	1		adult					pinned		ASBE203-06, 00-SRNP-4308, BOLD:AAA1520														Belvosia ciriloumanai								Arthropoda	Insecta	Diptera	Tachinidae	Belvosia		ciriloumanai				Fleming & Woodley, 2023
Paratype	DHJPAR0003857	http://janzen.sas.upenn.edu			D.H. Janzen, W. Hallwachs & Lucia Rios	DHJPAR0003857	1		adult					pinned		ASBE200-06, 00-SRNP-2060, BOLD:AAA1520														Belvosia ciriloumanai								Arthropoda	Insecta	Diptera	Tachinidae	Belvosia		ciriloumanai				Fleming & Woodley, 2023
Paratype	DHJPAR0003856	http://janzen.sas.upenn.edu			D.H. Janzen, W. Hallwachs & Lucia Rios	DHJPAR0003856	1		adult					pinned		ASBE199-06, 00-SRNP-2066, BOLD:AAA1520														Belvosia ciriloumanai								Arthropoda	Insecta	Diptera	Tachinidae	Belvosia		ciriloumanai				Fleming & Woodley, 2023
Paratype	DHJPAR0003854	http://janzen.sas.upenn.edu			D.H. Janzen, W. Hallwachs & Lucia Rios	DHJPAR0003854	1		adult					pinned		ASBE197-06, 00-SRNP-2016, BOLD:AAA1520														Belvosia ciriloumanai								Arthropoda	Insecta	Diptera	Tachinidae	Belvosia		ciriloumanai				Fleming & Woodley, 2023
Paratype	DHJPAR0003853	http://janzen.sas.upenn.edu			D.H. Janzen, W. Hallwachs & gusaneros	DHJPAR0003853	1		adult					pinned		ASBE196-06, 99-SRNP-8547, BOLD:AAA1520														Belvosia ciriloumanai								Arthropoda	Insecta	Diptera	Tachinidae	Belvosia		ciriloumanai				Fleming & Woodley, 2023
Paratype	DHJPAR0003852	http://janzen.sas.upenn.edu			D.H. Janzen, W. Hallwachs & gusaneros	DHJPAR0003852	1		adult					pinned		ASBE195-06, 99-SRNP-8546, BOLD:AAA1520														Belvosia ciriloumanai								Arthropoda	Insecta	Diptera	Tachinidae	Belvosia		ciriloumanai				Fleming & Woodley, 2023
Paratype	DHJPAR0003850	http://janzen.sas.upenn.edu			D.H. Janzen, W. Hallwachs & gusaneros	DHJPAR0003850	1		adult					pinned		ASBE193-06, 99-SRNP-8541, BOLD:AAA1520														Belvosia ciriloumanai								Arthropoda	Insecta	Diptera	Tachinidae	Belvosia		ciriloumanai				Fleming & Woodley, 2023
Paratype	DHJPAR0003849	http://janzen.sas.upenn.edu			D.H. Janzen, W. Hallwachs & Lucia Rios	DHJPAR0003849	1		adult					pinned		ASBE192-06, 98-SRNP-14145, BOLD:AAA1520														Belvosia ciriloumanai								Arthropoda	Insecta	Diptera	Tachinidae	Belvosia		ciriloumanai				Fleming & Woodley, 2023
Paratype	DHJPAR0003848	http://janzen.sas.upenn.edu			D.H. Janzen, W. Hallwachs & Lucia Rios	DHJPAR0003848	1		adult					pinned		ASBE191-06, 98-SRNP-14146, BOLD:AAA1520														Belvosia ciriloumanai								Arthropoda	Insecta	Diptera	Tachinidae	Belvosia		ciriloumanai				Fleming & Woodley, 2023
Paratype	DHJPAR0003847	http://janzen.sas.upenn.edu			D.H. Janzen, W. Hallwachs & Lucia Rios	DHJPAR0003847	1		adult					pinned		ASBE190-06, 98-SRNP-13783, BOLD:AAA1520														Belvosia ciriloumanai								Arthropoda	Insecta	Diptera	Tachinidae	Belvosia		ciriloumanai				Fleming & Woodley, 2023
Paratype	DHJPAR0003845	http://janzen.sas.upenn.edu			D.H. Janzen, W. Hallwachs & Lucia Rios	DHJPAR0003845	1		adult					pinned		ASBE188-06, 98-SRNP-13671, BOLD:AAA1520														Belvosia ciriloumanai								Arthropoda	Insecta	Diptera	Tachinidae	Belvosia		ciriloumanai				Fleming & Woodley, 2023
Paratype	DHJPAR0003843	http://janzen.sas.upenn.edu			D.H. Janzen, W. Hallwachs & Lucia Rios	DHJPAR0003843	1		adult					pinned		ASBE186-06, 98-SRNP-13667, BOLD:AAA1520														Belvosia ciriloumanai								Arthropoda	Insecta	Diptera	Tachinidae	Belvosia		ciriloumanai				Fleming & Woodley, 2023
Paratype	DHJPAR0003842	http://janzen.sas.upenn.edu			D.H. Janzen, W. Hallwachs & Lucia Rios	DHJPAR0003842	1		adult					pinned		ASBE185-06, 98-SRNP-13647, BOLD:AAA1520														Belvosia ciriloumanai								Arthropoda	Insecta	Diptera	Tachinidae	Belvosia		ciriloumanai				Fleming & Woodley, 2023
Paratype	DHJPAR0003841	http://janzen.sas.upenn.edu			D.H. Janzen, W. Hallwachs & Lucia Rios	DHJPAR0003841	1		adult					pinned		ASBE184-06, 98-SRNP-13042, BOLD:AAA1520														Belvosia ciriloumanai								Arthropoda	Insecta	Diptera	Tachinidae	Belvosia		ciriloumanai				Fleming & Woodley, 2023
Paratype	DHJPAR0003840	http://janzen.sas.upenn.edu			D.H. Janzen, W. Hallwachs & Lucia Rios	DHJPAR0003840	1		adult					pinned		ASBE183-06, 98-SRNP-13041, BOLD:AAA1520														Belvosia ciriloumanai								Arthropoda	Insecta	Diptera	Tachinidae	Belvosia		ciriloumanai				Fleming & Woodley, 2023
Paratype	DHJPAR0003839	http://janzen.sas.upenn.edu			D.H. Janzen, W. Hallwachs & Lucia Rios	DHJPAR0003839	1		adult					pinned		ASBE182-06, 98-SRNP-13995, BOLD:AAA1520														Belvosia ciriloumanai								Arthropoda	Insecta	Diptera	Tachinidae	Belvosia		ciriloumanai				Fleming & Woodley, 2023
Paratype	DHJPAR0003838	http://janzen.sas.upenn.edu			D.H. Janzen, W. Hallwachs & Lucia Rios	DHJPAR0003838	1		adult					pinned		ASBE181-06, 98-SRNP-13043, BOLD:AAA1520														Belvosia ciriloumanai								Arthropoda	Insecta	Diptera	Tachinidae	Belvosia		ciriloumanai				Fleming & Woodley, 2023
Paratype	DHJPAR0003837	http://janzen.sas.upenn.edu			D.H. Janzen, W. Hallwachs & Lucia Rios	DHJPAR0003837	1		adult					pinned		ASBE180-06, 98-SRNP-5919, BOLD:AAA1520														Belvosia ciriloumanai								Arthropoda	Insecta	Diptera	Tachinidae	Belvosia		ciriloumanai				Fleming & Woodley, 2023
Paratype	DHJPAR0003836	http://janzen.sas.upenn.edu			D.H. Janzen, W. Hallwachs & Roster Moraga	DHJPAR0003836	1		adult					pinned		ASBE179-06, 98-SRNP-5894, BOLD:AAA1520														Belvosia ciriloumanai								Arthropoda	Insecta	Diptera	Tachinidae	Belvosia		ciriloumanai				Fleming & Woodley, 2023
Paratype	DHJPAR0003835	http://janzen.sas.upenn.edu			D.H. Janzen, W. Hallwachs & Lucia Rios	DHJPAR0003835	1		adult					pinned		ASBE178-06, 98-SRNP-5701, BOLD:AAA1520														Belvosia ciriloumanai								Arthropoda	Insecta	Diptera	Tachinidae	Belvosia		ciriloumanai				Fleming & Woodley, 2023
Paratype	DHJPAR0003834	http://janzen.sas.upenn.edu			D.H. Janzen, W. Hallwachs & Lucia Rios	DHJPAR0003834	1		adult					pinned		ASBE177-06, 98-SRNP-5702, BOLD:AAA1520														Belvosia ciriloumanai								Arthropoda	Insecta	Diptera	Tachinidae	Belvosia		ciriloumanai				Fleming & Woodley, 2023
Paratype	DHJPAR0003833	http://janzen.sas.upenn.edu			D.H. Janzen, W. Hallwachs & Lucia Rios	DHJPAR0003833	1		adult					pinned		ASBE176-06, 98-SRNP-5706, BOLD:AAA1520														Belvosia ciriloumanai								Arthropoda	Insecta	Diptera	Tachinidae	Belvosia		ciriloumanai				Fleming & Woodley, 2023
Paratype	DHJPAR0003832	http://janzen.sas.upenn.edu			D.H. Janzen, W. Hallwachs & Lucia Rios	DHJPAR0003832	1		adult					pinned		ASBE175-06, 98-SRNP-5707, BOLD:AAA1520														Belvosia ciriloumanai								Arthropoda	Insecta	Diptera	Tachinidae	Belvosia		ciriloumanai				Fleming & Woodley, 2023
Paratype	DHJPAR0003831	http://janzen.sas.upenn.edu			D.H. Janzen, W. Hallwachs & Lucia Rios	DHJPAR0003831	1		adult					pinned		ASBE174-06, 98-SRNP-5684, BOLD:AAA1520														Belvosia ciriloumanai								Arthropoda	Insecta	Diptera	Tachinidae	Belvosia		ciriloumanai				Fleming & Woodley, 2023
Paratype	DHJPAR0003830	http://janzen.sas.upenn.edu			D.H. Janzen, W. Hallwachs & Roster Moraga	DHJPAR0003830	1		adult					pinned		ASBE173-06, 98-SRNP-4776, BOLD:AAA1520														Belvosia ciriloumanai								Arthropoda	Insecta	Diptera	Tachinidae	Belvosia		ciriloumanai				Fleming & Woodley, 2023
Paratype	DHJPAR0003829	http://janzen.sas.upenn.edu			D.H. Janzen, W. Hallwachs & Lucia Rios	DHJPAR0003829	1		adult					pinned		ASBE172-06, 98-SRNP-5044, BOLD:AAA1520														Belvosia ciriloumanai								Arthropoda	Insecta	Diptera	Tachinidae	Belvosia		ciriloumanai				Fleming & Woodley, 2023
Paratype	DHJPAR0003827	http://janzen.sas.upenn.edu			D.H. Janzen, W. Hallwachs & Roster Moraga	DHJPAR0003827	1		adult					pinned		ASBE170-06, 98-SRNP-4796, BOLD:AAA1520														Belvosia ciriloumanai								Arthropoda	Insecta	Diptera	Tachinidae	Belvosia		ciriloumanai				Fleming & Woodley, 2023
Paratype	DHJPAR0003826	http://janzen.sas.upenn.edu			D.H. Janzen, W. Hallwachs & Lucia Rios	DHJPAR0003826	1		adult					pinned		ASBE169-06, 98-SRNP-4781, BOLD:AAA1520														Belvosia ciriloumanai								Arthropoda	Insecta	Diptera	Tachinidae	Belvosia		ciriloumanai				Fleming & Woodley, 2023
Paratype	DHJPAR0003825	http://janzen.sas.upenn.edu			D.H. Janzen, W. Hallwachs & gusaneros	DHJPAR0003825	1		adult					pinned		ASBE168-06, 97-SRNP-2474, BOLD:AAA1520														Belvosia ciriloumanai								Arthropoda	Insecta	Diptera	Tachinidae	Belvosia		ciriloumanai				Fleming & Woodley, 2023
Paratype	DHJPAR0003824	http://janzen.sas.upenn.edu			D.H. Janzen, W. Hallwachs & gusaneros	DHJPAR0003824	1		adult					pinned		ASBE167-06, 97-SRNP-2500, BOLD:AAA1520														Belvosia ciriloumanai								Arthropoda	Insecta	Diptera	Tachinidae	Belvosia		ciriloumanai				Fleming & Woodley, 2023
Paratype	DHJPAR0003823	http://janzen.sas.upenn.edu			D.H. Janzen, W. Hallwachs & gusaneros	DHJPAR0003823	1		adult					pinned		ASBE166-06, 97-SRNP-2484, BOLD:AAA1520														Belvosia ciriloumanai								Arthropoda	Insecta	Diptera	Tachinidae	Belvosia		ciriloumanai				Fleming & Woodley, 2023
Paratype	DHJPAR0003821	http://janzen.sas.upenn.edu			D.H. Janzen, W. Hallwachs & gusaneros	DHJPAR0003821	1		adult					pinned		ASBE164-06, 97-SRNP-2516, BOLD:AAA1520														Belvosia ciriloumanai								Arthropoda	Insecta	Diptera	Tachinidae	Belvosia		ciriloumanai				Fleming & Woodley, 2023
Paratype	DHJPAR0003819	http://janzen.sas.upenn.edu			D.H. Janzen, W. Hallwachs & gusaneros	DHJPAR0003819	1		adult					pinned		ASBE162-06, 97-SRNP-2513, BOLD:AAA1520														Belvosia ciriloumanai								Arthropoda	Insecta	Diptera	Tachinidae	Belvosia		ciriloumanai				Fleming & Woodley, 2023
Paratype	DHJPAR0003818	http://janzen.sas.upenn.edu			D.H. Janzen, W. Hallwachs & Mariano Pereira	DHJPAR0003818	1		adult					pinned		ASBE161-06, 97-SRNP-4204, BOLD:AAA1520														Belvosia ciriloumanai								Arthropoda	Insecta	Diptera	Tachinidae	Belvosia		ciriloumanai				Fleming & Woodley, 2023
Paratype	DHJPAR0003817	http://janzen.sas.upenn.edu			D.H. Janzen, W. Hallwachs & Mariano Pereira	DHJPAR0003817	1		adult					pinned		ASBE160-06, 97-SRNP-4203, BOLD:AAA1520														Belvosia ciriloumanai								Arthropoda	Insecta	Diptera	Tachinidae	Belvosia		ciriloumanai				Fleming & Woodley, 2023
Paratype	DHJPAR0003816	http://janzen.sas.upenn.edu			D.H. Janzen, W. Hallwachs & Mariano Pereira	DHJPAR0003816	1		adult					pinned		ASBE159-06, 97-SRNP-4205, BOLD:AAA1520														Belvosia ciriloumanai								Arthropoda	Insecta	Diptera	Tachinidae	Belvosia		ciriloumanai				Fleming & Woodley, 2023
Paratype	DHJPAR0003815	http://janzen.sas.upenn.edu			D.H. Janzen, W. Hallwachs & Mariano Pereira	DHJPAR0003815	1		adult					pinned		ASBE158-06, 97-SRNP-4209, BOLD:AAA1520														Belvosia ciriloumanai								Arthropoda	Insecta	Diptera	Tachinidae	Belvosia		ciriloumanai				Fleming & Woodley, 2023
Paratype	DHJPAR0003814	http://janzen.sas.upenn.edu			D.H. Janzen, W. Hallwachs & Mariano Pereira	DHJPAR0003814	1		adult					pinned		ASBE157-06, 97-SRNP-4227, BOLD:AAA1520														Belvosia ciriloumanai								Arthropoda	Insecta	Diptera	Tachinidae	Belvosia		ciriloumanai				Fleming & Woodley, 2023
Paratype	DHJPAR0003813	http://janzen.sas.upenn.edu			D.H. Janzen, W. Hallwachs & Mariano Pereira	DHJPAR0003813	1		adult					pinned		ASBE156-06, 97-SRNP-5878, BOLD:AAA1520														Belvosia ciriloumanai								Arthropoda	Insecta	Diptera	Tachinidae	Belvosia		ciriloumanai				Fleming & Woodley, 2023
Paratype	DHJPAR0003812	http://janzen.sas.upenn.edu			D.H. Janzen, W. Hallwachs & Mariano Pereira	DHJPAR0003812	1		adult					pinned		ASBE155-06, 97-SRNP-5880, BOLD:AAA1520														Belvosia ciriloumanai								Arthropoda	Insecta	Diptera	Tachinidae	Belvosia		ciriloumanai				Fleming & Woodley, 2023
Paratype	DHJPAR0003811	http://janzen.sas.upenn.edu			D.H. Janzen, W. Hallwachs & Lucia Rios	DHJPAR0003811	1		adult					pinned		ASBE154-06, 97-SRNP-5930, BOLD:AAA1520														Belvosia ciriloumanai								Arthropoda	Insecta	Diptera	Tachinidae	Belvosia		ciriloumanai				Fleming & Woodley, 2023
Paratype	DHJPAR0003810	http://janzen.sas.upenn.edu			D.H. Janzen, W. Hallwachs & Lucia Rios	DHJPAR0003810	1		adult					pinned		ASBE153-06, 97-SRNP-4229, BOLD:AAA1520														Belvosia ciriloumanai								Arthropoda	Insecta	Diptera	Tachinidae	Belvosia		ciriloumanai				Fleming & Woodley, 2023
Paratype	DHJPAR0003809	http://janzen.sas.upenn.edu			D.H. Janzen, W. Hallwachs & Mariano Pereira	DHJPAR0003809	1		adult					pinned		ASBE152-06, 97-SRNP-4239, BOLD:AAA1520														Belvosia ciriloumanai								Arthropoda	Insecta	Diptera	Tachinidae	Belvosia		ciriloumanai				Fleming & Woodley, 2023
Paratype	DHJPAR0003807	http://janzen.sas.upenn.edu			D.H. Janzen, W. Hallwachs & Mariano Pereira	DHJPAR0003807	1		adult					pinned		ASBE150-06, 97-SRNP-4245, BOLD:AAA1520														Belvosia ciriloumanai								Arthropoda	Insecta	Diptera	Tachinidae	Belvosia		ciriloumanai				Fleming & Woodley, 2023
Paratype	DHJPAR0003806	http://janzen.sas.upenn.edu			D.H. Janzen, W. Hallwachs & Mariano Pereira	DHJPAR0003806	1		adult					pinned		ASBE149-06, 97-SRNP-4246, BOLD:AAA1520														Belvosia ciriloumanai								Arthropoda	Insecta	Diptera	Tachinidae	Belvosia		ciriloumanai				Fleming & Woodley, 2023
Paratype	DHJPAR0003805	http://janzen.sas.upenn.edu			D.H. Janzen, W. Hallwachs & Mariano Pereira	DHJPAR0003805	1		adult					pinned		ASBE148-06, 97-SRNP-4272, BOLD:AAA1520														Belvosia ciriloumanai								Arthropoda	Insecta	Diptera	Tachinidae	Belvosia		ciriloumanai				Fleming & Woodley, 2023
Paratype	DHJPAR0003803	http://janzen.sas.upenn.edu			D.H. Janzen, W. Hallwachs & Harry Ramirez	DHJPAR0003803	1		adult					pinned		ASBE146-06, 97-SRNP-4279, BOLD:AAA1520														Belvosia ciriloumanai								Arthropoda	Insecta	Diptera	Tachinidae	Belvosia		ciriloumanai				Fleming & Woodley, 2023
Paratype	DHJPAR0003802	http://janzen.sas.upenn.edu			D.H. Janzen, W. Hallwachs & Harry Ramirez	DHJPAR0003802	1		adult					pinned		ASBE145-06, 97-SRNP-4280, BOLD:AAA1520														Belvosia ciriloumanai								Arthropoda	Insecta	Diptera	Tachinidae	Belvosia		ciriloumanai				Fleming & Woodley, 2023
Paratype	DHJPAR0003801	http://janzen.sas.upenn.edu			D.H. Janzen, W. Hallwachs & Jose Manuel Pereira	DHJPAR0003801	1		adult					pinned		ASBE144-06, 97-SRNP-4288, BOLD:AAA1520														Belvosia ciriloumanai								Arthropoda	Insecta	Diptera	Tachinidae	Belvosia		ciriloumanai				Fleming & Woodley, 2023
Paratype	DHJPAR0003800	http://janzen.sas.upenn.edu			D.H. Janzen, W. Hallwachs & Mariano Pereira	DHJPAR0003800	1		adult					pinned		ASBE143-06, 97-SRNP-4311, BOLD:AAA1520														Belvosia ciriloumanai								Arthropoda	Insecta	Diptera	Tachinidae	Belvosia		ciriloumanai				Fleming & Woodley, 2023
Paratype	DHJPAR0003799	http://janzen.sas.upenn.edu			D.H. Janzen, W. Hallwachs & Mariano Pereira	DHJPAR0003799	1		adult					pinned		ASBE142-06, 97-SRNP-4312, BOLD:AAA1520														Belvosia ciriloumanai								Arthropoda	Insecta	Diptera	Tachinidae	Belvosia		ciriloumanai				Fleming & Woodley, 2023
Paratype	DHJPAR0003798	http://janzen.sas.upenn.edu			D.H. Janzen, W. Hallwachs & Mariano Pereira	DHJPAR0003798	1		adult					pinned		ASBE141-06, 97-SRNP-4333, BOLD:AAA1520														Belvosia ciriloumanai								Arthropoda	Insecta	Diptera	Tachinidae	Belvosia		ciriloumanai				Fleming & Woodley, 2023
Paratype	DHJPAR0003797	http://janzen.sas.upenn.edu			D.H. Janzen, W. Hallwachs & Mariano Pereira	DHJPAR0003797	1		adult					pinned		ASBE140-06, 97-SRNP-4332, BOLD:AAA1520														Belvosia ciriloumanai								Arthropoda	Insecta	Diptera	Tachinidae	Belvosia		ciriloumanai				Fleming & Woodley, 2023
Paratype	DHJPAR0003796	http://janzen.sas.upenn.edu			D.H. Janzen, W. Hallwachs & Lucia Rios	DHJPAR0003796	1		adult					pinned		ASBE139-06, 97-SRNP-4326, BOLD:AAA1520														Belvosia ciriloumanai								Arthropoda	Insecta	Diptera	Tachinidae	Belvosia		ciriloumanai				Fleming & Woodley, 2023
Paratype	DHJPAR0003795	http://janzen.sas.upenn.edu			D.H. Janzen, W. Hallwachs & Mariano Pereira	DHJPAR0003795	1		adult					pinned		ASBE138-06, 97-SRNP-4313, BOLD:AAA1520														Belvosia ciriloumanai								Arthropoda	Insecta	Diptera	Tachinidae	Belvosia		ciriloumanai				Fleming & Woodley, 2023
Paratype	DHJPAR0003794	http://janzen.sas.upenn.edu			D.H. Janzen, W. Hallwachs & Lucia Rios	DHJPAR0003794	1		adult					pinned		ASBE137-06, 97-SRNP-4337, BOLD:AAA1520														Belvosia ciriloumanai								Arthropoda	Insecta	Diptera	Tachinidae	Belvosia		ciriloumanai				Fleming & Woodley, 2023
Paratype	DHJPAR0003793	http://janzen.sas.upenn.edu			D.H. Janzen, W. Hallwachs & Mariano Pereira	DHJPAR0003793	1		adult					pinned		ASBE136-06, 97-SRNP-4394, BOLD:AAA1520														Belvosia ciriloumanai								Arthropoda	Insecta	Diptera	Tachinidae	Belvosia		ciriloumanai				Fleming & Woodley, 2023
Paratype	DHJPAR0003792	http://janzen.sas.upenn.edu			D.H. Janzen, W. Hallwachs & Mariano Pereira	DHJPAR0003792	1		adult					pinned		ASBE135-06, 97-SRNP-4397, BOLD:AAA1520														Belvosia ciriloumanai								Arthropoda	Insecta	Diptera	Tachinidae	Belvosia		ciriloumanai				Fleming & Woodley, 2023
Paratype	DHJPAR0003791	http://janzen.sas.upenn.edu			D.H. Janzen, W. Hallwachs & Mariano Pereira	DHJPAR0003791	1		adult					pinned		ASBE134-06, 97-SRNP-4398, BOLD:AAA1520														Belvosia ciriloumanai								Arthropoda	Insecta	Diptera	Tachinidae	Belvosia		ciriloumanai				Fleming & Woodley, 2023
Paratype	DHJPAR0003790	http://janzen.sas.upenn.edu			D.H. Janzen, W. Hallwachs & Mariano Pereira	DHJPAR0003790	1		adult					pinned		ASBE133-06, 97-SRNP-4417, BOLD:AAA1520														Belvosia ciriloumanai								Arthropoda	Insecta	Diptera	Tachinidae	Belvosia		ciriloumanai				Fleming & Woodley, 2023
Paratype	DHJPAR0003789	http://janzen.sas.upenn.edu			D.H. Janzen, W. Hallwachs & Lucia Rios	DHJPAR0003789	1		adult					pinned		ASBE132-06, 97-SRNP-4529, BOLD:AAA1520														Belvosia ciriloumanai								Arthropoda	Insecta	Diptera	Tachinidae	Belvosia		ciriloumanai				Fleming & Woodley, 2023
Paratype	DHJPAR0003788	http://janzen.sas.upenn.edu			D.H. Janzen, W. Hallwachs & gusaneros	DHJPAR0003788	1		adult					pinned		ASBE131-06, 97-SRNP-5234, BOLD:AAA1520														Belvosia ciriloumanai								Arthropoda	Insecta	Diptera	Tachinidae	Belvosia		ciriloumanai				Fleming & Woodley, 2023
Paratype	DHJPAR0003787	http://janzen.sas.upenn.edu			D.H. Janzen, W. Hallwachs & Mariano Pereira	DHJPAR0003787	1		adult					pinned		ASBE130-06, 97-SRNP-5871, BOLD:AAA1520														Belvosia ciriloumanai								Arthropoda	Insecta	Diptera	Tachinidae	Belvosia		ciriloumanai				Fleming & Woodley, 2023
Paratype	DHJPAR0003786	http://janzen.sas.upenn.edu			D.H. Janzen, W. Hallwachs & Mariano Pereira	DHJPAR0003786	1		adult					pinned		ASBE129-06, 97-SRNP-5872, BOLD:AAA1520														Belvosia ciriloumanai								Arthropoda	Insecta	Diptera	Tachinidae	Belvosia		ciriloumanai				Fleming & Woodley, 2023
Paratype	DHJPAR0003785	http://janzen.sas.upenn.edu			D.H. Janzen, W. Hallwachs & gusaneros	DHJPAR0003785	1		adult					pinned		ASBE128-06, 96-SRNP-7319, BOLD:AAA1520														Belvosia ciriloumanai								Arthropoda	Insecta	Diptera	Tachinidae	Belvosia		ciriloumanai				Fleming & Woodley, 2023
Paratype	DHJPAR0003784	http://janzen.sas.upenn.edu			D.H. Janzen, W. Hallwachs & gusaneros	DHJPAR0003784	1		adult					pinned		ASBE127-06, 96-SRNP-7284, BOLD:AAA1520														Belvosia ciriloumanai								Arthropoda	Insecta	Diptera	Tachinidae	Belvosia		ciriloumanai				Fleming & Woodley, 2023
Paratype	DHJPAR0003782	http://janzen.sas.upenn.edu			D.H. Janzen, W. Hallwachs & gusaneros	DHJPAR0003782	1		adult					pinned		ASBE125-06, 96-SRNP-7113, BOLD:AAA1520														Belvosia ciriloumanai								Arthropoda	Insecta	Diptera	Tachinidae	Belvosia		ciriloumanai				Fleming & Woodley, 2023
Paratype	DHJPAR0003781	http://janzen.sas.upenn.edu			D.H. Janzen, W. Hallwachs & gusaneros	DHJPAR0003781	1		adult					pinned		ASBE124-06, 96-SRNP-6903, BOLD:AAA1520														Belvosia ciriloumanai								Arthropoda	Insecta	Diptera	Tachinidae	Belvosia		ciriloumanai				Fleming & Woodley, 2023
Paratype	DHJPAR0003779	http://janzen.sas.upenn.edu			D.H. Janzen, W. Hallwachs & gusaneros	DHJPAR0003779	1		adult					pinned		ASBE122-06, 96-SRNP-7109, BOLD:AAA1520														Belvosia ciriloumanai								Arthropoda	Insecta	Diptera	Tachinidae	Belvosia		ciriloumanai				Fleming & Woodley, 2023
Paratype	DHJPAR0003777	http://janzen.sas.upenn.edu			D.H. Janzen, W. Hallwachs & gusaneros	DHJPAR0003777	1		adult					pinned		ASBE120-06, 95-SRNP-8213, BOLD:AAA1520														Belvosia ciriloumanai								Arthropoda	Insecta	Diptera	Tachinidae	Belvosia		ciriloumanai				Fleming & Woodley, 2023
Paratype	DHJPAR0003776	http://janzen.sas.upenn.edu			D.H. Janzen, W. Hallwachs & gusaneros	DHJPAR0003776	1		adult					pinned		ASBE119-06, 95-SRNP-7046, BOLD:AAA1520														Belvosia ciriloumanai								Arthropoda	Insecta	Diptera	Tachinidae	Belvosia		ciriloumanai				Fleming & Woodley, 2023
Paratype	DHJPAR0003775	http://janzen.sas.upenn.edu			D.H. Janzen, W. Hallwachs & gusaneros	DHJPAR0003775	1		adult					pinned		ASBE118-06, 95-SRNP-6304, BOLD:AAA1520														Belvosia ciriloumanai								Arthropoda	Insecta	Diptera	Tachinidae	Belvosia		ciriloumanai				Fleming & Woodley, 2023
Paratype	DHJPAR0003774	http://janzen.sas.upenn.edu			D.H. Janzen, W. Hallwachs & gusaneros	DHJPAR0003774	1		adult					pinned		ASBE117-06, 95-SRNP-10335, BOLD:AAA1520														Belvosia ciriloumanai								Arthropoda	Insecta	Diptera	Tachinidae	Belvosia		ciriloumanai				Fleming & Woodley, 2023
Paratype	DHJPAR0003773	http://janzen.sas.upenn.edu			D.H. Janzen, W. Hallwachs & gusaneros	DHJPAR0003773	1		adult					pinned		ASBE116-06, 95-SRNP-10494, BOLD:AAA1520														Belvosia ciriloumanai								Arthropoda	Insecta	Diptera	Tachinidae	Belvosia		ciriloumanai				Fleming & Woodley, 2023
Paratype	DHJPAR0003771	http://janzen.sas.upenn.edu			D.H. Janzen, W. Hallwachs & gusaneros	DHJPAR0003771	1		adult					pinned		ASBE114-06, 95-SRNP-4939, BOLD:AAA1520														Belvosia ciriloumanai								Arthropoda	Insecta	Diptera	Tachinidae	Belvosia		ciriloumanai				Fleming & Woodley, 2023
Paratype	DHJPAR0003770	http://janzen.sas.upenn.edu			D.H. Janzen, W. Hallwachs & gusaneros	DHJPAR0003770	1		adult					pinned		ASBE113-06, 95-SRNP-4940, BOLD:AAA1520														Belvosia ciriloumanai								Arthropoda	Insecta	Diptera	Tachinidae	Belvosia		ciriloumanai				Fleming & Woodley, 2023
Paratype	DHJPAR0003769	http://janzen.sas.upenn.edu			D.H. Janzen, W. Hallwachs & gusaneros	DHJPAR0003769	1		adult					pinned		ASBE112-06, 95-SRNP-6232, BOLD:AAA1520														Belvosia ciriloumanai								Arthropoda	Insecta	Diptera	Tachinidae	Belvosia		ciriloumanai				Fleming & Woodley, 2023
Paratype	DHJPAR0003768	http://janzen.sas.upenn.edu			D.H. Janzen, W. Hallwachs & gusaneros	DHJPAR0003768	1		adult					pinned		ASBE111-06, 95-SRNP-6303, BOLD:AAA1520														Belvosia ciriloumanai								Arthropoda	Insecta	Diptera	Tachinidae	Belvosia		ciriloumanai				Fleming & Woodley, 2023
Paratype	DHJPAR0003766	http://janzen.sas.upenn.edu			D.H. Janzen, W. Hallwachs & gusaneros	DHJPAR0003766	1		adult					pinned		ASBE109-06, 94-SRNP-5186, BOLD:AAA1520														Belvosia ciriloumanai								Arthropoda	Insecta	Diptera	Tachinidae	Belvosia		ciriloumanai				Fleming & Woodley, 2023
Paratype	DHJPAR0003765	http://janzen.sas.upenn.edu			D.H. Janzen, W. Hallwachs & gusaneros	DHJPAR0003765	1		adult					pinned		ASBE108-06, 94-SRNP-857, BOLD:AAA1520														Belvosia ciriloumanai								Arthropoda	Insecta	Diptera	Tachinidae	Belvosia		ciriloumanai				Fleming & Woodley, 2023
Paratype	DHJPAR0003764	http://janzen.sas.upenn.edu			D.H. Janzen, W. Hallwachs & gusaneros	DHJPAR0003764	1		adult					pinned		ASBE107-06, 94-SRNP-854, BOLD:AAA1520														Belvosia ciriloumanai								Arthropoda	Insecta	Diptera	Tachinidae	Belvosia		ciriloumanai				Fleming & Woodley, 2023
Paratype	DHJPAR0003763	http://janzen.sas.upenn.edu			D.H. Janzen, W. Hallwachs & gusaneros	DHJPAR0003763	1		adult					pinned		ASBE106-06, 94-SRNP-5188, BOLD:AAA1520														Belvosia ciriloumanai								Arthropoda	Insecta	Diptera	Tachinidae	Belvosia		ciriloumanai				Fleming & Woodley, 2023
Paratype	DHJPAR0003761	http://janzen.sas.upenn.edu			D.H. Janzen, W. Hallwachs & gusaneros	DHJPAR0003761	1		adult					pinned		ASBE104-06, 94-SRNP-863, BOLD:AAA1520														Belvosia ciriloumanai								Arthropoda	Insecta	Diptera	Tachinidae	Belvosia		ciriloumanai				Fleming & Woodley, 2023
Paratype	DHJPAR0003759	http://janzen.sas.upenn.edu			D.H. Janzen, W. Hallwachs & gusaneros	DHJPAR0003759	1		adult					pinned		ASBE102-06, 94-SRNP-868, BOLD:AAA1520														Belvosia ciriloumanai								Arthropoda	Insecta	Diptera	Tachinidae	Belvosia		ciriloumanai				Fleming & Woodley, 2023
Paratype	DHJPAR0003756	http://janzen.sas.upenn.edu			D.H. Janzen, W. Hallwachs & gusaneros	DHJPAR0003756	1		adult					pinned		ASBE099-06, 94-SRNP-2485, BOLD:AAA1520														Belvosia ciriloumanai								Arthropoda	Insecta	Diptera	Tachinidae	Belvosia		ciriloumanai				Fleming & Woodley, 2023
Paratype	DHJPAR0003755	http://janzen.sas.upenn.edu			D.H. Janzen, W. Hallwachs & gusaneros	DHJPAR0003755	1		adult					pinned		ASBE098-06, 94-SRNP-1015, BOLD:AAA1520														Belvosia ciriloumanai								Arthropoda	Insecta	Diptera	Tachinidae	Belvosia		ciriloumanai				Fleming & Woodley, 2023
Paratype	DHJPAR0003754	http://janzen.sas.upenn.edu			D.H. Janzen, W. Hallwachs & gusaneros	DHJPAR0003754	1		adult					pinned		ASBE097-06, 94-SRNP-1011, BOLD:AAA1520														Belvosia ciriloumanai								Arthropoda	Insecta	Diptera	Tachinidae	Belvosia		ciriloumanai				Fleming & Woodley, 2023
Paratype	DHJPAR0003753	http://janzen.sas.upenn.edu			D.H. Janzen, W. Hallwachs & gusaneros	DHJPAR0003753	1		adult					pinned		ASBE096-06, 94-SRNP-1010, BOLD:AAA1520														Belvosia ciriloumanai								Arthropoda	Insecta	Diptera	Tachinidae	Belvosia		ciriloumanai				Fleming & Woodley, 2023
Paratype	DHJPAR0003752	http://janzen.sas.upenn.edu			D.H. Janzen, W. Hallwachs & gusaneros	DHJPAR0003752	1		adult					pinned		ASBE095-06, 94-SRNP-1006														Belvosia ciriloumanai								Arthropoda	Insecta	Diptera	Tachinidae	Belvosia		ciriloumanai				Fleming & Woodley, 2023
Paratype	DHJPAR0003750	http://janzen.sas.upenn.edu			D.H. Janzen, W. Hallwachs & gusaneros	DHJPAR0003750	1		adult					pinned		ASBE093-06, 94-SRNP-955, BOLD:AAA1520														Belvosia ciriloumanai								Arthropoda	Insecta	Diptera	Tachinidae	Belvosia		ciriloumanai				Fleming & Woodley, 2023
Paratype	DHJPAR0003749	http://janzen.sas.upenn.edu			D.H. Janzen, W. Hallwachs & gusaneros	DHJPAR0003749	1		adult					pinned		ASBE092-06, 91-SRNP-2510, BOLD:AAA1520														Belvosia ciriloumanai								Arthropoda	Insecta	Diptera	Tachinidae	Belvosia		ciriloumanai				Fleming & Woodley, 2023
Paratype	DHJPAR0003748	http://janzen.sas.upenn.edu			D.H. Janzen, W. Hallwachs & gusaneros	DHJPAR0003748	1		adult					pinned		ASBE091-06, 91-SRNP-2575, BOLD:AAA1520														Belvosia ciriloumanai								Arthropoda	Insecta	Diptera	Tachinidae	Belvosia		ciriloumanai				Fleming & Woodley, 2023
Paratype	DHJPAR0003747	http://janzen.sas.upenn.edu			D.H. Janzen, W. Hallwachs & gusaneros	DHJPAR0003747	1		adult					pinned		ASBE090-06, 91-SRNP-1424, BOLD:AAA1520														Belvosia ciriloumanai								Arthropoda	Insecta	Diptera	Tachinidae	Belvosia		ciriloumanai				Fleming & Woodley, 2023
Paratype	DHJPAR0003746	http://janzen.sas.upenn.edu			D.H. Janzen, W. Hallwachs & gusaneros	DHJPAR0003746	1		adult					pinned		ASBE089-06, 91-SRNP-1410, BOLD:AAA1520														Belvosia ciriloumanai								Arthropoda	Insecta	Diptera	Tachinidae	Belvosia		ciriloumanai				Fleming & Woodley, 2023
Paratype	DHJPAR0003745	http://janzen.sas.upenn.edu			D.H. Janzen, W. Hallwachs & gusaneros	DHJPAR0003745	1		adult					pinned		ASBE088-06, 91-SRNP-1400, BOLD:AAA1520														Belvosia ciriloumanai								Arthropoda	Insecta	Diptera	Tachinidae	Belvosia		ciriloumanai				Fleming & Woodley, 2023
Paratype	DHJPAR0003744	http://janzen.sas.upenn.edu			D.H. Janzen, W. Hallwachs & gusaneros	DHJPAR0003744	1		adult					pinned		ASBE087-06, 91-SRNP-1086, BOLD:AAA1520														Belvosia ciriloumanai								Arthropoda	Insecta	Diptera	Tachinidae	Belvosia		ciriloumanai				Fleming & Woodley, 2023
Paratype	DHJPAR0003742	http://janzen.sas.upenn.edu			D.H. Janzen, W. Hallwachs & gusaneros	DHJPAR0003742	1		adult					pinned		ASBE085-06, 91-SRNP-262, BOLD:AAA1520														Belvosia ciriloumanai								Arthropoda	Insecta	Diptera	Tachinidae	Belvosia		ciriloumanai				Fleming & Woodley, 2023
Paratype	DHJPAR0003741	http://janzen.sas.upenn.edu			D.H. Janzen, W. Hallwachs & gusaneros	DHJPAR0003741	1		adult					pinned		ASBE084-06, 91-SRNP-259, BOLD:AAA1520														Belvosia ciriloumanai								Arthropoda	Insecta	Diptera	Tachinidae	Belvosia		ciriloumanai				Fleming & Woodley, 2023
Paratype	DHJPAR0003740	http://janzen.sas.upenn.edu			D.H. Janzen, W. Hallwachs & gusaneros	DHJPAR0003740	1		adult					pinned		ASBE083-06, 93-SRNP-6191, BOLD:AAA1520														Belvosia ciriloumanai								Arthropoda	Insecta	Diptera	Tachinidae	Belvosia		ciriloumanai				Fleming & Woodley, 2023
Paratype	DHJPAR0003739	http://janzen.sas.upenn.edu			D.H. Janzen, W. Hallwachs & gusaneros	DHJPAR0003739	1		adult					pinned		ASBE082-06, 93-SRNP-2439, BOLD:AAA1520														Belvosia ciriloumanai								Arthropoda	Insecta	Diptera	Tachinidae	Belvosia		ciriloumanai				Fleming & Woodley, 2023
Paratype	DHJPAR0003738	http://janzen.sas.upenn.edu			D.H. Janzen, W. Hallwachs & gusaneros	DHJPAR0003738	1		adult					pinned		ASBE081-06, 93-SRNP-2168, BOLD:AAA1520														Belvosia ciriloumanai								Arthropoda	Insecta	Diptera	Tachinidae	Belvosia		ciriloumanai				Fleming & Woodley, 2023
Paratype	DHJPAR0003737	http://janzen.sas.upenn.edu			D.H. Janzen, W. Hallwachs & gusaneros	DHJPAR0003737	1		adult					pinned		ASBE080-06, 93-SRNP-1944, BOLD:AAA1520														Belvosia ciriloumanai								Arthropoda	Insecta	Diptera	Tachinidae	Belvosia		ciriloumanai				Fleming & Woodley, 2023
Paratype	DHJPAR0003736	http://janzen.sas.upenn.edu			D.H. Janzen, W. Hallwachs & gusaneros	DHJPAR0003736	1		adult					pinned		ASBE079-06, 93-SRNP-1301, BOLD:AAA1520														Belvosia ciriloumanai								Arthropoda	Insecta	Diptera	Tachinidae	Belvosia		ciriloumanai				Fleming & Woodley, 2023
Paratype	DHJPAR0003735	http://janzen.sas.upenn.edu			D.H. Janzen, W. Hallwachs & gusaneros	DHJPAR0003735	1		adult					pinned		ASBE078-06, 93-SRNP-1012, BOLD:AAA1520														Belvosia ciriloumanai								Arthropoda	Insecta	Diptera	Tachinidae	Belvosia		ciriloumanai				Fleming & Woodley, 2023
Paratype	DHJPAR0003734	http://janzen.sas.upenn.edu			D.H. Janzen, W. Hallwachs & gusaneros	DHJPAR0003734	1		adult					pinned		ASBE077-06, 93-SRNP-1011, BOLD:AAA1520														Belvosia ciriloumanai								Arthropoda	Insecta	Diptera	Tachinidae	Belvosia		ciriloumanai				Fleming & Woodley, 2023
Paratype	DHJPAR0003733	http://janzen.sas.upenn.edu			D.H. Janzen, W. Hallwachs & gusaneros	DHJPAR0003733	1		adult					pinned		ASBE076-06, 93-SRNP-1010, BOLD:AAA1520														Belvosia ciriloumanai								Arthropoda	Insecta	Diptera	Tachinidae	Belvosia		ciriloumanai				Fleming & Woodley, 2023
Paratype	DHJPAR0003732	http://janzen.sas.upenn.edu			D.H. Janzen, W. Hallwachs & gusaneros	DHJPAR0003732	1		adult					pinned		ASBE075-06, 93-SRNP-1009, BOLD:AAA1520														Belvosia ciriloumanai								Arthropoda	Insecta	Diptera	Tachinidae	Belvosia		ciriloumanai				Fleming & Woodley, 2023
Paratype	DHJPAR0003730	http://janzen.sas.upenn.edu			D.H. Janzen, W. Hallwachs & gusaneros	DHJPAR0003730	1		adult					pinned		ASBE073-06, 93-SRNP-687, BOLD:AAA1520														Belvosia ciriloumanai								Arthropoda	Insecta	Diptera	Tachinidae	Belvosia		ciriloumanai				Fleming & Woodley, 2023
Paratype	DHJPAR0003727	http://janzen.sas.upenn.edu			D.H. Janzen, W. Hallwachs & gusaneros	DHJPAR0003727	1		adult					pinned		ASBE070-06, 93-SRNP-158, BOLD:AAA1520														Belvosia ciriloumanai								Arthropoda	Insecta	Diptera	Tachinidae	Belvosia		ciriloumanai				Fleming & Woodley, 2023
Paratype	DHJPAR0003726	http://janzen.sas.upenn.edu			D.H. Janzen, W. Hallwachs & gusaneros	DHJPAR0003726	1		adult					pinned		ASBE069-06, 93-SRNP-155, BOLD:AAA1520														Belvosia ciriloumanai								Arthropoda	Insecta	Diptera	Tachinidae	Belvosia		ciriloumanai				Fleming & Woodley, 2023
Paratype	DHJPAR0003725	http://janzen.sas.upenn.edu			D.H. Janzen, W. Hallwachs & gusaneros	DHJPAR0003725	1		adult					pinned		ASBE068-06, 93-SRNP-154, BOLD:AAA1520														Belvosia ciriloumanai								Arthropoda	Insecta	Diptera	Tachinidae	Belvosia		ciriloumanai				Fleming & Woodley, 2023
Paratype	DHJPAR0003724	http://janzen.sas.upenn.edu			D.H. Janzen, W. Hallwachs & gusaneros	DHJPAR0003724	1		adult					pinned		ASBE067-06, 93-SRNP-140, BOLD:AAA1520														Belvosia ciriloumanai								Arthropoda	Insecta	Diptera	Tachinidae	Belvosia		ciriloumanai				Fleming & Woodley, 2023
Paratype	DHJPAR0003723	http://janzen.sas.upenn.edu			D.H. Janzen, W. Hallwachs & gusaneros	DHJPAR0003723	1		adult					pinned		ASBE066-06, 93-SRNP-102, BOLD:AAA1520														Belvosia ciriloumanai								Arthropoda	Insecta	Diptera	Tachinidae	Belvosia		ciriloumanai				Fleming & Woodley, 2023
Paratype	DHJPAR0003722	http://janzen.sas.upenn.edu			D.H. Janzen, W. Hallwachs & gusaneros	DHJPAR0003722	1		adult					pinned		ASBE065-06, 93-SRNP-94, BOLD:AAA1520														Belvosia ciriloumanai								Arthropoda	Insecta	Diptera	Tachinidae	Belvosia		ciriloumanai				Fleming & Woodley, 2023
Paratype	DHJPAR0003721	http://janzen.sas.upenn.edu			D.H. Janzen, W. Hallwachs & gusaneros	DHJPAR0003721	1		adult					pinned		ASBE064-06, 93-SRNP-91, BOLD:AAA1520														Belvosia ciriloumanai								Arthropoda	Insecta	Diptera	Tachinidae	Belvosia		ciriloumanai				Fleming & Woodley, 2023
Paratype	DHJPAR0003717	http://janzen.sas.upenn.edu			D.H. Janzen, W. Hallwachs & gusaneros	DHJPAR0003717	1		adult					pinned		ASBE060-06, 87-SRNP-1074, BOLD:AAA1520														Belvosia ciriloumanai								Arthropoda	Insecta	Diptera	Tachinidae	Belvosia		ciriloumanai				Fleming & Woodley, 2023
Paratype	DHJPAR0003714	http://janzen.sas.upenn.edu			D.H. Janzen, W. Hallwachs & gusaneros	DHJPAR0003714	1		adult					pinned		ASBE057-06, 92-SRNP-4656, BOLD:AAA1520														Belvosia ciriloumanai								Arthropoda	Insecta	Diptera	Tachinidae	Belvosia		ciriloumanai				Fleming & Woodley, 2023
Paratype	DHJPAR0003713	http://janzen.sas.upenn.edu			D.H. Janzen, W. Hallwachs & gusaneros	DHJPAR0003713	1		adult					pinned		ASBE056-06, 92-SRNP-4067, BOLD:AAA1520														Belvosia ciriloumanai								Arthropoda	Insecta	Diptera	Tachinidae	Belvosia		ciriloumanai				Fleming & Woodley, 2023
Paratype	DHJPAR0003712	http://janzen.sas.upenn.edu			D.H. Janzen, W. Hallwachs & gusaneros	DHJPAR0003712	1		adult					pinned		ASBE055-06, 92-SRNP-3738, BOLD:AAA1520														Belvosia ciriloumanai								Arthropoda	Insecta	Diptera	Tachinidae	Belvosia		ciriloumanai				Fleming & Woodley, 2023
Paratype	DHJPAR0003711	http://janzen.sas.upenn.edu			D.H. Janzen, W. Hallwachs & gusaneros	DHJPAR0003711	1		adult					pinned		ASBE054-06, 92-SRNP-3559, BOLD:AAA1520														Belvosia ciriloumanai								Arthropoda	Insecta	Diptera	Tachinidae	Belvosia		ciriloumanai				Fleming & Woodley, 2023
Paratype	DHJPAR0003710	http://janzen.sas.upenn.edu			D.H. Janzen, W. Hallwachs & gusaneros	DHJPAR0003710	1		adult					pinned		ASBE053-06, 92-SRNP-3546, BOLD:AAA1520														Belvosia ciriloumanai								Arthropoda	Insecta	Diptera	Tachinidae	Belvosia		ciriloumanai				Fleming & Woodley, 2023
Paratype	DHJPAR0003709	http://janzen.sas.upenn.edu			D.H. Janzen, W. Hallwachs & gusaneros	DHJPAR0003709	1		adult					pinned		ASBE052-06, 92-SRNP-3476, BOLD:AAA1520														Belvosia ciriloumanai								Arthropoda	Insecta	Diptera	Tachinidae	Belvosia		ciriloumanai				Fleming & Woodley, 2023
Paratype	DHJPAR0003708	http://janzen.sas.upenn.edu			D.H. Janzen, W. Hallwachs & gusaneros	DHJPAR0003708	1		adult					pinned		ASBE051-06, 92-SRNP-3475, BOLD:AAA1520														Belvosia ciriloumanai								Arthropoda	Insecta	Diptera	Tachinidae	Belvosia		ciriloumanai				Fleming & Woodley, 2023
Paratype	DHJPAR0003707	http://janzen.sas.upenn.edu			D.H. Janzen, W. Hallwachs & gusaneros	DHJPAR0003707	1		adult					pinned		ASBE050-06, 92-SRNP-3471, BOLD:AAA1520														Belvosia ciriloumanai								Arthropoda	Insecta	Diptera	Tachinidae	Belvosia		ciriloumanai				Fleming & Woodley, 2023
Paratype	DHJPAR0003706	http://janzen.sas.upenn.edu			D.H. Janzen, W. Hallwachs & gusaneros	DHJPAR0003706	1		adult					pinned		ASBE049-06, 92-SRNP-2872, BOLD:AAA1520														Belvosia ciriloumanai								Arthropoda	Insecta	Diptera	Tachinidae	Belvosia		ciriloumanai				Fleming & Woodley, 2023
Paratype	DHJPAR0003705	http://janzen.sas.upenn.edu			D.H. Janzen, W. Hallwachs & gusaneros	DHJPAR0003705	1		adult					pinned		ASBE048-06, 92-SRNP-2631, BOLD:AAA1520														Belvosia ciriloumanai								Arthropoda	Insecta	Diptera	Tachinidae	Belvosia		ciriloumanai				Fleming & Woodley, 2023
Paratype	DHJPAR0003704	http://janzen.sas.upenn.edu			D.H. Janzen, W. Hallwachs & gusaneros	DHJPAR0003704	1		adult					pinned		ASBE047-06, 92-SRNP-2630, BOLD:AAA1520														Belvosia ciriloumanai								Arthropoda	Insecta	Diptera	Tachinidae	Belvosia		ciriloumanai				Fleming & Woodley, 2023
Paratype	DHJPAR0003703	http://janzen.sas.upenn.edu			D.H. Janzen, W. Hallwachs & gusaneros	DHJPAR0003703	1		adult					pinned		ASBE046-06, 92-SRNP-2627, BOLD:AAA1520														Belvosia ciriloumanai								Arthropoda	Insecta	Diptera	Tachinidae	Belvosia		ciriloumanai				Fleming & Woodley, 2023
Paratype	DHJPAR0003702	http://janzen.sas.upenn.edu			D.H. Janzen, W. Hallwachs & gusaneros	DHJPAR0003702	1		adult					pinned		ASBE045-06, 92-SRNP-2622, BOLD:AAA1520														Belvosia ciriloumanai								Arthropoda	Insecta	Diptera	Tachinidae	Belvosia		ciriloumanai				Fleming & Woodley, 2023
Paratype	DHJPAR0003700	http://janzen.sas.upenn.edu			D.H. Janzen, W. Hallwachs & gusaneros	DHJPAR0003700	1		adult					pinned		ASBE043-06, 92-SRNP-1070, BOLD:AAA1520														Belvosia ciriloumanai								Arthropoda	Insecta	Diptera	Tachinidae	Belvosia		ciriloumanai				Fleming & Woodley, 2023
Paratype	DHJPAR0003698	http://janzen.sas.upenn.edu			D.H. Janzen, W. Hallwachs & gusaneros	DHJPAR0003698	1		adult					pinned		ASBE041-06, 92-SRNP-965, BOLD:AAA1520														Belvosia ciriloumanai								Arthropoda	Insecta	Diptera	Tachinidae	Belvosia		ciriloumanai				Fleming & Woodley, 2023
Paratype	DHJPAR0003697	http://janzen.sas.upenn.edu			D.H. Janzen, W. Hallwachs & gusaneros	DHJPAR0003697	1		adult					pinned		ASBE040-06, 92-SRNP-926, BOLD:AAA1520														Belvosia ciriloumanai								Arthropoda	Insecta	Diptera	Tachinidae	Belvosia		ciriloumanai				Fleming & Woodley, 2023
Paratype	DHJPAR0003696	http://janzen.sas.upenn.edu			D.H. Janzen, W. Hallwachs & gusaneros	DHJPAR0003696	1		adult					pinned		ASBE039-06, 92-SRNP-868, BOLD:AAA1520														Belvosia ciriloumanai								Arthropoda	Insecta	Diptera	Tachinidae	Belvosia		ciriloumanai				Fleming & Woodley, 2023
Paratype	DHJPAR0003695	http://janzen.sas.upenn.edu			D.H. Janzen, W. Hallwachs & gusaneros	DHJPAR0003695	1		adult					pinned		ASBE038-06, 92-SRNP-715, BOLD:AAA1520														Belvosia ciriloumanai								Arthropoda	Insecta	Diptera	Tachinidae	Belvosia		ciriloumanai				Fleming & Woodley, 2023
Paratype	DHJPAR0003694	http://janzen.sas.upenn.edu			D.H. Janzen, W. Hallwachs & gusaneros	DHJPAR0003694	1		adult					pinned		ASBE037-06, 92-SRNP-637, BOLD:AAA1520														Belvosia ciriloumanai								Arthropoda	Insecta	Diptera	Tachinidae	Belvosia		ciriloumanai				Fleming & Woodley, 2023
Paratype	DHJPAR0003693	http://janzen.sas.upenn.edu			D.H. Janzen, W. Hallwachs & gusaneros	DHJPAR0003693	1		adult					pinned		ASBE036-06, 90-SRNP-823.1, BOLD:AAA1520														Belvosia ciriloumanai								Arthropoda	Insecta	Diptera	Tachinidae	Belvosia		ciriloumanai				Fleming & Woodley, 2023
Paratype	DHJPAR0003692	http://janzen.sas.upenn.edu			D.H. Janzen, W. Hallwachs & gusaneros	DHJPAR0003692	1		adult					pinned		ASBE035-06, 90-SRNP-1390, BOLD:AAA1520														Belvosia ciriloumanai								Arthropoda	Insecta	Diptera	Tachinidae	Belvosia		ciriloumanai				Fleming & Woodley, 2023
Paratype	DHJPAR0003691	http://janzen.sas.upenn.edu			D.H. Janzen, W. Hallwachs & gusaneros	DHJPAR0003691	1		adult					pinned		ASBE034-06, 90-SRNP-823, BOLD:AAA1520														Belvosia ciriloumanai								Arthropoda	Insecta	Diptera	Tachinidae	Belvosia		ciriloumanai				Fleming & Woodley, 2023
Paratype	DHJPAR0003688	http://janzen.sas.upenn.edu			D.H. Janzen, W. Hallwachs & gusaneros	DHJPAR0003688	1		adult					pinned		ASBE031-06, 90-SRNP-900, BOLD:AAA1520														Belvosia ciriloumanai								Arthropoda	Insecta	Diptera	Tachinidae	Belvosia		ciriloumanai				Fleming & Woodley, 2023
Paratype	DHJPAR0003684	http://janzen.sas.upenn.edu			D.H. Janzen, W. Hallwachs & gusaneros	DHJPAR0003684	1		adult					pinned		ASBE027-06, 86-SRNP-224, BOLD:AAA1520														Belvosia ciriloumanai								Arthropoda	Insecta	Diptera	Tachinidae	Belvosia		ciriloumanai				Fleming & Woodley, 2023
Paratype	DHJPAR0003683	http://janzen.sas.upenn.edu			D.H. Janzen, W. Hallwachs & gusaneros	DHJPAR0003683	1		adult					pinned		ASBE026-06, 86-SRNP-216.6, BOLD:AAA1520														Belvosia ciriloumanai								Arthropoda	Insecta	Diptera	Tachinidae	Belvosia		ciriloumanai				Fleming & Woodley, 2023
Paratype	DHJPAR0003681	http://janzen.sas.upenn.edu			D.H. Janzen, W. Hallwachs & gusaneros	DHJPAR0003681	1		adult					pinned		ASBE024-06, 86-SRNP-188.4, BOLD:AAA1520														Belvosia ciriloumanai								Arthropoda	Insecta	Diptera	Tachinidae	Belvosia		ciriloumanai				Fleming & Woodley, 2023
Paratype	DHJPAR0003678	http://janzen.sas.upenn.edu			D.H. Janzen, W. Hallwachs & gusaneros	DHJPAR0003678	1		adult					pinned		ASBE021-06, 85-SRNP-314, BOLD:AAA1520														Belvosia ciriloumanai								Arthropoda	Insecta	Diptera	Tachinidae	Belvosia		ciriloumanai				Fleming & Woodley, 2023
Paratype	DHJPAR0003675	http://janzen.sas.upenn.edu			D.H. Janzen, W. Hallwachs & gusaneros	DHJPAR0003675	1		adult					pinned		ASBE018-06, 85-SRNP-322, BOLD:AAA1520														Belvosia ciriloumanai								Arthropoda	Insecta	Diptera	Tachinidae	Belvosia		ciriloumanai				Fleming & Woodley, 2023
Paratype	DHJPAR0003674	http://janzen.sas.upenn.edu			D.H. Janzen, W. Hallwachs & gusaneros	DHJPAR0003674	1		adult					pinned		ASBE017-06, 85-SRNP-321, BOLD:AAA1520														Belvosia ciriloumanai								Arthropoda	Insecta	Diptera	Tachinidae	Belvosia		ciriloumanai				Fleming & Woodley, 2023
Paratype	DHJPAR0003672	http://janzen.sas.upenn.edu			D.H. Janzen, W. Hallwachs & gusaneros	DHJPAR0003672	1		adult					pinned		ASBE015-06, 88-SRNP-373, BOLD:AAA1520														Belvosia ciriloumanai								Arthropoda	Insecta	Diptera	Tachinidae	Belvosia		ciriloumanai				Fleming & Woodley, 2023
Paratype	DHJPAR0003669	http://janzen.sas.upenn.edu			D.H. Janzen, W. Hallwachs & Daniel H. Janzen	DHJPAR0003669	1		adult					pinned		ASBE012-06, 84-SRNP-1370, BOLD:AAA1520														Belvosia ciriloumanai								Arthropoda	Insecta	Diptera	Tachinidae	Belvosia		ciriloumanai				Fleming & Woodley, 2023
Paratype	DHJPAR0003668	http://janzen.sas.upenn.edu			D.H. Janzen, W. Hallwachs & gusaneros	DHJPAR0003668	1		adult					pinned		ASBE011-06, 87-SRNP-899, BOLD:AAA1520														Belvosia ciriloumanai								Arthropoda	Insecta	Diptera	Tachinidae	Belvosia		ciriloumanai				Fleming & Woodley, 2023
Paratype	DHJPAR0003666	http://janzen.sas.upenn.edu			D.H. Janzen, W. Hallwachs & Daniel H. Janzen	DHJPAR0003666	1		adult					pinned		ASBE009-06, 84-SRNP-490, BOLD:AAA1520														Belvosia ciriloumanai								Arthropoda	Insecta	Diptera	Tachinidae	Belvosia		ciriloumanai				Fleming & Woodley, 2023
Paratype	DHJPAR0003661	http://janzen.sas.upenn.edu			D.H. Janzen, W. Hallwachs & Daniel H. Janzen	DHJPAR0003661	1		adult					pinned		ASBE004-06, 82-SRNP-296, BOLD:AAA1520														Belvosia ciriloumanai								Arthropoda	Insecta	Diptera	Tachinidae	Belvosia		ciriloumanai				Fleming & Woodley, 2023
Paratype	DHJPAR0003651	http://janzen.sas.upenn.edu			D.H. Janzen, W. Hallwachs & Manuel Pereira	DHJPAR0003651	1		adult					pinned		HCIC755-05, 02-SRNP-15727, BOLD:AAA1520														Belvosia ciriloumanai								Arthropoda	Insecta	Diptera	Tachinidae	Belvosia		ciriloumanai				Fleming & Woodley, 2023
Paratype	DHJPAR0003637	http://janzen.sas.upenn.edu			D.H. Janzen, W. Hallwachs & Jose Cortez	DHJPAR0003637	1		adult					pinned		HCIC741-05, 05-SRNP-55889, BOLD:AAA1520														Belvosia ciriloumanai								Arthropoda	Insecta	Diptera	Tachinidae	Belvosia		ciriloumanai				Fleming & Woodley, 2023
Paratype	DHJPAR0003636	http://janzen.sas.upenn.edu			D.H. Janzen, W. Hallwachs & Manuel Rios	DHJPAR0003636	1		adult					pinned		HCIC740-05, 05-SRNP-31550, BOLD:AAA1520														Belvosia ciriloumanai								Arthropoda	Insecta	Diptera	Tachinidae	Belvosia		ciriloumanai				Fleming & Woodley, 2023
Paratype	DHJPAR0003634	http://janzen.sas.upenn.edu			D.H. Janzen, W. Hallwachs & Petrona Rios	DHJPAR0003634	1		adult					pinned		HCIC738-05, 05-SRNP-31389, BOLD:AAA1520														Belvosia ciriloumanai								Arthropoda	Insecta	Diptera	Tachinidae	Belvosia		ciriloumanai				Fleming & Woodley, 2023
Paratype	DHJPAR0003632	http://janzen.sas.upenn.edu			D.H. Janzen, W. Hallwachs & Petrona Rios	DHJPAR0003632	1		adult					pinned		HCIC736-05, 05-SRNP-31345, BOLD:AAA1520														Belvosia ciriloumanai								Arthropoda	Insecta	Diptera	Tachinidae	Belvosia		ciriloumanai				Fleming & Woodley, 2023
Paratype	DHJPAR0003631	http://janzen.sas.upenn.edu			D.H. Janzen, W. Hallwachs & Jose Alberto Sanchez	DHJPAR0003631	1		adult					pinned		HCIC735-05, 05-SRNP-55989, BOLD:AAA1520														Belvosia ciriloumanai								Arthropoda	Insecta	Diptera	Tachinidae	Belvosia		ciriloumanai				Fleming & Woodley, 2023
Paratype	DHJPAR0003627	http://janzen.sas.upenn.edu			D.H. Janzen, W. Hallwachs & Petrona Rios	DHJPAR0003627	1		adult					pinned		HCIC731-05, 05-SRNP-31312, BOLD:AAA1520														Belvosia ciriloumanai								Arthropoda	Insecta	Diptera	Tachinidae	Belvosia		ciriloumanai				Fleming & Woodley, 2023
Paratype	DHJPAR0003626	http://janzen.sas.upenn.edu			D.H. Janzen, W. Hallwachs & Petrona Rios	DHJPAR0003626	1		adult					pinned		HCIC730-05, 05-SRNP-31309, BOLD:AAA1520														Belvosia ciriloumanai								Arthropoda	Insecta	Diptera	Tachinidae	Belvosia		ciriloumanai				Fleming & Woodley, 2023
Paratype	DHJPAR0003623	http://janzen.sas.upenn.edu			D.H. Janzen, W. Hallwachs & Petrona Rios	DHJPAR0003623	1		adult					pinned		HCIC727-05, 05-SRNP-31253, BOLD:AAA1520														Belvosia ciriloumanai								Arthropoda	Insecta	Diptera	Tachinidae	Belvosia		ciriloumanai				Fleming & Woodley, 2023
Paratype	DHJPAR0003622	http://janzen.sas.upenn.edu			D.H. Janzen, W. Hallwachs & Petrona Rios	DHJPAR0003622	1		adult					pinned		HCIC726-05, 05-SRNP-31251, BOLD:AAA1520														Belvosia ciriloumanai								Arthropoda	Insecta	Diptera	Tachinidae	Belvosia		ciriloumanai				Fleming & Woodley, 2023
Paratype	DHJPAR0003621	http://janzen.sas.upenn.edu			D.H. Janzen, W. Hallwachs & Petrona Rios	DHJPAR0003621	1		adult					pinned		HCIC725-05, 05-SRNP-31250, BOLD:AAA1520														Belvosia ciriloumanai								Arthropoda	Insecta	Diptera	Tachinidae	Belvosia		ciriloumanai				Fleming & Woodley, 2023
Paratype	DHJPAR0003620	http://janzen.sas.upenn.edu			D.H. Janzen, W. Hallwachs & Petrona Rios	DHJPAR0003620	1		adult					pinned		HCIC724-05, 05-SRNP-31249, BOLD:AAA1520														Belvosia ciriloumanai								Arthropoda	Insecta	Diptera	Tachinidae	Belvosia		ciriloumanai				Fleming & Woodley, 2023
Paratype	DHJPAR0003619	http://janzen.sas.upenn.edu			D.H. Janzen, W. Hallwachs & Petrona Rios	DHJPAR0003619	1		adult					pinned		HCIC723-05, 05-SRNP-30981, BOLD:AAA1520														Belvosia ciriloumanai								Arthropoda	Insecta	Diptera	Tachinidae	Belvosia		ciriloumanai				Fleming & Woodley, 2023
Paratype	DHJPAR0003618	http://janzen.sas.upenn.edu			D.H. Janzen, W. Hallwachs & Manuel Rios	DHJPAR0003618	1		adult					pinned		HCIC722-05, 05-SRNP-31223, BOLD:AAA1520														Belvosia ciriloumanai								Arthropoda	Insecta	Diptera	Tachinidae	Belvosia		ciriloumanai				Fleming & Woodley, 2023
Paratype	DHJPAR0003616	http://janzen.sas.upenn.edu			D.H. Janzen, W. Hallwachs & Petrona Rios	DHJPAR0003616	1		adult					pinned		HCIC720-05, 05-SRNP-31034, BOLD:AAA1520														Belvosia ciriloumanai								Arthropoda	Insecta	Diptera	Tachinidae	Belvosia		ciriloumanai				Fleming & Woodley, 2023
Paratype	DHJPAR0003614	http://janzen.sas.upenn.edu			D.H. Janzen, W. Hallwachs & Petrona Rios	DHJPAR0003614	1		adult					pinned		HCIC718-05, 05-SRNP-30983, BOLD:AAA1520														Belvosia ciriloumanai								Arthropoda	Insecta	Diptera	Tachinidae	Belvosia		ciriloumanai				Fleming & Woodley, 2023
Paratype	DHJPAR0003613	http://janzen.sas.upenn.edu			D.H. Janzen, W. Hallwachs & Petrona Rios	DHJPAR0003613	1		adult					pinned		HCIC717-05, 05-SRNP-30984, BOLD:AAA1520														Belvosia ciriloumanai								Arthropoda	Insecta	Diptera	Tachinidae	Belvosia		ciriloumanai				Fleming & Woodley, 2023
Paratype	DHJPAR0003612	http://janzen.sas.upenn.edu			D.H. Janzen, W. Hallwachs & Petrona Rios	DHJPAR0003612	1		adult					pinned		HCIC716-05, 05-SRNP-30980, BOLD:AAA1520														Belvosia ciriloumanai								Arthropoda	Insecta	Diptera	Tachinidae	Belvosia		ciriloumanai				Fleming & Woodley, 2023
Paratype	DHJPAR0003611	http://janzen.sas.upenn.edu			D.H. Janzen, W. Hallwachs & Petrona Rios	DHJPAR0003611	1		adult					pinned		HCIC715-05, 05-SRNP-30978, BOLD:AAA1520														Belvosia ciriloumanai								Arthropoda	Insecta	Diptera	Tachinidae	Belvosia		ciriloumanai				Fleming & Woodley, 2023
Paratype	DHJPAR0003609	http://janzen.sas.upenn.edu			D.H. Janzen, W. Hallwachs & Petrona Rios	DHJPAR0003609	1		adult					pinned		HCIC713-05, 05-SRNP-30003, BOLD:AAA1520														Belvosia ciriloumanai								Arthropoda	Insecta	Diptera	Tachinidae	Belvosia		ciriloumanai				Fleming & Woodley, 2023
Paratype	DHJPAR0003607	http://janzen.sas.upenn.edu			D.H. Janzen, W. Hallwachs & Ruth Franco	DHJPAR0003607	1		adult					pinned		HCIC711-05, 05-SRNP-13529, BOLD:AAA1520														Belvosia ciriloumanai								Arthropoda	Insecta	Diptera	Tachinidae	Belvosia		ciriloumanai				Fleming & Woodley, 2023
Paratype	DHJPAR0003606	http://janzen.sas.upenn.edu			D.H. Janzen, W. Hallwachs & Manuel Rios	DHJPAR0003606	1		adult					pinned		HCIC710-05, 05-SRNP-31320, BOLD:AAA1520														Belvosia ciriloumanai								Arthropoda	Insecta	Diptera	Tachinidae	Belvosia		ciriloumanai				Fleming & Woodley, 2023
Paratype	DHJPAR0003605	http://janzen.sas.upenn.edu			D.H. Janzen, W. Hallwachs & Petrona Rios	DHJPAR0003605	1		adult					pinned		HCIC709-05, 05-SRNP-31327, BOLD:AAA1520														Belvosia ciriloumanai								Arthropoda	Insecta	Diptera	Tachinidae	Belvosia		ciriloumanai				Fleming & Woodley, 2023
Paratype	DHJPAR0003604	http://janzen.sas.upenn.edu			D.H. Janzen, W. Hallwachs & Petrona Rios	DHJPAR0003604	1		adult					pinned		HCIC708-05, 05-SRNP-31330, BOLD:AAA1520														Belvosia ciriloumanai								Arthropoda	Insecta	Diptera	Tachinidae	Belvosia		ciriloumanai				Fleming & Woodley, 2023
Paratype	DHJPAR0003586	http://janzen.sas.upenn.edu			D.H. Janzen, W. Hallwachs & Petrona Rios	DHJPAR0003586	1		adult					pinned		HCIC690-05, 05-SRNP-32675, BOLD:AAA1520														Belvosia ciriloumanai								Arthropoda	Insecta	Diptera	Tachinidae	Belvosia		ciriloumanai				Fleming & Woodley, 2023
Paratype	DHJPAR0003585	http://janzen.sas.upenn.edu			D.H. Janzen, W. Hallwachs & Petrona Rios	DHJPAR0003585	1		adult					pinned		HCIC689-05, 05-SRNP-32772, BOLD:AAA1520														Belvosia ciriloumanai								Arthropoda	Insecta	Diptera	Tachinidae	Belvosia		ciriloumanai				Fleming & Woodley, 2023
Paratype	DHJPAR0003583	http://janzen.sas.upenn.edu			D.H. Janzen, W. Hallwachs & Roster Moraga	DHJPAR0003583	1		adult					pinned		HCIC687-05, 05-SRNP-23906, BOLD:AAA1520														Belvosia ciriloumanai								Arthropoda	Insecta	Diptera	Tachinidae	Belvosia		ciriloumanai				Fleming & Woodley, 2023
Paratype	DHJPAR0002151	http://janzen.sas.upenn.edu			D.H. Janzen, W. Hallwachs & gusaneros	DHJPAR0002151	1		adult					pinned		HCIC666-05, 94-SRNP-9229, BOLD:AAA1520														Belvosia ciriloumanai								Arthropoda	Insecta	Diptera	Tachinidae	Belvosia		ciriloumanai				Fleming & Woodley, 2023
Paratype	DHJPAR0002150	http://janzen.sas.upenn.edu			D.H. Janzen, W. Hallwachs & gusaneros	DHJPAR0002150	1		adult					pinned		HCIC665-05, 94-SRNP-945, BOLD:AAA1520														Belvosia ciriloumanai								Arthropoda	Insecta	Diptera	Tachinidae	Belvosia		ciriloumanai				Fleming & Woodley, 2023
Paratype	DHJPAR0002149	http://janzen.sas.upenn.edu			D.H. Janzen, W. Hallwachs & gusaneros	DHJPAR0002149	1		adult					pinned		HCIC664-05, 94-SRNP-937, BOLD:AAA1520														Belvosia ciriloumanai								Arthropoda	Insecta	Diptera	Tachinidae	Belvosia		ciriloumanai				Fleming & Woodley, 2023
Paratype	DHJPAR0002148	http://janzen.sas.upenn.edu			D.H. Janzen, W. Hallwachs & gusaneros	DHJPAR0002148	1		adult					pinned		HCIC663-05, 96-SRNP-1186, BOLD:AAA1520														Belvosia ciriloumanai								Arthropoda	Insecta	Diptera	Tachinidae	Belvosia		ciriloumanai				Fleming & Woodley, 2023
Paratype	DHJPAR0002147	http://janzen.sas.upenn.edu			D.H. Janzen, W. Hallwachs & gusaneros	DHJPAR0002147	1		adult					pinned		HCIC662-05, 96-SRNP-1245, BOLD:AAA1520														Belvosia ciriloumanai								Arthropoda	Insecta	Diptera	Tachinidae	Belvosia		ciriloumanai				Fleming & Woodley, 2023
Paratype	DHJPAR0002146	http://janzen.sas.upenn.edu			D.H. Janzen, W. Hallwachs & gusaneros	DHJPAR0002146	1		adult					pinned		HCIC661-05, 96-SRNP-7030, BOLD:AAA1520														Belvosia ciriloumanai								Arthropoda	Insecta	Diptera	Tachinidae	Belvosia		ciriloumanai				Fleming & Woodley, 2023
Paratype	DHJPAR0002145	http://janzen.sas.upenn.edu			D.H. Janzen, W. Hallwachs & gusaneros	DHJPAR0002145	1		adult					pinned		HCIC660-05, 96-SRNP-7031, BOLD:AAA1520														Belvosia ciriloumanai								Arthropoda	Insecta	Diptera	Tachinidae	Belvosia		ciriloumanai				Fleming & Woodley, 2023
Paratype	DHJPAR0002144	http://janzen.sas.upenn.edu			D.H. Janzen, W. Hallwachs & gusaneros	DHJPAR0002144	1		adult					pinned		HCIC659-05, 94-SRNP-927, BOLD:AAA1520														Belvosia ciriloumanai								Arthropoda	Insecta	Diptera	Tachinidae	Belvosia		ciriloumanai				Fleming & Woodley, 2023
Paratype	DHJPAR0002143	http://janzen.sas.upenn.edu			D.H. Janzen, W. Hallwachs & gusaneros	DHJPAR0002143	1		adult					pinned		HCIC658-05, 94-SRNP-922, BOLD:AAA1520														Belvosia ciriloumanai								Arthropoda	Insecta	Diptera	Tachinidae	Belvosia		ciriloumanai				Fleming & Woodley, 2023
Paratype	DHJPAR0002142	http://janzen.sas.upenn.edu			D.H. Janzen, W. Hallwachs & gusaneros	DHJPAR0002142	1		adult					pinned		HCIC657-05, 94-SRNP-909, BOLD:AAA1520														Belvosia ciriloumanai								Arthropoda	Insecta	Diptera	Tachinidae	Belvosia		ciriloumanai				Fleming & Woodley, 2023
Paratype	DHJPAR0002139	http://janzen.sas.upenn.edu			D.H. Janzen, W. Hallwachs & gusaneros	DHJPAR0002139	1		adult					pinned		HCIC654-05, 97-SRNP-2462, BOLD:AAA1520														Belvosia ciriloumanai								Arthropoda	Insecta	Diptera	Tachinidae	Belvosia		ciriloumanai				Fleming & Woodley, 2023
Paratype	DHJPAR0002138	http://janzen.sas.upenn.edu			D.H. Janzen, W. Hallwachs & gusaneros	DHJPAR0002138	1		adult					pinned		HCIC653-05, 97-SRNP-2460, BOLD:AAA1520														Belvosia ciriloumanai								Arthropoda	Insecta	Diptera	Tachinidae	Belvosia		ciriloumanai				Fleming & Woodley, 2023
Paratype	DHJPAR0002137	http://janzen.sas.upenn.edu			D.H. Janzen, W. Hallwachs & gusaneros	DHJPAR0002137	1		adult					pinned		HCIC652-05, 97-SRNP-285, BOLD:AAA1520														Belvosia ciriloumanai								Arthropoda	Insecta	Diptera	Tachinidae	Belvosia		ciriloumanai				Fleming & Woodley, 2023
Paratype	DHJPAR0002136	http://janzen.sas.upenn.edu			D.H. Janzen, W. Hallwachs & gusaneros	DHJPAR0002136	1		adult					pinned		HCIC651-05, 97-SRNP-2859, BOLD:AAA1520														Belvosia ciriloumanai								Arthropoda	Insecta	Diptera	Tachinidae	Belvosia		ciriloumanai				Fleming & Woodley, 2023
Paratype	DHJPAR0002135	http://janzen.sas.upenn.edu			D.H. Janzen, W. Hallwachs & gusaneros	DHJPAR0002135	1		adult					pinned		HCIC650-05, 97-SRNP-2857, BOLD:AAA1520														Belvosia ciriloumanai								Arthropoda	Insecta	Diptera	Tachinidae	Belvosia		ciriloumanai				Fleming & Woodley, 2023
Paratype	DHJPAR0002134	http://janzen.sas.upenn.edu			D.H. Janzen, W. Hallwachs & gusaneros	DHJPAR0002134	1		adult					pinned		HCIC649-05, 97-SRNP-2765, BOLD:AAA1520														Belvosia ciriloumanai								Arthropoda	Insecta	Diptera	Tachinidae	Belvosia		ciriloumanai				Fleming & Woodley, 2023
Paratype	DHJPAR0002133	http://janzen.sas.upenn.edu			D.H. Janzen, W. Hallwachs & gusaneros	DHJPAR0002133	1		adult					pinned		HCIC648-05, 97-SRNP-2536, BOLD:AAA1520														Belvosia ciriloumanai								Arthropoda	Insecta	Diptera	Tachinidae	Belvosia		ciriloumanai				Fleming & Woodley, 2023
Paratype	DHJPAR0002129	http://janzen.sas.upenn.edu			D.H. Janzen, W. Hallwachs & gusaneros	DHJPAR0002129	1		adult					pinned		HCIC644-05, 97-SRNP-2464, BOLD:AAA1520														Belvosia ciriloumanai								Arthropoda	Insecta	Diptera	Tachinidae	Belvosia		ciriloumanai				Fleming & Woodley, 2023
Paratype	DHJPAR0002128	http://janzen.sas.upenn.edu			D.H. Janzen, W. Hallwachs & gusaneros	DHJPAR0002128	1		adult					pinned		HCIC643-05, 97-SRNP-2461, BOLD:AAA1520														Belvosia ciriloumanai								Arthropoda	Insecta	Diptera	Tachinidae	Belvosia		ciriloumanai				Fleming & Woodley, 2023
Paratype	DHJPAR0002126	http://janzen.sas.upenn.edu			D.H. Janzen, W. Hallwachs & gusaneros	DHJPAR0002126	1		adult					pinned		HCIC641-05, 97-SRNP-3208, BOLD:AAA1520														Belvosia ciriloumanai								Arthropoda	Insecta	Diptera	Tachinidae	Belvosia		ciriloumanai				Fleming & Woodley, 2023
Paratype	DHJPAR0002125	http://janzen.sas.upenn.edu			D.H. Janzen, W. Hallwachs & Guillermo Pereira	DHJPAR0002125	1		adult					pinned		HCIC640-05, 97-SRNP-3188, BOLD:AAA1520														Belvosia ciriloumanai								Arthropoda	Insecta	Diptera	Tachinidae	Belvosia		ciriloumanai				Fleming & Woodley, 2023
Paratype	DHJPAR0002124	http://janzen.sas.upenn.edu			D.H. Janzen, W. Hallwachs & Elieth Cantillano	DHJPAR0002124	1		adult					pinned		HCIC639-05, 97-SRNP-2946, BOLD:AAA1520														Belvosia ciriloumanai								Arthropoda	Insecta	Diptera	Tachinidae	Belvosia		ciriloumanai				Fleming & Woodley, 2023
Paratype	DHJPAR0002123	http://janzen.sas.upenn.edu			D.H. Janzen, W. Hallwachs & Elieth Cantillano	DHJPAR0002123	1		adult					pinned		HCIC638-05, 97-SRNP-2945, BOLD:AAA1520														Belvosia ciriloumanai								Arthropoda	Insecta	Diptera	Tachinidae	Belvosia		ciriloumanai				Fleming & Woodley, 2023
Paratype	DHJPAR0002122	http://janzen.sas.upenn.edu			D.H. Janzen, W. Hallwachs & gusaneros	DHJPAR0002122	1		adult					pinned		HCIC637-05, 97-SRNP-2862, BOLD:AAA1520														Belvosia ciriloumanai								Arthropoda	Insecta	Diptera	Tachinidae	Belvosia		ciriloumanai				Fleming & Woodley, 2023
Paratype	DHJPAR0002121	http://janzen.sas.upenn.edu			D.H. Janzen, W. Hallwachs & Lucia Rios	DHJPAR0002121	1		adult					pinned		HCIC636-05, 98-SRNP-5970, BOLD:AAA1520														Belvosia ciriloumanai								Arthropoda	Insecta	Diptera	Tachinidae	Belvosia		ciriloumanai				Fleming & Woodley, 2023
Paratype	DHJPAR0002120	http://janzen.sas.upenn.edu			D.H. Janzen, W. Hallwachs & Manuel Pereira	DHJPAR0002120	1		adult					pinned		HCIC635-05, 98-SRNP-12222, BOLD:AAA1520														Belvosia ciriloumanai								Arthropoda	Insecta	Diptera	Tachinidae	Belvosia		ciriloumanai				Fleming & Woodley, 2023
Paratype	DHJPAR0002119	http://janzen.sas.upenn.edu			D.H. Janzen, W. Hallwachs & Manuel Pereira	DHJPAR0002119	1		adult					pinned		HCIC634-05, 98-SRNP-12219, BOLD:AAA1520														Belvosia ciriloumanai								Arthropoda	Insecta	Diptera	Tachinidae	Belvosia		ciriloumanai				Fleming & Woodley, 2023
Paratype	DHJPAR0002117	http://janzen.sas.upenn.edu			D.H. Janzen, W. Hallwachs & Lucia Rios	DHJPAR0002117	1		adult					pinned		HCIC632-05, 98-SRNP-5966, BOLD:AAA1520														Belvosia ciriloumanai								Arthropoda	Insecta	Diptera	Tachinidae	Belvosia		ciriloumanai				Fleming & Woodley, 2023
Paratype	DHJPAR0002116	http://janzen.sas.upenn.edu			D.H. Janzen, W. Hallwachs & Lucia Rios	DHJPAR0002116	1		adult					pinned		HCIC631-05, 98-SRNP-5937, BOLD:AAA1520														Belvosia ciriloumanai								Arthropoda	Insecta	Diptera	Tachinidae	Belvosia		ciriloumanai				Fleming & Woodley, 2023
Paratype	DHJPAR0002115	http://janzen.sas.upenn.edu			D.H. Janzen, W. Hallwachs & Lucia Rios	DHJPAR0002115	1		adult					pinned		HCIC630-05, 98-SRNP-5934, BOLD:AAA1520														Belvosia ciriloumanai								Arthropoda	Insecta	Diptera	Tachinidae	Belvosia		ciriloumanai				Fleming & Woodley, 2023
Paratype	DHJPAR0002114	http://janzen.sas.upenn.edu			D.H. Janzen, W. Hallwachs & Lucia Rios	DHJPAR0002114	1		adult					pinned		HCIC629-05, 98-SRNP-5933, BOLD:AAA1520														Belvosia ciriloumanai								Arthropoda	Insecta	Diptera	Tachinidae	Belvosia		ciriloumanai				Fleming & Woodley, 2023
Paratype	DHJPAR0002113	http://janzen.sas.upenn.edu			D.H. Janzen, W. Hallwachs & Lucia Rios	DHJPAR0002113	1		adult					pinned		HCIC628-05, 98-SRNP-5931, BOLD:AAA1520														Belvosia ciriloumanai								Arthropoda	Insecta	Diptera	Tachinidae	Belvosia		ciriloumanai				Fleming & Woodley, 2023
Paratype	DHJPAR0002112	http://janzen.sas.upenn.edu			D.H. Janzen, W. Hallwachs & Lucia Rios	DHJPAR0002112	1		adult					pinned		HCIC627-05, 98-SRNP-5928, BOLD:AAA1520														Belvosia ciriloumanai								Arthropoda	Insecta	Diptera	Tachinidae	Belvosia		ciriloumanai				Fleming & Woodley, 2023
Paratype	DHJPAR0002110	http://janzen.sas.upenn.edu			D.H. Janzen, W. Hallwachs & Lucia Rios	DHJPAR0002110	1		adult					pinned		HCIC625-05, 98-SRNP-5923, BOLD:AAA1520														Belvosia ciriloumanai								Arthropoda	Insecta	Diptera	Tachinidae	Belvosia		ciriloumanai				Fleming & Woodley, 2023
Paratype	DHJPAR0002109	http://janzen.sas.upenn.edu			D.H. Janzen, W. Hallwachs & Roster Moraga	DHJPAR0002109	1		adult					pinned		HCIC624-05, 98-SRNP-5734, BOLD:AAA1520														Belvosia ciriloumanai								Arthropoda	Insecta	Diptera	Tachinidae	Belvosia		ciriloumanai				Fleming & Woodley, 2023
Paratype	DHJPAR0002108	http://janzen.sas.upenn.edu			D.H. Janzen, W. Hallwachs & Guillermo Pereira	DHJPAR0002108	1		adult					pinned		HCIC623-05, 98-SRNP-12860, BOLD:AAA1520														Belvosia ciriloumanai								Arthropoda	Insecta	Diptera	Tachinidae	Belvosia		ciriloumanai				Fleming & Woodley, 2023
Paratype	DHJPAR0002105	http://janzen.sas.upenn.edu			D.H. Janzen, W. Hallwachs & Manuel Pereira	DHJPAR0002105	1		adult					pinned		HCIC620-05, 98-SRNP-12737, BOLD:AAA1520														Belvosia ciriloumanai								Arthropoda	Insecta	Diptera	Tachinidae	Belvosia		ciriloumanai				Fleming & Woodley, 2023
Paratype	DHJPAR0002102	http://janzen.sas.upenn.edu			D.H. Janzen, W. Hallwachs & Guillermo Pereira	DHJPAR0002102	1		adult					pinned		HCIC617-05, 98-SRNP-12212, BOLD:AAA1520														Belvosia ciriloumanai								Arthropoda	Insecta	Diptera	Tachinidae	Belvosia		ciriloumanai				Fleming & Woodley, 2023
Paratype	DHJPAR0002100	http://janzen.sas.upenn.edu			D.H. Janzen, W. Hallwachs & Lucia Rios	DHJPAR0002100	1		adult					pinned		HCIC615-05, 98-SRNP-14263, BOLD:AAA1520														Belvosia ciriloumanai								Arthropoda	Insecta	Diptera	Tachinidae	Belvosia		ciriloumanai				Fleming & Woodley, 2023
Paratype	DHJPAR0002099	http://janzen.sas.upenn.edu			D.H. Janzen, W. Hallwachs & Ruth Franco	DHJPAR0002099	1		adult					pinned		HCIC614-05, 99-SRNP-6226, BOLD:AAA1520														Belvosia ciriloumanai								Arthropoda	Insecta	Diptera	Tachinidae	Belvosia		ciriloumanai				Fleming & Woodley, 2023
Paratype	DHJPAR0002097	http://janzen.sas.upenn.edu			D.H. Janzen, W. Hallwachs & gusaneros	DHJPAR0002097	1		adult					pinned		HCIC612-05, 99-SRNP-8565, BOLD:AAA1520														Belvosia ciriloumanai								Arthropoda	Insecta	Diptera	Tachinidae	Belvosia		ciriloumanai				Fleming & Woodley, 2023
Paratype	DHJPAR0002096	http://janzen.sas.upenn.edu			D.H. Janzen, W. Hallwachs & gusaneros	DHJPAR0002096	1		adult					pinned		HCIC611-05, 99-SRNP-8566, BOLD:AAA1520														Belvosia ciriloumanai								Arthropoda	Insecta	Diptera	Tachinidae	Belvosia		ciriloumanai				Fleming & Woodley, 2023
Paratype	DHJPAR0002092	http://janzen.sas.upenn.edu			D.H. Janzen, W. Hallwachs & gusaneros	DHJPAR0002092	1		adult					pinned		HCIC607-05, 00-SRNP-7258, BOLD:AAA1520														Belvosia ciriloumanai								Arthropoda	Insecta	Diptera	Tachinidae	Belvosia		ciriloumanai				Fleming & Woodley, 2023
Paratype	DHJPAR0002091	http://janzen.sas.upenn.edu			D.H. Janzen, W. Hallwachs & gusaneros	DHJPAR0002091	1		adult					pinned		HCIC606-05, 00-SRNP-7336, BOLD:AAA1520														Belvosia ciriloumanai								Arthropoda	Insecta	Diptera	Tachinidae	Belvosia		ciriloumanai				Fleming & Woodley, 2023
Paratype	DHJPAR0002090	http://janzen.sas.upenn.edu			D.H. Janzen, W. Hallwachs & Freyci Vargas	DHJPAR0002090	1		adult					pinned		HCIC605-05, 00-SRNP-14140, BOLD:AAA1520														Belvosia ciriloumanai								Arthropoda	Insecta	Diptera	Tachinidae	Belvosia		ciriloumanai				Fleming & Woodley, 2023
Paratype	DHJPAR0002088	http://janzen.sas.upenn.edu			D.H. Janzen, W. Hallwachs & Freyci Vargas	DHJPAR0002088	1		adult					pinned		HCIC603-05, 00-SRNP-14771, BOLD:AAA1520														Belvosia ciriloumanai								Arthropoda	Insecta	Diptera	Tachinidae	Belvosia		ciriloumanai				Fleming & Woodley, 2023
Paratype	DHJPAR0002086	http://janzen.sas.upenn.edu			D.H. Janzen, W. Hallwachs & Jose Perez	DHJPAR0002086	1		adult					pinned		HCIC601-05, 00-SRNP-21074, BOLD:AAA1520														Belvosia ciriloumanai								Arthropoda	Insecta	Diptera	Tachinidae	Belvosia		ciriloumanai				Fleming & Woodley, 2023
Paratype	DHJPAR0002085	http://janzen.sas.upenn.edu			D.H. Janzen, W. Hallwachs & Freddy Quesada	DHJPAR0002085	1		adult					pinned		HCIC600-05, 01-SRNP-483, BOLD:AAA1520														Belvosia ciriloumanai								Arthropoda	Insecta	Diptera	Tachinidae	Belvosia		ciriloumanai				Fleming & Woodley, 2023
Paratype	DHJPAR0002081	http://janzen.sas.upenn.edu			D.H. Janzen, W. Hallwachs & gusaneros	DHJPAR0002081	1		adult					pinned		HCIC596-05, 01-SRNP-12436														Belvosia ciriloumanai								Arthropoda	Insecta	Diptera	Tachinidae	Belvosia		ciriloumanai				Fleming & Woodley, 2023
Paratype	DHJPAR0002078	http://janzen.sas.upenn.edu			D.H. Janzen, W. Hallwachs & Dunia Garcia	DHJPAR0002078	1		adult					pinned		HCIC593-05, 02-SRNP-14979, BOLD:AAA1520														Belvosia ciriloumanai								Arthropoda	Insecta	Diptera	Tachinidae	Belvosia		ciriloumanai				Fleming & Woodley, 2023
Paratype	DHJPAR0002076	http://janzen.sas.upenn.edu			D.H. Janzen, W. Hallwachs & Manuel Pereira	DHJPAR0002076	1		adult					pinned		HCIC591-05, 02-SRNP-15106, BOLD:AAA1520														Belvosia ciriloumanai								Arthropoda	Insecta	Diptera	Tachinidae	Belvosia		ciriloumanai				Fleming & Woodley, 2023
Paratype	DHJPAR0002075	http://janzen.sas.upenn.edu			D.H. Janzen, W. Hallwachs & Dunia Garcia	DHJPAR0002075	1		adult					pinned		HCIC590-05, 02-SRNP-15107, BOLD:AAA1520														Belvosia ciriloumanai								Arthropoda	Insecta	Diptera	Tachinidae	Belvosia		ciriloumanai				Fleming & Woodley, 2023
Paratype	DHJPAR0002074	http://janzen.sas.upenn.edu			D.H. Janzen, W. Hallwachs & Manuel Pereira	DHJPAR0002074	1		adult					pinned		HCIC589-05, 02-SRNP-15369, BOLD:AAA1520														Belvosia ciriloumanai								Arthropoda	Insecta	Diptera	Tachinidae	Belvosia		ciriloumanai				Fleming & Woodley, 2023
Paratype	DHJPAR0002073	http://janzen.sas.upenn.edu			D.H. Janzen, W. Hallwachs & Manuel Pereira	DHJPAR0002073	1		adult					pinned		HCIC588-05, 02-SRNP-16704, BOLD:AAA1520														Belvosia ciriloumanai								Arthropoda	Insecta	Diptera	Tachinidae	Belvosia		ciriloumanai				Fleming & Woodley, 2023
Paratype	DHJPAR0002069	http://janzen.sas.upenn.edu			D.H. Janzen, W. Hallwachs & Elieth Cantillano	DHJPAR0002069	1		adult					pinned		HCIC584-05, 02-SRNP-16296, BOLD:AAA1520														Belvosia ciriloumanai								Arthropoda	Insecta	Diptera	Tachinidae	Belvosia		ciriloumanai				Fleming & Woodley, 2023
Paratype	DHJPAR0002068	http://janzen.sas.upenn.edu			D.H. Janzen, W. Hallwachs & Manuel Pereira	DHJPAR0002068	1		adult					pinned		HCIC583-05, 02-SRNP-15854, BOLD:AAA1520														Belvosia ciriloumanai								Arthropoda	Insecta	Diptera	Tachinidae	Belvosia		ciriloumanai				Fleming & Woodley, 2023
Paratype	DHJPAR0002066	http://janzen.sas.upenn.edu			D.H. Janzen, W. Hallwachs & Dunia Garcia	DHJPAR0002066	1		adult					pinned		HCIC581-05, 02-SRNP-15375, BOLD:AAA1520														Belvosia ciriloumanai								Arthropoda	Insecta	Diptera	Tachinidae	Belvosia		ciriloumanai				Fleming & Woodley, 2023
Paratype	DHJPAR0002064	http://janzen.sas.upenn.edu			D.H. Janzen, W. Hallwachs & Manuel Pereira	DHJPAR0002064	1		adult					pinned		HCIC579-05, 02-SRNP-15380, BOLD:AAA1520														Belvosia ciriloumanai								Arthropoda	Insecta	Diptera	Tachinidae	Belvosia		ciriloumanai				Fleming & Woodley, 2023
Paratype	DHJPAR0002063	http://janzen.sas.upenn.edu			D.H. Janzen, W. Hallwachs & Manuel Pereira	DHJPAR0002063	1		adult					pinned		HCIC578-05, 02-SRNP-15382, BOLD:AAA1520														Belvosia ciriloumanai								Arthropoda	Insecta	Diptera	Tachinidae	Belvosia		ciriloumanai				Fleming & Woodley, 2023
Paratype	DHJPAR0002062	http://janzen.sas.upenn.edu			D.H. Janzen, W. Hallwachs & Lucia Rios	DHJPAR0002062	1		adult					pinned		HCIC577-05, 02-SRNP-15480, BOLD:AAA1520														Belvosia ciriloumanai								Arthropoda	Insecta	Diptera	Tachinidae	Belvosia		ciriloumanai				Fleming & Woodley, 2023
Paratype	DHJPAR0002061	http://janzen.sas.upenn.edu			D.H. Janzen, W. Hallwachs & Lucia Rios	DHJPAR0002061	1		adult					pinned		HCIC576-05, 02-SRNP-15481, BOLD:AAA1520														Belvosia ciriloumanai								Arthropoda	Insecta	Diptera	Tachinidae	Belvosia		ciriloumanai				Fleming & Woodley, 2023
Paratype	DHJPAR0002060	http://janzen.sas.upenn.edu			D.H. Janzen, W. Hallwachs & Manuel Pereira	DHJPAR0002060	1		adult					pinned		HCIC575-05, 02-SRNP-15738, BOLD:AAA1520														Belvosia ciriloumanai								Arthropoda	Insecta	Diptera	Tachinidae	Belvosia		ciriloumanai				Fleming & Woodley, 2023
Paratype	DHJPAR0002059	http://janzen.sas.upenn.edu			D.H. Janzen, W. Hallwachs & Lucia Rios	DHJPAR0002059	1		adult					pinned		HCIC574-05, 02-SRNP-15819, BOLD:AAA1520														Belvosia ciriloumanai								Arthropoda	Insecta	Diptera	Tachinidae	Belvosia		ciriloumanai				Fleming & Woodley, 2023
Paratype	DHJPAR0002055	http://janzen.sas.upenn.edu			D.H. Janzen, W. Hallwachs & Lucia Rios	DHJPAR0002055	1		adult					pinned		HCIC571-05, 03-SRNP-2804, BOLD:AAA1520														Belvosia ciriloumanai								Arthropoda	Insecta	Diptera	Tachinidae	Belvosia		ciriloumanai				Fleming & Woodley, 2023
Paratype	DHJPAR0002052	http://janzen.sas.upenn.edu			D.H. Janzen, W. Hallwachs & Calixto Moraga	DHJPAR0002052	1		adult					pinned		HCIC568-05, 03-SRNP-20093, BOLD:AAA1520														Belvosia ciriloumanai								Arthropoda	Insecta	Diptera	Tachinidae	Belvosia		ciriloumanai				Fleming & Woodley, 2023
Paratype	DHJPAR0002051	http://janzen.sas.upenn.edu			D.H. Janzen, W. Hallwachs & Petrona Rios	DHJPAR0002051	1		adult					pinned		HCIC567-05, 03-SRNP-20246, BOLD:AAA1520														Belvosia ciriloumanai								Arthropoda	Insecta	Diptera	Tachinidae	Belvosia		ciriloumanai				Fleming & Woodley, 2023
Paratype	DHJPAR0002050	http://janzen.sas.upenn.edu			D.H. Janzen, W. Hallwachs & Petrona Rios	DHJPAR0002050	1		adult					pinned		HCIC566-05, 03-SRNP-20248, BOLD:AAA1520														Belvosia ciriloumanai								Arthropoda	Insecta	Diptera	Tachinidae	Belvosia		ciriloumanai				Fleming & Woodley, 2023
Paratype	DHJPAR0002049	http://janzen.sas.upenn.edu			D.H. Janzen, W. Hallwachs & Manuel Rios	DHJPAR0002049	1		adult					pinned		HCIC565-05, 04-SRNP-56652, BOLD:AAA1520														Belvosia ciriloumanai								Arthropoda	Insecta	Diptera	Tachinidae	Belvosia		ciriloumanai				Fleming & Woodley, 2023
Paratype	DHJPAR0002048	http://janzen.sas.upenn.edu			D.H. Janzen, W. Hallwachs & Petrona Rios	DHJPAR0002048	1		adult					pinned		HCIC564-05, 04-SRNP-56887, BOLD:AAA1520														Belvosia ciriloumanai								Arthropoda	Insecta	Diptera	Tachinidae	Belvosia		ciriloumanai				Fleming & Woodley, 2023
Paratype	DHJPAR0002037	http://janzen.sas.upenn.edu			D.H. Janzen, W. Hallwachs & gusaneros	DHJPAR0002037	1		adult					pinned		HCIC553-05, 95-SRNP-9428, BOLD:AAA1520														Belvosia ciriloumanai								Arthropoda	Insecta	Diptera	Tachinidae	Belvosia		ciriloumanai				Fleming & Woodley, 2023
Paratype	DHJPAR0002036	http://janzen.sas.upenn.edu			D.H. Janzen, W. Hallwachs & gusaneros	DHJPAR0002036	1		adult					pinned		HCIC552-05, 95-SRNP-10338, BOLD:AAA1520														Belvosia ciriloumanai								Arthropoda	Insecta	Diptera	Tachinidae	Belvosia		ciriloumanai				Fleming & Woodley, 2023
Paratype	DHJPAR0002035	http://janzen.sas.upenn.edu			D.H. Janzen, W. Hallwachs & gusaneros	DHJPAR0002035	1		adult					pinned		HCIC551-05, 95-SRNP-10445, BOLD:AAA1520														Belvosia ciriloumanai								Arthropoda	Insecta	Diptera	Tachinidae	Belvosia		ciriloumanai				Fleming & Woodley, 2023
Paratype	DHJPAR0002034	http://janzen.sas.upenn.edu			D.H. Janzen, W. Hallwachs & gusaneros	DHJPAR0002034	1		adult					pinned		HCIC550-05, 95-SRNP-11351, BOLD:AAA1520														Belvosia ciriloumanai								Arthropoda	Insecta	Diptera	Tachinidae	Belvosia		ciriloumanai				Fleming & Woodley, 2023
Paratype	DHJPAR0002031	http://janzen.sas.upenn.edu			D.H. Janzen, W. Hallwachs & gusaneros	DHJPAR0002031	1		adult					pinned		HCIC547-05, 98-SRNP-4234, BOLD:AAA1520														Belvosia ciriloumanai								Arthropoda	Insecta	Diptera	Tachinidae	Belvosia		ciriloumanai				Fleming & Woodley, 2023
Paratype	DHJPAR0002025	http://janzen.sas.upenn.edu			D.H. Janzen, W. Hallwachs & Lucia Rios	DHJPAR0002025	1		adult					pinned		HCIC541-05, 99-SRNP-2157, BOLD:AAA1520														Belvosia ciriloumanai								Arthropoda	Insecta	Diptera	Tachinidae	Belvosia		ciriloumanai				Fleming & Woodley, 2023
Paratype	DHJPAR0002016	http://janzen.sas.upenn.edu			D.H. Janzen, W. Hallwachs & Jose Perez	DHJPAR0002016	1		adult					pinned		HCIC532-05, 01-SRNP-23279, BOLD:AAA1520														Belvosia ciriloumanai								Arthropoda	Insecta	Diptera	Tachinidae	Belvosia		ciriloumanai				Fleming & Woodley, 2023
Paratype	DHJPAR0002015	http://janzen.sas.upenn.edu			D.H. Janzen, W. Hallwachs & Jose Perez	DHJPAR0002015	1		adult					pinned		HCIC531-05, 01-SRNP-23408, BOLD:AAA1520														Belvosia ciriloumanai								Arthropoda	Insecta	Diptera	Tachinidae	Belvosia		ciriloumanai				Fleming & Woodley, 2023
Paratype	DHJPAR0002014	http://janzen.sas.upenn.edu			D.H. Janzen, W. Hallwachs & Jose Perez	DHJPAR0002014	1		adult					pinned		HCIC530-05, 01-SRNP-23513, BOLD:AAA1520														Belvosia ciriloumanai								Arthropoda	Insecta	Diptera	Tachinidae	Belvosia		ciriloumanai				Fleming & Woodley, 2023
Paratype	DHJPAR0002012	http://janzen.sas.upenn.edu			D.H. Janzen, W. Hallwachs & Jose Perez	DHJPAR0002012	1		adult					pinned		HCIC528-05, 02-SRNP-6734, BOLD:AAA1520														Belvosia ciriloumanai								Arthropoda	Insecta	Diptera	Tachinidae	Belvosia		ciriloumanai				Fleming & Woodley, 2023
Paratype	DHJPAR0002010	http://janzen.sas.upenn.edu			D.H. Janzen, W. Hallwachs & Dunia Garcia	DHJPAR0002010	1		adult					pinned		HCIC526-05, 02-SRNP-15733, BOLD:AAA1520														Belvosia ciriloumanai								Arthropoda	Insecta	Diptera	Tachinidae	Belvosia		ciriloumanai				Fleming & Woodley, 2023
Paratype	DHJPAR0001822	http://janzen.sas.upenn.edu			D.H. Janzen, W. Hallwachs & Elieth Cantillano	DHJPAR0001822	1		adult					pinned		HCIC338-05, 02-SRNP-15735, BOLD:AAA1520														Belvosia ciriloumanai								Arthropoda	Insecta	Diptera	Tachinidae	Belvosia		ciriloumanai				Fleming & Woodley, 2023
Paratype	DHJPAR0001821	http://janzen.sas.upenn.edu			D.H. Janzen, W. Hallwachs & Manuel Pereira	DHJPAR0001821	1		adult					pinned		HCIC337-05, 02-SRNP-15855, BOLD:AAA1520														Belvosia ciriloumanai								Arthropoda	Insecta	Diptera	Tachinidae	Belvosia		ciriloumanai				Fleming & Woodley, 2023
Paratype	DHJPAR0001818	http://janzen.sas.upenn.edu			D.H. Janzen, W. Hallwachs & Manuel Pereira	DHJPAR0001818	1		adult					pinned		HCIC334-05, 02-SRNP-17018, BOLD:AAA1520														Belvosia ciriloumanai								Arthropoda	Insecta	Diptera	Tachinidae	Belvosia		ciriloumanai				Fleming & Woodley, 2023
Paratype	DHJPAR0001809	http://janzen.sas.upenn.edu			D.H. Janzen, W. Hallwachs & Manuel Pereira	DHJPAR0001809	1		adult					pinned		HCIC325-05, 03-SRNP-2794, BOLD:AAA1520														Belvosia ciriloumanai								Arthropoda	Insecta	Diptera	Tachinidae	Belvosia		ciriloumanai				Fleming & Woodley, 2023
Paratype	DHJPAR0001808	http://janzen.sas.upenn.edu			D.H. Janzen, W. Hallwachs & Roster Moraga	DHJPAR0001808	1		adult					pinned		HCIC324-05, 03-SRNP-2850, BOLD:AAA1520														Belvosia ciriloumanai								Arthropoda	Insecta	Diptera	Tachinidae	Belvosia		ciriloumanai				Fleming & Woodley, 2023
Paratype	DHJPAR0001807	http://janzen.sas.upenn.edu			D.H. Janzen, W. Hallwachs & Manuel Pereira	DHJPAR0001807	1		adult					pinned		HCIC323-05, 03-SRNP-15964, BOLD:AAA1520														Belvosia ciriloumanai								Arthropoda	Insecta	Diptera	Tachinidae	Belvosia		ciriloumanai				Fleming & Woodley, 2023
Paratype	DHJPAR0001267	http://janzen.sas.upenn.edu			D.H. Janzen, W. Hallwachs & Calixto Moraga	DHJPAR0001267	1		adult					pinned		HCIC155-05, 03-SRNP-20251, BOLD:AAA1520														Belvosia ciriloumanai								Arthropoda	Insecta	Diptera	Tachinidae	Belvosia		ciriloumanai				Fleming & Woodley, 2023
Paratype	DHJPAR0001804	http://janzen.sas.upenn.edu			D.H. Janzen, W. Hallwachs & Calixto Moraga	DHJPAR0001804	1		adult					pinned		HCIC320-05, 03-SRNP-20161, BOLD:AAA1520														Belvosia ciriloumanai								Arthropoda	Insecta	Diptera	Tachinidae	Belvosia		ciriloumanai				Fleming & Woodley, 2023
Paratype	DHJPAR0001803	http://janzen.sas.upenn.edu			D.H. Janzen, W. Hallwachs & Calixto Moraga	DHJPAR0001803	1		adult					pinned		HCIC319-05, 04-SRNP-56391, BOLD:AAA1520														Belvosia ciriloumanai								Arthropoda	Insecta	Diptera	Tachinidae	Belvosia		ciriloumanai				Fleming & Woodley, 2023
Paratype	DHJPAR0001744	http://janzen.sas.upenn.edu			D.H. Janzen, W. Hallwachs & Manuel Pereira	DHJPAR0001744	1		adult					pinned		HCIC262-05, 98-SRNP-12764, BOLD:AAA1520														Belvosia ciriloumanai								Arthropoda	Insecta	Diptera	Tachinidae	Belvosia		ciriloumanai				Fleming & Woodley, 2023
Paratype	DHJPAR0001743	http://janzen.sas.upenn.edu			D.H. Janzen, W. Hallwachs & Manuel Pereira	DHJPAR0001743	1		adult					pinned		HCIC261-05, 98-SRNP-12837, BOLD:AAA1520														Belvosia ciriloumanai								Arthropoda	Insecta	Diptera	Tachinidae	Belvosia		ciriloumanai				Fleming & Woodley, 2023
Paratype	DHJPAR0001742	http://janzen.sas.upenn.edu			D.H. Janzen, W. Hallwachs & Guillermo Pereira	DHJPAR0001742	1		adult					pinned		HCIC260-05, 98-SRNP-12866, BOLD:AAA1520														Belvosia ciriloumanai								Arthropoda	Insecta	Diptera	Tachinidae	Belvosia		ciriloumanai				Fleming & Woodley, 2023
Paratype	DHJPAR0001741	http://janzen.sas.upenn.edu			D.H. Janzen, W. Hallwachs & gusaneros	DHJPAR0001741	1		adult					pinned		HCIC259-05, 98-SRNP-12925, BOLD:AAA1520														Belvosia ciriloumanai								Arthropoda	Insecta	Diptera	Tachinidae	Belvosia		ciriloumanai				Fleming & Woodley, 2023
Paratype	DHJPAR0001740	http://janzen.sas.upenn.edu			D.H. Janzen, W. Hallwachs & gusaneros	DHJPAR0001740	1		adult					pinned		HCIC258-05, 98-SRNP-12930, BOLD:AAA1520														Belvosia ciriloumanai								Arthropoda	Insecta	Diptera	Tachinidae	Belvosia		ciriloumanai				Fleming & Woodley, 2023
Paratype	DHJPAR0001739	http://janzen.sas.upenn.edu			D.H. Janzen, W. Hallwachs & gusaneros	DHJPAR0001739	1		adult					pinned		HCIC257-05, 99-SRNP-6006, BOLD:AAA1520														Belvosia ciriloumanai								Arthropoda	Insecta	Diptera	Tachinidae	Belvosia		ciriloumanai				Fleming & Woodley, 2023
Paratype	DHJPAR0001738	http://janzen.sas.upenn.edu			D.H. Janzen, W. Hallwachs & Elieth Cantillano	DHJPAR0001738	1		adult					pinned		HCIC256-05, 99-SRNP-6221, BOLD:AAA1520														Belvosia ciriloumanai								Arthropoda	Insecta	Diptera	Tachinidae	Belvosia		ciriloumanai				Fleming & Woodley, 2023
Paratype	DHJPAR0001737	http://janzen.sas.upenn.edu			D.H. Janzen, W. Hallwachs & Elieth Cantillano	DHJPAR0001737	1		adult					pinned		HCIC255-05, 99-SRNP-6222, BOLD:AAA1520														Belvosia ciriloumanai								Arthropoda	Insecta	Diptera	Tachinidae	Belvosia		ciriloumanai				Fleming & Woodley, 2023
Paratype	DHJPAR0001736	http://janzen.sas.upenn.edu			D.H. Janzen, W. Hallwachs & Ruth Franco	DHJPAR0001736	1		adult					pinned		HCIC254-05, 99-SRNP-6224, BOLD:AAA1520														Belvosia ciriloumanai								Arthropoda	Insecta	Diptera	Tachinidae	Belvosia		ciriloumanai				Fleming & Woodley, 2023
Paratype	DHJPAR0001733	http://janzen.sas.upenn.edu			D.H. Janzen, W. Hallwachs & gusaneros	DHJPAR0001733	1		adult					pinned		HCIC251-05, 99-SRNP-8400, BOLD:AAA1520														Belvosia ciriloumanai								Arthropoda	Insecta	Diptera	Tachinidae	Belvosia		ciriloumanai				Fleming & Woodley, 2023
Paratype	DHJPAR0001730	http://janzen.sas.upenn.edu			D.H. Janzen, W. Hallwachs & gusaneros	DHJPAR0001730	1		adult					pinned		HCIC248-05, 99-SRNP-8571, BOLD:AAA1520														Belvosia ciriloumanai								Arthropoda	Insecta	Diptera	Tachinidae	Belvosia		ciriloumanai				Fleming & Woodley, 2023
Paratype	DHJPAR0001727	http://janzen.sas.upenn.edu			D.H. Janzen, W. Hallwachs & gusaneros	DHJPAR0001727	1		adult					pinned		HCIC245-05, 00-SRNP-7603, BOLD:AAA1520														Belvosia ciriloumanai								Arthropoda	Insecta	Diptera	Tachinidae	Belvosia		ciriloumanai				Fleming & Woodley, 2023
Paratype	DHJPAR0001719	http://janzen.sas.upenn.edu			D.H. Janzen, W. Hallwachs & gusaneros	DHJPAR0001719	1		adult					pinned		HCIC237-05, 01-SRNP-14826, BOLD:AAA1520														Belvosia ciriloumanai								Arthropoda	Insecta	Diptera	Tachinidae	Belvosia		ciriloumanai				Fleming & Woodley, 2023
Paratype	DHJPAR0001718	http://janzen.sas.upenn.edu			D.H. Janzen, W. Hallwachs & gusaneros	DHJPAR0001718	1		adult					pinned		HCIC236-05, 01-SRNP-17459, BOLD:AAA1520														Belvosia ciriloumanai								Arthropoda	Insecta	Diptera	Tachinidae	Belvosia		ciriloumanai				Fleming & Woodley, 2023
Paratype	DHJPAR0001268	http://janzen.sas.upenn.edu			D.H. Janzen, W. Hallwachs & Minor Carmona	DHJPAR0001268	1		adult					pinned		HCIC163-05, 03-SRNP-12387.1, BOLD:AAA1520														Belvosia ciriloumanai								Arthropoda	Insecta	Diptera	Tachinidae	Belvosia		ciriloumanai				Fleming & Woodley, 2023
Holotype	DHJPAR0001805	http://janzen.sas.upenn.edu			D.H. Janzen, W. Hallwachs & Manuel Pereira	DHJPAR0001805	1		adult					pinned		HCIC321-05, 03-SRNP-16753, BOLD:AAA1520														Belvosia ciriloumanai								Arthropoda	Insecta	Diptera	Tachinidae	Belvosia		ciriloumanai				Fleming & Woodley, 2023
[truncated: 105 more columns]

## Sheet: B.diniamartinezae
typeStatus	catalogNumber	occurrenceDetails	occurrenceRemarks	recordNumber	recordedBy	individualID	individualCount	sex	lifeStage	reproductiveCondition	behavior	establishmentMeans	occurrenceStatus	preparations	disposition	otherCatalogNumbers	previousIdentifications	associatedMedia	associatedReferences	associatedOccurrences	associatedSequences	taxonID	scientificNameID	acceptedNameUsageID	parentNameUsageID	originalNameUsageID	nameAccordingToID	namePublishedInID	taxonConceptID	scientificName	acceptedNameUsage	parentNameUsage	originalNameUsage	nameAccordingTo	namePublishedIn	higherClassification	kingdom	phylum	class	order	family	genus	subgenus	specificEpithet	infraspecificEpithet	taxonRank	verbatimTaxonRank	scientificNameAuthorship	vernacularName
Paratype	DHJPAR0067778	http://janzen.sas.upenn.edu			D.H. Janzen, W. Hallwachs	DHJPAR0067778	1		adult					pinned		ACGBA13154-21, 21-SRNP-40190, BOLD:AAA1520														Belvosia diniamartinezae								Arthropoda	Insecta	Diptera	Tachinidae	Belvosia		diniamartinezae				Fleming & Woodley, 2023
Paratype	DHJPAR0064925	http://janzen.sas.upenn.edu			D.H. Janzen, W. Hallwachs	DHJPAR0064925	1		adult					pinned		ACGBA11082-20, DHJPAR0064925, BOLD:AAA1520														Belvosia diniamartinezae								Arthropoda	Insecta	Diptera	Tachinidae	Belvosia		diniamartinezae				Fleming & Woodley, 2023
Paratype	DHJPAR0064923	http://janzen.sas.upenn.edu			D.H. Janzen, W. Hallwachs	DHJPAR0064923	1		adult					pinned		ACGBA11080-20, DHJPAR0064923, BOLD:AAA1520														Belvosia diniamartinezae								Arthropoda	Insecta	Diptera	Tachinidae	Belvosia		diniamartinezae				Fleming & Woodley, 2023
Paratype	DHJPAR0064233	http://janzen.sas.upenn.edu			D.H. Janzen, W. Hallwachs & Ricardo Calero	DHJPAR0064233	1		adult					pinned		ACGBA10485-19, 19-SRNP-70326, BOLD:AAA1520														Belvosia diniamartinezae								Arthropoda	Insecta	Diptera	Tachinidae	Belvosia		diniamartinezae				Fleming & Woodley, 2023
Paratype	DHJPAR0063270	http://janzen.sas.upenn.edu			D.H. Janzen, W. Hallwachs & Cirilo Umana	DHJPAR0063270	1		adult					pinned		BLPDF1046-19, 18-SRNP-75486, BOLD:AAA1520														Belvosia diniamartinezae								Arthropoda	Insecta	Diptera	Tachinidae	Belvosia		diniamartinezae				Fleming & Woodley, 2023
Paratype	DHJPAR0062902	http://janzen.sas.upenn.edu			D.H. Janzen, W. Hallwachs & Osvaldo Espinoza	DHJPAR0062902	1		adult					pinned		ACGBA9236-18, 18-SRNP-277, BOLD:AAA1520														Belvosia diniamartinezae								Arthropoda	Insecta	Diptera	Tachinidae	Belvosia		diniamartinezae				Fleming & Woodley, 2023
Paratype	DHJPAR0062901	http://janzen.sas.upenn.edu			D.H. Janzen, W. Hallwachs & Carolina Cano	DHJPAR0062901	1		adult					pinned		ACGBA9235-18, 18-SRNP-253, BOLD:AAA1520														Belvosia diniamartinezae								Arthropoda	Insecta	Diptera	Tachinidae	Belvosia		diniamartinezae				Fleming & Woodley, 2023
Paratype	DHJPAR0060694	http://janzen.sas.upenn.edu			D.H. Janzen, W. Hallwachs & Roster Moraga	DHJPAR0060694	1		adult					pinned		ACGBA7115-17, 17-SRNP-20624, BOLD:AAA1520														Belvosia diniamartinezae								Arthropoda	Insecta	Diptera	Tachinidae	Belvosia		diniamartinezae				Fleming & Woodley, 2023
Paratype	DHJPAR0059503	http://janzen.sas.upenn.edu			D.H. Janzen, W. Hallwachs & Jose Cortez	DHJPAR0059503	1		adult					pinned		ACGBA5920-16, 16-SRNP-55887, BOLD:AAA1520														Belvosia diniamartinezae								Arthropoda	Insecta	Diptera	Tachinidae	Belvosia		diniamartinezae				Fleming & Woodley, 2023
Paratype	DHJPAR0054962	http://janzen.sas.upenn.edu			D.H. Janzen, W. Hallwachs & Lucia Rios	DHJPAR0054962	1		adult					pinned		ASHYH1509-14, 13-SRNP-22777, BOLD:AAA1520														Belvosia diniamartinezae								Arthropoda	Insecta	Diptera	Tachinidae	Belvosia		diniamartinezae				Fleming & Woodley, 2023
Paratype	DHJPAR0048349	http://janzen.sas.upenn.edu			D.H. Janzen, W. Hallwachs & Lucia Rios	DHJPAR0048349	1		adult					pinned		ACGBA1891-12, 12-SRNP-20092, BOLD:AAA1520														Belvosia diniamartinezae								Arthropoda	Insecta	Diptera	Tachinidae	Belvosia		diniamartinezae				Fleming & Woodley, 2023
Paratype	DHJPAR0046401	http://janzen.sas.upenn.edu			D.H. Janzen, W. Hallwachs & Freddy Quesada	DHJPAR0046401	1		adult					pinned		ACGBA574-12, 11-SRNP-33065, BOLD:AAA1520														Belvosia diniamartinezae								Arthropoda	Insecta	Diptera	Tachinidae	Belvosia		diniamartinezae				Fleming & Woodley, 2023
Paratype	DHJPAR0044781	http://janzen.sas.upenn.edu			D.H. Janzen, W. Hallwachs & Manuel Rios	DHJPAR0044781	1		adult					pinned		ACGAZ005-11, 11-SRNP-31420, BOLD:AAA1520														Belvosia diniamartinezae								Arthropoda	Insecta	Diptera	Tachinidae	Belvosia		diniamartinezae				Fleming & Woodley, 2023
Paratype	DHJPAR0044778	http://janzen.sas.upenn.edu			D.H. Janzen, W. Hallwachs & Elieth Cantillano	DHJPAR0044778	1		adult					pinned		ACGAZ002-11, 11-SRNP-21177, BOLD:AAA1520														Belvosia diniamartinezae								Arthropoda	Insecta	Diptera	Tachinidae	Belvosia		diniamartinezae				Fleming & Woodley, 2023
Paratype	DHJPAR0037242	http://janzen.sas.upenn.edu			D.H. Janzen, W. Hallwachs & Cirilo Umana	DHJPAR0037242	1		adult					pinned		ASHYC3987-10, 09-SRNP-76346, BOLD:AAA1520														Belvosia diniamartinezae								Arthropoda	Insecta	Diptera	Tachinidae	Belvosia		diniamartinezae				Fleming & Woodley, 2023
Paratype	DHJPAR0034354	http://janzen.sas.upenn.edu			D.H. Janzen, W. Hallwachs & Ricardo Calero	DHJPAR0034354	1		adult					pinned		ASHYC1006-09, 09-SRNP-31128, BOLD:AAA1520														Belvosia diniamartinezae								Arthropoda	Insecta	Diptera	Tachinidae	Belvosia		diniamartinezae				Fleming & Woodley, 2023
Paratype	DHJPAR0027776	http://janzen.sas.upenn.edu			D.H. Janzen, W. Hallwachs & Lucia Rios	DHJPAR0027776	1		adult					pinned		ASHYE013-08, 08-SRNP-21585, BOLD:AAA1520														Belvosia diniamartinezae								Arthropoda	Insecta	Diptera	Tachinidae	Belvosia		diniamartinezae				Fleming & Woodley, 2023
Paratype	DHJPAR0027771	http://janzen.sas.upenn.edu			D.H. Janzen, W. Hallwachs & Lucia Rios	DHJPAR0027771	1		adult					pinned		ASHYE008-08, 08-SRNP-21008, BOLD:AAA1520														Belvosia diniamartinezae								Arthropoda	Insecta	Diptera	Tachinidae	Belvosia		diniamartinezae				Fleming & Woodley, 2023
Paratype	DHJPAR0027769	http://janzen.sas.upenn.edu			D.H. Janzen, W. Hallwachs & Elieth Cantillano	DHJPAR0027769	1		adult					pinned		ASHYE006-08, 08-SRNP-21007, BOLD:AAA1520														Belvosia diniamartinezae								Arthropoda	Insecta	Diptera	Tachinidae	Belvosia		diniamartinezae				Fleming & Woodley, 2023
Paratype	DHJPAR0006864	http://janzen.sas.upenn.edu			D.H. Janzen, W. Hallwachs & Calixto Moraga	DHJPAR0006864	1		adult					pinned		ASTAV106-06, 05-SRNP-34216, BOLD:AAA1520														Belvosia diniamartinezae								Arthropoda	Insecta	Diptera	Tachinidae	Belvosia		diniamartinezae				Fleming & Woodley, 2023
Paratype	DHJPAR0003858	http://janzen.sas.upenn.edu			D.H. Janzen, W. Hallwachs & Lucia Rios	DHJPAR0003858	1		adult					pinned		ASBE201-06, 00-SRNP-2062, BOLD:AAA1520														Belvosia diniamartinezae								Arthropoda	Insecta	Diptera	Tachinidae	Belvosia		diniamartinezae				Fleming & Woodley, 2023
Paratype	DHJPAR0003855	http://janzen.sas.upenn.edu			D.H. Janzen, W. Hallwachs & Lucia Rios	DHJPAR0003855	1		adult					pinned		ASBE198-06, 00-SRNP-2067, BOLD:AAA1520														Belvosia diniamartinezae								Arthropoda	Insecta	Diptera	Tachinidae	Belvosia		diniamartinezae				Fleming & Woodley, 2023
Paratype	DHJPAR0003851	http://janzen.sas.upenn.edu			D.H. Janzen, W. Hallwachs & gusaneros	DHJPAR0003851	1		adult					pinned		ASBE194-06, 99-SRNP-8542, BOLD:AAA1520														Belvosia diniamartinezae								Arthropoda	Insecta	Diptera	Tachinidae	Belvosia		diniamartinezae				Fleming & Woodley, 2023
Paratype	DHJPAR0003846	http://janzen.sas.upenn.edu			D.H. Janzen, W. Hallwachs & Lucia Rios	DHJPAR0003846	1		adult					pinned		ASBE189-06, 98-SRNP-13682, BOLD:AAA1520														Belvosia diniamartinezae								Arthropoda	Insecta	Diptera	Tachinidae	Belvosia		diniamartinezae				Fleming & Woodley, 2023
Paratype	DHJPAR0003844	http://janzen.sas.upenn.edu			D.H. Janzen, W. Hallwachs & Lucia Rios	DHJPAR0003844	1		adult					pinned		ASBE187-06, 98-SRNP-13670, BOLD:AAA1520														Belvosia diniamartinezae								Arthropoda	Insecta	Diptera	Tachinidae	Belvosia		diniamartinezae				Fleming & Woodley, 2023
Paratype	DHJPAR0003828	http://janzen.sas.upenn.edu			D.H. Janzen, W. Hallwachs & Lucia Rios	DHJPAR0003828	1		adult					pinned		ASBE171-06, 98-SRNP-4764, BOLD:AAA1520														Belvosia diniamartinezae								Arthropoda	Insecta	Diptera	Tachinidae	Belvosia		diniamartinezae				Fleming & Woodley, 2023
Paratype	DHJPAR0003822	http://janzen.sas.upenn.edu			D.H. Janzen, W. Hallwachs & gusaneros	DHJPAR0003822	1		adult					pinned		ASBE165-06, 97-SRNP-2482, BOLD:AAA1520														Belvosia diniamartinezae								Arthropoda	Insecta	Diptera	Tachinidae	Belvosia		diniamartinezae				Fleming & Woodley, 2023
Paratype	DHJPAR0003820	http://janzen.sas.upenn.edu			D.H. Janzen, W. Hallwachs & gusaneros	DHJPAR0003820	1		adult					pinned		ASBE163-06, 97-SRNP-2514, BOLD:AAA1520														Belvosia diniamartinezae								Arthropoda	Insecta	Diptera	Tachinidae	Belvosia		diniamartinezae				Fleming & Woodley, 2023
Paratype	DHJPAR0003808	http://janzen.sas.upenn.edu			D.H. Janzen, W. Hallwachs & Mariano Pereira	DHJPAR0003808	1		adult					pinned		ASBE151-06, 97-SRNP-4241, BOLD:AAA1520														Belvosia diniamartinezae								Arthropoda	Insecta	Diptera	Tachinidae	Belvosia		diniamartinezae				Fleming & Woodley, 2023
Paratype	DHJPAR0003804	http://janzen.sas.upenn.edu			D.H. Janzen, W. Hallwachs & Mariano Pereira	DHJPAR0003804	1		adult					pinned		ASBE147-06, 97-SRNP-4276, BOLD:AAA1520														Belvosia diniamartinezae								Arthropoda	Insecta	Diptera	Tachinidae	Belvosia		diniamartinezae				Fleming & Woodley, 2023
Paratype	DHJPAR0003783	http://janzen.sas.upenn.edu			D.H. Janzen, W. Hallwachs & gusaneros	DHJPAR0003783	1		adult					pinned		ASBE126-06, 96-SRNP-7162, BOLD:AAA1520														Belvosia diniamartinezae								Arthropoda	Insecta	Diptera	Tachinidae	Belvosia		diniamartinezae				Fleming & Woodley, 2023
Paratype	DHJPAR0003780	http://janzen.sas.upenn.edu			D.H. Janzen, W. Hallwachs & gusaneros	DHJPAR0003780	1		adult					pinned		ASBE123-06, 96-SRNP-7111, BOLD:AAA1520														Belvosia diniamartinezae								Arthropoda	Insecta	Diptera	Tachinidae	Belvosia		diniamartinezae				Fleming & Woodley, 2023
Paratype	DHJPAR0003778	http://janzen.sas.upenn.edu			D.H. Janzen, W. Hallwachs & gusaneros	DHJPAR0003778	1		adult					pinned		ASBE121-06, 96-SRNP-7276, BOLD:AAA1520														Belvosia diniamartinezae								Arthropoda	Insecta	Diptera	Tachinidae	Belvosia		diniamartinezae				Fleming & Woodley, 2023
Paratype	DHJPAR0003772	http://janzen.sas.upenn.edu			D.H. Janzen, W. Hallwachs & gusaneros	DHJPAR0003772	1		adult					pinned		ASBE115-06, 95-SRNP-10948, BOLD:AAA1520														Belvosia diniamartinezae								Arthropoda	Insecta	Diptera	Tachinidae	Belvosia		diniamartinezae				Fleming & Woodley, 2023
Paratype	DHJPAR0003767	http://janzen.sas.upenn.edu			D.H. Janzen, W. Hallwachs & gusaneros	DHJPAR0003767	1		adult					pinned		ASBE110-06, 94-SRNP-867, BOLD:AAA1520														Belvosia diniamartinezae								Arthropoda	Insecta	Diptera	Tachinidae	Belvosia		diniamartinezae				Fleming & Woodley, 2023
Paratype	DHJPAR0003762	http://janzen.sas.upenn.edu			D.H. Janzen, W. Hallwachs & gusaneros	DHJPAR0003762	1		adult					pinned		ASBE105-06, 94-SRNP-4556,														Belvosia diniamartinezae								Arthropoda	Insecta	Diptera	Tachinidae	Belvosia		diniamartinezae				Fleming & Woodley, 2023
Paratype	DHJPAR0003760	http://janzen.sas.upenn.edu			D.H. Janzen, W. Hallwachs & gusaneros	DHJPAR0003760	1		adult					pinned		ASBE103-06, 94-SRNP-867, BOLD:AAA1520														Belvosia diniamartinezae								Arthropoda	Insecta	Diptera	Tachinidae	Belvosia		diniamartinezae				Fleming & Woodley, 2023
Paratype	DHJPAR0003758	http://janzen.sas.upenn.edu			D.H. Janzen, W. Hallwachs & gusaneros	DHJPAR0003758	1		adult					pinned		ASBE101-06, 94-SRNP-3407,														Belvosia diniamartinezae								Arthropoda	Insecta	Diptera	Tachinidae	Belvosia		diniamartinezae				Fleming & Woodley, 2023
Paratype	DHJPAR0003757	http://janzen.sas.upenn.edu			D.H. Janzen, W. Hallwachs & gusaneros	DHJPAR0003757	1		adult					pinned		ASBE100-06, 94-SRNP-3406, BOLD:AAA1520														Belvosia diniamartinezae								Arthropoda	Insecta	Diptera	Tachinidae	Belvosia		diniamartinezae				Fleming & Woodley, 2023
Paratype	DHJPAR0003743	http://janzen.sas.upenn.edu			D.H. Janzen, W. Hallwachs & gusaneros	DHJPAR0003743	1		adult					pinned		ASBE086-06, 91-SRNP-330, BOLD:AAA1520														Belvosia diniamartinezae								Arthropoda	Insecta	Diptera	Tachinidae	Belvosia		diniamartinezae				Fleming & Woodley, 2023
Paratype	DHJPAR0003731	http://janzen.sas.upenn.edu			D.H. Janzen, W. Hallwachs & gusaneros	DHJPAR0003731	1		adult					pinned		ASBE074-06, 93-SRNP-838, BOLD:AAA1520														Belvosia diniamartinezae								Arthropoda	Insecta	Diptera	Tachinidae	Belvosia		diniamartinezae				Fleming & Woodley, 2023
Paratype	DHJPAR0003729	http://janzen.sas.upenn.edu			D.H. Janzen, W. Hallwachs & gusaneros	DHJPAR0003729	1		adult					pinned		ASBE072-06, 93-SRNP-686, BOLD:AAA1520														Belvosia diniamartinezae								Arthropoda	Insecta	Diptera	Tachinidae	Belvosia		diniamartinezae				Fleming & Woodley, 2023
Paratype	DHJPAR0003728	http://janzen.sas.upenn.edu			D.H. Janzen, W. Hallwachs & gusaneros	DHJPAR0003728	1		adult					pinned		ASBE071-06, 93-SRNP-314, BOLD:AAA1520														Belvosia diniamartinezae								Arthropoda	Insecta	Diptera	Tachinidae	Belvosia		diniamartinezae				Fleming & Woodley, 2023
Paratype	DHJPAR0003720	http://janzen.sas.upenn.edu			D.H. Janzen, W. Hallwachs & gusaneros	DHJPAR0003720	1		adult					pinned		ASBE063-06, 92-SRNP-5260, BOLD:AAA1520														Belvosia diniamartinezae								Arthropoda	Insecta	Diptera	Tachinidae	Belvosia		diniamartinezae				Fleming & Woodley, 2023
Paratype	DHJPAR0003719	http://janzen.sas.upenn.edu			D.H. Janzen, W. Hallwachs & gusaneros	DHJPAR0003719	1		adult					pinned		ASBE062-06, 87-SRNP-1157, BOLD:AAA1520														Belvosia diniamartinezae								Arthropoda	Insecta	Diptera	Tachinidae	Belvosia		diniamartinezae				Fleming & Woodley, 2023
Paratype	DHJPAR0003718	http://janzen.sas.upenn.edu			D.H. Janzen, W. Hallwachs & Daniel H. Janzen	DHJPAR0003718	1		adult					pinned		ASBE061-06, 84-SRNP-539, BOLD:AAA1520														Belvosia diniamartinezae								Arthropoda	Insecta	Diptera	Tachinidae	Belvosia		diniamartinezae				Fleming & Woodley, 2023
Paratype	DHJPAR0003716	http://janzen.sas.upenn.edu			D.H. Janzen, W. Hallwachs & Daniel H. Janzen	DHJPAR0003716	1		adult					pinned		ASBE059-06, 84-SRNP-421, BOLD:AAA1520														Belvosia diniamartinezae								Arthropoda	Insecta	Diptera	Tachinidae	Belvosia		diniamartinezae				Fleming & Woodley, 2023
Paratype	DHJPAR0003715	http://janzen.sas.upenn.edu			D.H. Janzen, W. Hallwachs & gusaneros	DHJPAR0003715	1		adult					pinned		ASBE058-06, 92-SRNP-4970, BOLD:AAA1520														Belvosia diniamartinezae								Arthropoda	Insecta	Diptera	Tachinidae	Belvosia		diniamartinezae				Fleming & Woodley, 2023
Paratype	DHJPAR0003701	http://janzen.sas.upenn.edu			D.H. Janzen, W. Hallwachs & gusaneros	DHJPAR0003701	1		adult					pinned		ASBE044-06, 92-SRNP-439, BOLD:AAA1520														Belvosia diniamartinezae								Arthropoda	Insecta	Diptera	Tachinidae	Belvosia		diniamartinezae				Fleming & Woodley, 2023
Paratype	DHJPAR0003699	http://janzen.sas.upenn.edu			D.H. Janzen, W. Hallwachs & gusaneros	DHJPAR0003699	1		adult					pinned		ASBE042-06, 92-SRNP-976, BOLD:AAA1520														Belvosia diniamartinezae								Arthropoda	Insecta	Diptera	Tachinidae	Belvosia		diniamartinezae				Fleming & Woodley, 2023
Paratype	DHJPAR0003690	http://janzen.sas.upenn.edu			D.H. Janzen, W. Hallwachs & gusaneros	DHJPAR0003690	1		adult					pinned		ASBE033-06, 90-SRNP-1133, BOLD:AAA1520														Belvosia diniamartinezae								Arthropoda	Insecta	Diptera	Tachinidae	Belvosia		diniamartinezae				Fleming & Woodley, 2023
Paratype	DHJPAR0003689	http://janzen.sas.upenn.edu			D.H. Janzen, W. Hallwachs & gusaneros	DHJPAR0003689	1		adult					pinned		ASBE032-06, 90-SRNP-997, BOLD:AAA1520														Belvosia diniamartinezae								Arthropoda	Insecta	Diptera	Tachinidae	Belvosia		diniamartinezae				Fleming & Woodley, 2023
Paratype	DHJPAR0003685	http://janzen.sas.upenn.edu			D.H. Janzen, W. Hallwachs & gusaneros	DHJPAR0003685	1		adult					pinned		ASBE028-06, 89-SRNP-704, BOLD:AAA1520														Belvosia diniamartinezae								Arthropoda	Insecta	Diptera	Tachinidae	Belvosia		diniamartinezae				Fleming & Woodley, 2023
Paratype	DHJPAR0003682	http://janzen.sas.upenn.edu			D.H. Janzen, W. Hallwachs & gusaneros	DHJPAR0003682	1		adult					pinned		ASBE025-06, 86-SRNP-170.3, BOLD:AAA1520														Belvosia diniamartinezae								Arthropoda	Insecta	Diptera	Tachinidae	Belvosia		diniamartinezae				Fleming & Woodley, 2023
Paratype	DHJPAR0003680	http://janzen.sas.upenn.edu			D.H. Janzen, W. Hallwachs & gusaneros	DHJPAR0003680	1		adult					pinned		ASBE023-06, 86-SRNP-188.14, BOLD:AAA1520														Belvosia diniamartinezae								Arthropoda	Insecta	Diptera	Tachinidae	Belvosia		diniamartinezae				Fleming & Woodley, 2023
Paratype	DHJPAR0003679	http://janzen.sas.upenn.edu			D.H. Janzen, W. Hallwachs & gusaneros	DHJPAR0003679	1		adult					pinned		ASBE022-06, 85-SRNP-313, BOLD:AAA1520														Belvosia diniamartinezae								Arthropoda	Insecta	Diptera	Tachinidae	Belvosia		diniamartinezae				Fleming & Woodley, 2023
Paratype	DHJPAR0003677	http://janzen.sas.upenn.edu			D.H. Janzen, W. Hallwachs & gusaneros	DHJPAR0003677	1		adult					pinned		ASBE020-06, 85-SRNP-318, BOLD:AAA1520														Belvosia diniamartinezae								Arthropoda	Insecta	Diptera	Tachinidae	Belvosia		diniamartinezae				Fleming & Woodley, 2023
Paratype	DHJPAR0003676	http://janzen.sas.upenn.edu			D.H. Janzen, W. Hallwachs & gusaneros	DHJPAR0003676	1		adult					pinned		ASBE019-06, 85-SRNP-320a, BOLD:AAA1520														Belvosia diniamartinezae								Arthropoda	Insecta	Diptera	Tachinidae	Belvosia		diniamartinezae				Fleming & Woodley, 2023
Paratype	DHJPAR0003673	http://janzen.sas.upenn.edu			D.H. Janzen, W. Hallwachs & gusaneros	DHJPAR0003673	1		adult					pinned		ASBE016-06, 88-SRNP-382, BOLD:AAA1520														Belvosia diniamartinezae								Arthropoda	Insecta	Diptera	Tachinidae	Belvosia		diniamartinezae				Fleming & Woodley, 2023
Paratype	DHJPAR0003671	http://janzen.sas.upenn.edu			D.H. Janzen, W. Hallwachs & gusaneros	DHJPAR0003671	1		adult					pinned		ASBE014-06, 88-SRNP-134, BOLD:AAA1520														Belvosia diniamartinezae								Arthropoda	Insecta	Diptera	Tachinidae	Belvosia		diniamartinezae				Fleming & Woodley, 2023
Paratype	DHJPAR0003667	http://janzen.sas.upenn.edu			D.H. Janzen, W. Hallwachs & Daniel H. Janzen	DHJPAR0003667	1		adult					pinned		ASBE010-06, 84-SRNP-954, BOLD:AAA1520														Belvosia diniamartinezae								Arthropoda	Insecta	Diptera	Tachinidae	Belvosia		diniamartinezae				Fleming & Woodley, 2023
Paratype	DHJPAR0003665	http://janzen.sas.upenn.edu			D.H. Janzen, W. Hallwachs & Daniel H. Janzen	DHJPAR0003665	1		adult					pinned		ASBE008-06, 84-SRNP-677, BOLD:AAA1520														Belvosia diniamartinezae								Arthropoda	Insecta	Diptera	Tachinidae	Belvosia		diniamartinezae				Fleming & Woodley, 2023
Paratype	DHJPAR0003659	http://janzen.sas.upenn.edu			D.H. Janzen, W. Hallwachs & Daniel H. Janzen	DHJPAR0003659	1		adult					pinned		ASBE002-06, 79-SRNP-142,														Belvosia diniamartinezae								Arthropoda	Insecta	Diptera	Tachinidae	Belvosia		diniamartinezae				Fleming & Woodley, 2023
Paratype	DHJPAR0003656	http://janzen.sas.upenn.edu			D.H. Janzen, W. Hallwachs & Lucia Rios	DHJPAR0003656	1		adult					pinned		HCIC760-05, 00-SRNP-2612, BOLD:AAA1520														Belvosia diniamartinezae								Arthropoda	Insecta	Diptera	Tachinidae	Belvosia		diniamartinezae				Fleming & Woodley, 2023
Paratype	DHJPAR0003655	http://janzen.sas.upenn.edu			D.H. Janzen, W. Hallwachs & Lucia Rios	DHJPAR0003655	1		adult					pinned		HCIC759-05, 00-SRNP-2660, BOLD:AAA1520														Belvosia diniamartinezae								Arthropoda	Insecta	Diptera	Tachinidae	Belvosia		diniamartinezae				Fleming & Woodley, 2023
Paratype	DHJPAR0001103	http://janzen.sas.upenn.edu			D.H. Janzen, W. Hallwachs & Manuel Pereira	DHJPAR0001103	1		adult					pinned		HCIC001-04, 03-SRNP-30112, BOLD:AAA1520														Belvosia diniamartinezae								Arthropoda	Insecta	Diptera	Tachinidae	Belvosia		diniamartinezae				Fleming & Woodley, 2023
Paratype	DHJPAR0003653	http://janzen.sas.upenn.edu			D.H. Janzen, W. Hallwachs & Lucia Rios	DHJPAR0003653	1		adult					pinned		HCIC757-05, 00-SRNP-2662, BOLD:AAA1520														Belvosia diniamartinezae								Arthropoda	Insecta	Diptera	Tachinidae	Belvosia		diniamartinezae				Fleming & Woodley, 2023
Paratype	DHJPAR0003652	http://janzen.sas.upenn.edu			D.H. Janzen, W. Hallwachs & Lucia Rios	DHJPAR0003652	1		adult					pinned		HCIC756-05, 00-SRNP-2647, BOLD:AAA1520														Belvosia diniamartinezae								Arthropoda	Insecta	Diptera	Tachinidae	Belvosia		diniamartinezae				Fleming & Woodley, 2023
Paratype	DHJPAR0003650	http://janzen.sas.upenn.edu			D.H. Janzen, W. Hallwachs & Lucia Rios	DHJPAR0003650	1		adult					pinned		HCIC754-05, 00-SRNP-2635, BOLD:AAA1520														Belvosia diniamartinezae								Arthropoda	Insecta	Diptera	Tachinidae	Belvosia		diniamartinezae				Fleming & Woodley, 2023
Paratype	DHJPAR0003649	http://janzen.sas.upenn.edu			D.H. Janzen, W. Hallwachs & Lucia Rios	DHJPAR0003649	1		adult					pinned		HCIC753-05, 00-SRNP-2627, BOLD:AAA1520														Belvosia diniamartinezae								Arthropoda	Insecta	Diptera	Tachinidae	Belvosia		diniamartinezae				Fleming & Woodley, 2023
Paratype	DHJPAR0003648	http://janzen.sas.upenn.edu			D.H. Janzen, W. Hallwachs & Lucia Rios	DHJPAR0003648	1		adult					pinned		HCIC752-05, 00-SRNP-2624, BOLD:AAA1520														Belvosia diniamartinezae								Arthropoda	Insecta	Diptera	Tachinidae	Belvosia		diniamartinezae				Fleming & Woodley, 2023
Paratype	DHJPAR0003647	http://janzen.sas.upenn.edu			D.H. Janzen, W. Hallwachs & Lucia Rios	DHJPAR0003647	1		adult					pinned		HCIC751-05, 00-SRNP-2645, BOLD:AAA1520														Belvosia diniamartinezae								Arthropoda	Insecta	Diptera	Tachinidae	Belvosia		diniamartinezae				Fleming & Woodley, 2023
Paratype	DHJPAR0003633	http://janzen.sas.upenn.edu			D.H. Janzen, W. Hallwachs & Petrona Rios	DHJPAR0003633	1		adult					pinned		HCIC737-05, 05-SRNP-31384, BOLD:AAA1520														Belvosia diniamartinezae								Arthropoda	Insecta	Diptera	Tachinidae	Belvosia		diniamartinezae				Fleming & Woodley, 2023
Paratype	DHJPAR0003629	http://janzen.sas.upenn.edu			D.H. Janzen, W. Hallwachs & Petrona Rios	DHJPAR0003629	1		adult					pinned		HCIC733-05, 05-SRNP-31314, BOLD:AAA1520														Belvosia diniamartinezae								Arthropoda	Insecta	Diptera	Tachinidae	Belvosia		diniamartinezae				Fleming & Woodley, 2023
Paratype	DHJPAR0003628	http://janzen.sas.upenn.edu			D.H. Janzen, W. Hallwachs & Petrona Rios	DHJPAR0003628	1		adult					pinned		HCIC732-05, 05-SRNP-31313, BOLD:AAA1520														Belvosia diniamartinezae								Arthropoda	Insecta	Diptera	Tachinidae	Belvosia		diniamartinezae				Fleming & Woodley, 2023
Paratype	DHJPAR0003624	http://janzen.sas.upenn.edu			D.H. Janzen, W. Hallwachs & Manuel Rios	DHJPAR0003624	1		adult					pinned		HCIC728-05, 05-SRNP-31307, BOLD:AAA1520														Belvosia diniamartinezae								Arthropoda	Insecta	Diptera	Tachinidae	Belvosia		diniamartinezae				Fleming & Woodley, 2023
Paratype	DHJPAR0003602	http://janzen.sas.upenn.edu			D.H. Janzen, W. Hallwachs & Petrona Rios	DHJPAR0003602	1		adult					pinned		HCIC706-05, 05-SRNP-30975, BOLD:AAA1520														Belvosia diniamartinezae								Arthropoda	Insecta	Diptera	Tachinidae	Belvosia		diniamartinezae				Fleming & Woodley, 2023
Paratype	DHJPAR0002152	http://janzen.sas.upenn.edu			D.H. Janzen, W. Hallwachs & gusaneros	DHJPAR0002152	1		adult					pinned		HCIC667-05, 94-SRNP-9846, BOLD:AAA1520														Belvosia diniamartinezae								Arthropoda	Insecta	Diptera	Tachinidae	Belvosia		diniamartinezae				Fleming & Woodley, 2023
Paratype	DHJPAR0002141	http://janzen.sas.upenn.edu			D.H. Janzen, W. Hallwachs & gusaneros	DHJPAR0002141	1		adult					pinned		HCIC656-05, 94-SRNP-891, BOLD:AAA1520														Belvosia diniamartinezae								Arthropoda	Insecta	Diptera	Tachinidae	Belvosia		diniamartinezae				Fleming & Woodley, 2023
Paratype	DHJPAR0002132	http://janzen.sas.upenn.edu			D.H. Janzen, W. Hallwachs & gusaneros	DHJPAR0002132	1		adult					pinned		HCIC647-05, 97-SRNP-2529, BOLD:AAA1520														Belvosia diniamartinezae								Arthropoda	Insecta	Diptera	Tachinidae	Belvosia		diniamartinezae				Fleming & Woodley, 2023
Paratype	DHJPAR0002103	http://janzen.sas.upenn.edu			D.H. Janzen, W. Hallwachs & Manuel Pereira	DHJPAR0002103	1		adult					pinned		HCIC618-05, 98-SRNP-12218, BOLD:AAA1520														Belvosia diniamartinezae								Arthropoda	Insecta	Diptera	Tachinidae	Belvosia		diniamartinezae				Fleming & Woodley, 2023
Paratype	DHJPAR0002101	http://janzen.sas.upenn.edu			D.H. Janzen, W. Hallwachs & Manuel Pereira	DHJPAR0002101	1		adult					pinned		HCIC616-05, 98-SRNP-9071, BOLD:AAA1520														Belvosia diniamartinezae								Arthropoda	Insecta	Diptera	Tachinidae	Belvosia		diniamartinezae				Fleming & Woodley, 2023
Paratype	DHJPAR0002093	http://janzen.sas.upenn.edu			D.H. Janzen, W. Hallwachs & gusaneros	DHJPAR0002093	1		adult					pinned		HCIC608-05, 00-SRNP-7208,														Belvosia diniamartinezae								Arthropoda	Insecta	Diptera	Tachinidae	Belvosia		diniamartinezae				Fleming & Woodley, 2023
Paratype	DHJPAR0002087	http://janzen.sas.upenn.edu			D.H. Janzen, W. Hallwachs & Carolina Cano	DHJPAR0002087	1		adult					pinned		HCIC602-05, 00-SRNP-20928, BOLD:AAA1520														Belvosia diniamartinezae								Arthropoda	Insecta	Diptera	Tachinidae	Belvosia		diniamartinezae				Fleming & Woodley, 2023
Paratype	DHJPAR0002080	http://janzen.sas.upenn.edu			D.H. Janzen, W. Hallwachs & gusaneros	DHJPAR0002080	1		adult					pinned		HCIC595-05, 01-SRNP-12445, BOLD:AAA1520														Belvosia diniamartinezae								Arthropoda	Insecta	Diptera	Tachinidae	Belvosia		diniamartinezae				Fleming & Woodley, 2023
Paratype	DHJPAR0002079	http://janzen.sas.upenn.edu			D.H. Janzen, W. Hallwachs & gusaneros	DHJPAR0002079	1		adult					pinned		HCIC594-05, 02-SRNP-10234, BOLD:AAA1520														Belvosia diniamartinezae								Arthropoda	Insecta	Diptera	Tachinidae	Belvosia		diniamartinezae				Fleming & Woodley, 2023
Paratype	DHJPAR0002077	http://janzen.sas.upenn.edu			D.H. Janzen, W. Hallwachs & Dunia Garcia	DHJPAR0002077	1		adult					pinned		HCIC592-05, 02-SRNP-15105, BOLD:AAA1520														Belvosia diniamartinezae								Arthropoda	Insecta	Diptera	Tachinidae	Belvosia		diniamartinezae				Fleming & Woodley, 2023
Paratype	DHJPAR0002067	http://janzen.sas.upenn.edu			D.H. Janzen, W. Hallwachs & Manuel Pereira	DHJPAR0002067	1		adult					pinned		HCIC582-05, 02-SRNP-15371, BOLD:AAA1520														Belvosia diniamartinezae								Arthropoda	Insecta	Diptera	Tachinidae	Belvosia		diniamartinezae				Fleming & Woodley, 2023
Paratype	DHJPAR0002065	http://janzen.sas.upenn.edu			D.H. Janzen, W. Hallwachs & Dunia Garcia	DHJPAR0002065	1		adult					pinned		HCIC580-05, 02-SRNP-15377, BOLD:AAA1520														Belvosia diniamartinezae								Arthropoda	Insecta	Diptera	Tachinidae	Belvosia		diniamartinezae				Fleming & Woodley, 2023
Paratype	DHJPAR0002057	http://janzen.sas.upenn.edu			D.H. Janzen, W. Hallwachs & Elieth Cantillano	DHJPAR0002057	1		adult					pinned		HCIC573-05, 02-SRNP-33029,														Belvosia diniamartinezae								Arthropoda	Insecta	Diptera	Tachinidae	Belvosia		diniamartinezae				Fleming & Woodley, 2023
Paratype	DHJPAR0002056	http://janzen.sas.upenn.edu			D.H. Janzen, W. Hallwachs & Roster Moraga	DHJPAR0002056	1		adult					pinned		HCIC572-05, 03-SRNP-2787, BOLD:AAA1520														Belvosia diniamartinezae								Arthropoda	Insecta	Diptera	Tachinidae	Belvosia		diniamartinezae				Fleming & Woodley, 2023
Paratype	DHJPAR0002054	http://janzen.sas.upenn.edu			D.H. Janzen, W. Hallwachs & Lucia Rios	DHJPAR0002054	1		adult					pinned		HCIC570-05, 03-SRNP-2806, BOLD:AAA1520														Belvosia diniamartinezae								Arthropoda	Insecta	Diptera	Tachinidae	Belvosia		diniamartinezae				Fleming & Woodley, 2023
Paratype	DHJPAR0002053	http://janzen.sas.upenn.edu			D.H. Janzen, W. Hallwachs & Elieth Cantillano	DHJPAR0002053	1		adult					pinned		HCIC569-05, 03-SRNP-2808, BOLD:AAA1520														Belvosia diniamartinezae								Arthropoda	Insecta	Diptera	Tachinidae	Belvosia		diniamartinezae				Fleming & Woodley, 2023
Paratype	DHJPAR0002047	http://janzen.sas.upenn.edu			D.H. Janzen, W. Hallwachs & Minor Carmona	DHJPAR0002047	1		adult					pinned		HCIC563-05, 05-SRNP-41089, BOLD:AAA1520														Belvosia diniamartinezae								Arthropoda	Insecta	Diptera	Tachinidae	Belvosia		diniamartinezae				Fleming & Woodley, 2023
Paratype	DHJPAR0002046	http://janzen.sas.upenn.edu			D.H. Janzen, W. Hallwachs & Roster Moraga	DHJPAR0002046	1		adult					pinned		HCIC562-05, 05-SRNP-21163, BOLD:AAA1520														Belvosia diniamartinezae								Arthropoda	Insecta	Diptera	Tachinidae	Belvosia		diniamartinezae				Fleming & Woodley, 2023
Paratype	DHJPAR0002018	http://janzen.sas.upenn.edu			D.H. Janzen, W. Hallwachs & Roster Moraga	DHJPAR0002018	1		adult					pinned		HCIC534-05, 01-SRNP-11783, BOLD:AAA1520														Belvosia diniamartinezae								Arthropoda	Insecta	Diptera	Tachinidae	Belvosia		diniamartinezae				Fleming & Woodley, 2023
Paratype	DHJPAR0001826	http://janzen.sas.upenn.edu			D.H. Janzen, W. Hallwachs & gusaneros	DHJPAR0001826	1		adult					pinned		HCIC342-05, 02-SRNP-10040, BOLD:AAA1520														Belvosia diniamartinezae								Arthropoda	Insecta	Diptera	Tachinidae	Belvosia		diniamartinezae				Fleming & Woodley, 2023
Paratype	DHJPAR0001823	http://janzen.sas.upenn.edu			D.H. Janzen, W. Hallwachs & Dunia Garcia	DHJPAR0001823	1		adult					pinned		HCIC339-05, 02-SRNP-15558, BOLD:AAA1520														Belvosia diniamartinezae								Arthropoda	Insecta	Diptera	Tachinidae	Belvosia		diniamartinezae				Fleming & Woodley, 2023
Paratype	DHJPAR0001820	http://janzen.sas.upenn.edu			D.H. Janzen, W. Hallwachs & Guillermo Pereira	DHJPAR0001820	1		adult					pinned		HCIC336-05, 02-SRNP-16490,														Belvosia diniamartinezae								Arthropoda	Insecta	Diptera	Tachinidae	Belvosia		diniamartinezae				Fleming & Woodley, 2023
Paratype	DHJPAR0001816	http://janzen.sas.upenn.edu			D.H. Janzen, W. Hallwachs & Manuel Pereira	DHJPAR0001816	1		adult					pinned		HCIC332-05, 02-SRNP-27725, BOLD:AAA1520														Belvosia diniamartinezae								Arthropoda	Insecta	Diptera	Tachinidae	Belvosia		diniamartinezae				Fleming & Woodley, 2023
Paratype	DHJPAR0001815	http://janzen.sas.upenn.edu			D.H. Janzen, W. Hallwachs & Dunia Garcia	DHJPAR0001815	1		adult					pinned		HCIC331-05, 02-SRNP-29008, BOLD:AAA1520														Belvosia diniamartinezae								Arthropoda	Insecta	Diptera	Tachinidae	Belvosia		diniamartinezae				Fleming & Woodley, 2023
Paratype	DHJPAR0001806	http://janzen.sas.upenn.edu			D.H. Janzen, W. Hallwachs & Minor Carmona	DHJPAR0001806	1		adult					pinned		HCIC322-05, 03-SRNP-12007.1, BOLD:AAA1520														Belvosia diniamartinezae								Arthropoda	Insecta	Diptera	Tachinidae	Belvosia		diniamartinezae				Fleming & Woodley, 2023
Paratype	DHJPAR0001800	http://janzen.sas.upenn.edu			D.H. Janzen, W. Hallwachs & Calixto Moraga	DHJPAR0001800	1		adult					pinned		HCIC316-05, 04-SRNP-56934, BOLD:AAA1520														Belvosia diniamartinezae								Arthropoda	Insecta	Diptera	Tachinidae	Belvosia		diniamartinezae				Fleming & Woodley, 2023
Paratype	DHJPAR0001799	http://janzen.sas.upenn.edu			D.H. Janzen, W. Hallwachs & Calixto Moraga	DHJPAR0001799	1		adult					pinned		HCIC315-05, 05-SRNP-30054, BOLD:AAA1520														Belvosia diniamartinezae								Arthropoda	Insecta	Diptera	Tachinidae	Belvosia		diniamartinezae				Fleming & Woodley, 2023
Paratype	DHJPAR0001735	http://janzen.sas.upenn.edu			D.H. Janzen, W. Hallwachs & gusaneros	DHJPAR0001735	1		adult					pinned		HCIC253-05, 99-SRNP-7440, BOLD:AAA1520														Belvosia diniamartinezae								Arthropoda	Insecta	Diptera	Tachinidae	Belvosia		diniamartinezae				Fleming & Woodley, 2023
Paratype	DHJPAR0001734	http://janzen.sas.upenn.edu			D.H. Janzen, W. Hallwachs & gusaneros	DHJPAR0001734	1		adult					pinned		HCIC252-05, 99-SRNP-7441, BOLD:AAA1520														Belvosia diniamartinezae								Arthropoda	Insecta	Diptera	Tachinidae	Belvosia		diniamartinezae				Fleming & Woodley, 2023
Paratype	DHJPAR0001732	http://janzen.sas.upenn.edu			D.H. Janzen, W. Hallwachs & gusaneros	DHJPAR0001732	1		adult					pinned		HCIC250-05, 99-SRNP-8401, BOLD:AAA1520														Belvosia diniamartinezae								Arthropoda	Insecta	Diptera	Tachinidae	Belvosia		diniamartinezae				Fleming & Woodley, 2023
Paratype	DHJPAR0001731	http://janzen.sas.upenn.edu			D.H. Janzen, W. Hallwachs & gusaneros	DHJPAR0001731	1		adult					pinned		HCIC249-05, 99-SRNP-8567, BOLD:AAA1520														Belvosia diniamartinezae								Arthropoda	Insecta	Diptera	Tachinidae	Belvosia		diniamartinezae				Fleming & Woodley, 2023
Paratype	DHJPAR0001728	http://janzen.sas.upenn.edu			D.H. Janzen, W. Hallwachs & gusaneros	DHJPAR0001728	1		adult					pinned		HCIC246-05, 00-SRNP-7339, BOLD:AAA1520														Belvosia diniamartinezae								Arthropoda	Insecta	Diptera	Tachinidae	Belvosia		diniamartinezae				Fleming & Woodley, 2023
Paratype	DHJPAR0001726	http://janzen.sas.upenn.edu			D.H. Janzen, W. Hallwachs & gusaneros	DHJPAR0001726	1		adult					pinned		HCIC244-05, 00-SRNP-7611, BOLD:AAA1520														Belvosia diniamartinezae								Arthropoda	Insecta	Diptera	Tachinidae	Belvosia		diniamartinezae				Fleming & Woodley, 2023
Paratype	DHJPAR0001723	http://janzen.sas.upenn.edu			D.H. Janzen, W. Hallwachs & gusaneros	DHJPAR0001723	1		adult					pinned		HCIC241-05, 01-SRNP-12444, BOLD:AAA1520														Belvosia diniamartinezae								Arthropoda	Insecta	Diptera	Tachinidae	Belvosia		diniamartinezae				Fleming & Woodley, 2023
Paratype	DHJPAR0001722	http://janzen.sas.upenn.edu			D.H. Janzen, W. Hallwachs & gusaneros	DHJPAR0001722	1		adult					pinned		HCIC240-05, 01-SRNP-12446, BOLD:AAA1520														Belvosia diniamartinezae								Arthropoda	Insecta	Diptera	Tachinidae	Belvosia		diniamartinezae				Fleming & Woodley, 2023
Paratype	DHJPAR0001721	http://janzen.sas.upenn.edu			D.H. Janzen, W. Hallwachs & gusaneros	DHJPAR0001721	1		adult					pinned		HCIC239-05, 01-SRNP-12483, BOLD:AAA1520														Belvosia diniamartinezae								Arthropoda	Insecta	Diptera	Tachinidae	Belvosia		diniamartinezae				Fleming & Woodley, 2023
Paratype	DHJPAR0001720	http://janzen.sas.upenn.edu			D.H. Janzen, W. Hallwachs & gusaneros	DHJPAR0001720	1		adult					pinned		HCIC238-05, 01-SRNP-12492, BOLD:AAA1520														Belvosia diniamartinezae								Arthropoda	Insecta	Diptera	Tachinidae	Belvosia		diniamartinezae				Fleming & Woodley, 2023
Paratype	DHJPAR0001271	http://janzen.sas.upenn.edu			D.H. Janzen, W. Hallwachs & Elieth Cantillano	DHJPAR0001271	1		adult					pinned		HCIC187-05, 03-SRNP-2813, BOLD:AAA1520														Belvosia diniamartinezae								Arthropoda	Insecta	Diptera	Tachinidae	Belvosia		diniamartinezae				Fleming & Woodley, 2023
Holotype	DHJPAR0003654	http://janzen.sas.upenn.edu			D.H. Janzen, W. Hallwachs & Lucia Rios	DHJPAR0003654	1		adult					pinned		HCIC758-05, 00-SRNP-2670, BOLD:AAA1520														Belvosia diniamartinezae								Arthropoda	Insecta	Diptera	Tachinidae	Belvosia		diniamartinezae				Fleming & Woodley, 2023
[truncated: 105 more columns]

## Sheet: B. duniagarciae
typeStatus	catalogNumber	occurrenceDetails	occurrenceRemarks	recordNumber	recordedBy	individualID	individualCount	sex	lifeStage	reproductiveCondition	behavior	establishmentMeans	occurrenceStatus	preparations	disposition	otherCatalogNumbers	previousIdentifications	associatedMedia	associatedReferences	associatedOccurrences	associatedSequences	taxonID	scientificNameID	acceptedNameUsageID	parentNameUsageID	originalNameUsageID	nameAccordingToID	namePublishedInID	taxonConceptID	scientificName	acceptedNameUsage	parentNameUsage	originalNameUsage	nameAccordingTo	namePublishedIn	higherClassification	kingdom	phylum	class	order	family	genus	subgenus	specificEpithet	infraspecificEpithet	taxonRank	verbatimTaxonRank	scientificNameAuthorship	vernacularName
Paratype	DHJPAR0067541	http://janzen.sas.upenn.edu			D.H. Janzen, W. Hallwachs	DHJPAR0067541	1		adult					pinned		ACGBA13487-21, 20-SRNP-21007, BOLD:AAA1520														Belvosia duniagarciae								Arthropoda	Insecta	Diptera	Tachinidae	Belvosia		duniagarciae				Fleming & Woodley, 2023
Paratype	DHJPAR0067540	http://janzen.sas.upenn.edu			D.H. Janzen, W. Hallwachs	DHJPAR0067540	1		adult					pinned		ACGBA13486-21, 20-SRNP-20972, BOLD:AAA1520														Belvosia duniagarciae								Arthropoda	Insecta	Diptera	Tachinidae	Belvosia		duniagarciae				Fleming & Woodley, 2023
Paratype	DHJPAR0067530	http://janzen.sas.upenn.edu			D.H. Janzen, W. Hallwachs	DHJPAR0067530	1		adult					pinned		ACGBA13476-21, 20-SRNP-21125, BOLD:AAA1520														Belvosia duniagarciae								Arthropoda	Insecta	Diptera	Tachinidae	Belvosia		duniagarciae				Fleming & Woodley, 2023
Paratype	DHJPAR0067475	http://janzen.sas.upenn.edu			D.H. Janzen, W. Hallwachs	DHJPAR0067475	1		adult					pinned		ACGBA13421-21, 21-SRNP-20530, BOLD:AAA1520														Belvosia duniagarciae								Arthropoda	Insecta	Diptera	Tachinidae	Belvosia		duniagarciae				Fleming & Woodley, 2023
Paratype	DHJPAR0067467	http://janzen.sas.upenn.edu			D.H. Janzen, W. Hallwachs	DHJPAR0067467	1		adult					pinned		ACGBA13413-21, 21-SRNP-20105, BOLD:AAA1520														Belvosia duniagarciae								Arthropoda	Insecta	Diptera	Tachinidae	Belvosia		duniagarciae				Fleming & Woodley, 2023
Paratype	DHJPAR0067896	http://janzen.sas.upenn.edu			D.H. Janzen, W. Hallwachs	DHJPAR0067896	1		adult					pinned		ACGBA13082-21, 20-SRNP-90962, BOLD:AAA1520														Belvosia duniagarciae								Arthropoda	Insecta	Diptera	Tachinidae	Belvosia		duniagarciae				Fleming & Woodley, 2023
Paratype	DHJPAR0065498	http://janzen.sas.upenn.edu			D.H. Janzen, W. Hallwachs & Keiner Aragon	DHJPAR0065498	1		adult					pinned		ACGBA12223-21, 20-SRNP-45990, BOLD:AAA1520														Belvosia duniagarciae								Arthropoda	Insecta	Diptera	Tachinidae	Belvosia		duniagarciae				Fleming & Woodley, 2023
Paratype	DHJPAR0065714	http://janzen.sas.upenn.edu			D.H. Janzen, W. Hallwachs & Cirilo Umana	DHJPAR0065714	1		adult					pinned		ACGBA12154-21, 19-SRNP-76414, BOLD:AAA1520														Belvosia duniagarciae								Arthropoda	Insecta	Diptera	Tachinidae	Belvosia		duniagarciae				Fleming & Woodley, 2023
Paratype	DHJPAR0065648	http://janzen.sas.upenn.edu			D.H. Janzen, W. Hallwachs & Minor Carmona	DHJPAR0065648	1		adult					pinned		ACGBA12088-21, 19-SRNP-28459, BOLD:AAA1520														Belvosia duniagarciae								Arthropoda	Insecta	Diptera	Tachinidae	Belvosia		duniagarciae				Fleming & Woodley, 2023
Paratype	DHJPAR0065889	http://janzen.sas.upenn.edu			D.H. Janzen, W. Hallwachs & Pablo Umana Calderon	DHJPAR0065889	1		adult					pinned		ACGBA11949-21, 20-SRNP-40261, BOLD:AAA1520														Belvosia duniagarciae								Arthropoda	Insecta	Diptera	Tachinidae	Belvosia		duniagarciae				Fleming & Woodley, 2023
Paratype	DHJPAR0065831	http://janzen.sas.upenn.edu			D.H. Janzen, W. Hallwachs & Manuel Rios	DHJPAR0065831	1		adult					pinned		ACGBA11891-21, 19-SRNP-31939, BOLD:AAA1520														Belvosia duniagarciae								Arthropoda	Insecta	Diptera	Tachinidae	Belvosia		duniagarciae				Fleming & Woodley, 2023
Paratype	DHJPAR0065444	http://janzen.sas.upenn.edu			D.H. Janzen, W. Hallwachs & Freddy Quesada	DHJPAR0065444	1		adult					pinned		ACGBA11884-21, 20-SRNP-30878, BOLD:AAA1520														Belvosia duniagarciae								Arthropoda	Insecta	Diptera	Tachinidae	Belvosia		duniagarciae				Fleming & Woodley, 2023
Paratype	DHJPAR0064922	http://janzen.sas.upenn.edu			D.H. Janzen, W. Hallwachs	DHJPAR0064922	1		adult					pinned		ACGBA11079-20, DHJPAR0064922, BOLD:AAA1520														Belvosia duniagarciae								Arthropoda	Insecta	Diptera	Tachinidae	Belvosia		duniagarciae				Fleming & Woodley, 2023
Paratype	DHJPAR0063534	http://janzen.sas.upenn.edu			D.H. Janzen, W. Hallwachs & Minor Carmona	DHJPAR0063534	1		adult					pinned		ACGBA9786-19, 18-SRNP-81007, BOLD:AAA1520														Belvosia duniagarciae								Arthropoda	Insecta	Diptera	Tachinidae	Belvosia		duniagarciae				Fleming & Woodley, 2023
Paratype	DHJPAR0063532	http://janzen.sas.upenn.edu			D.H. Janzen, W. Hallwachs & Lucia Rios	DHJPAR0063532	1		adult					pinned		ACGBA9784-19, 18-SRNP-20911, BOLD:AAA1520														Belvosia duniagarciae								Arthropoda	Insecta	Diptera	Tachinidae	Belvosia		duniagarciae				Fleming & Woodley, 2023
Paratype	DHJPAR0063265	http://janzen.sas.upenn.edu			D.H. Janzen, W. Hallwachs & Calixto Moraga	DHJPAR0063265	1		adult					pinned		BLPDF1041-19, 18-SRNP-31616, BOLD:AAA1520														Belvosia duniagarciae								Arthropoda	Insecta	Diptera	Tachinidae	Belvosia		duniagarciae				Fleming & Woodley, 2023
Paratype	DHJPAR0062849	http://janzen.sas.upenn.edu			D.H. Janzen, W. Hallwachs & Carolina Cano	DHJPAR0062849	1		adult					pinned		ACGBA9183-18, 18-SRNP-826, BOLD:AAA1520														Belvosia duniagarciae								Arthropoda	Insecta	Diptera	Tachinidae	Belvosia		duniagarciae				Fleming & Woodley, 2023
Paratype	DHJPAR0062816	http://janzen.sas.upenn.edu			D.H. Janzen, W. Hallwachs & Anabelle Cordoba	DHJPAR0062816	1		adult					pinned		ACGBA9150-18, 18-SRNP-26144, BOLD:AAA1520														Belvosia duniagarciae								Arthropoda	Insecta	Diptera	Tachinidae	Belvosia		duniagarciae				Fleming & Woodley, 2023
Paratype	DHJPAR0062213	http://janzen.sas.upenn.edu			D.H. Janzen, W. Hallwachs & Lucia Rios	DHJPAR0062213	1		adult					pinned		ACGBA8517-18, 17-SRNP-21603, BOLD:AAA1520														Belvosia duniagarciae								Arthropoda	Insecta	Diptera	Tachinidae	Belvosia		duniagarciae				Fleming & Woodley, 2023
Paratype	DHJPAR0061269	http://janzen.sas.upenn.edu			D.H. Janzen, W. Hallwachs & Lucia Rios	DHJPAR0061269	1		adult					pinned		ACGBA7652-17, 17-SRNP-20672, BOLD:AAA1520														Belvosia duniagarciae								Arthropoda	Insecta	Diptera	Tachinidae	Belvosia		duniagarciae				Fleming & Woodley, 2023
Paratype	DHJPAR0060695	http://janzen.sas.upenn.edu			D.H. Janzen, W. Hallwachs & Roster Moraga	DHJPAR0060695	1		adult					pinned		ACGBA7116-17, 17-SRNP-20699, BOLD:AAA1520														Belvosia duniagarciae								Arthropoda	Insecta	Diptera	Tachinidae	Belvosia		duniagarciae				Fleming & Woodley, 2023
Paratype	DHJPAR0060689	http://janzen.sas.upenn.edu			D.H. Janzen, W. Hallwachs & Freddy Quesada	DHJPAR0060689	1		adult					pinned		ACGBA7110-17, 17-SRNP-30475, BOLD:AAA1520														Belvosia duniagarciae								Arthropoda	Insecta	Diptera	Tachinidae	Belvosia		duniagarciae				Fleming & Woodley, 2023
Paratype	DHJPAR0059784	http://janzen.sas.upenn.edu			D.H. Janzen, W. Hallwachs & Pablo Umana Calderon	DHJPAR0059784	1		adult					pinned		ACGBA6205-16, 16-SRNP-40564, BOLD:AAA1520														Belvosia duniagarciae								Arthropoda	Insecta	Diptera	Tachinidae	Belvosia		duniagarciae				Fleming & Woodley, 2023
Paratype	DHJPAR0059782	http://janzen.sas.upenn.edu			D.H. Janzen, W. Hallwachs & Anabelle Cordoba	DHJPAR0059782	1		adult					pinned		ACGBA6203-16, 16-SRNP-27181, BOLD:AAA1520														Belvosia duniagarciae								Arthropoda	Insecta	Diptera	Tachinidae	Belvosia		duniagarciae				Fleming & Woodley, 2023
Paratype	DHJPAR0059504	http://janzen.sas.upenn.edu			D.H. Janzen, W. Hallwachs & Anabelle Cordoba	DHJPAR0059504	1		adult					pinned		ACGBA5921-16, 16-SRNP-27081, BOLD:AAA1520														Belvosia duniagarciae								Arthropoda	Insecta	Diptera	Tachinidae	Belvosia		duniagarciae				Fleming & Woodley, 2023
Paratype	DHJPAR0059502	http://janzen.sas.upenn.edu			D.H. Janzen, W. Hallwachs & Minor Carmona	DHJPAR0059502	1		adult					pinned		ACGBA5919-16, 16-SRNP-80505, BOLD:AAA1520														Belvosia duniagarciae								Arthropoda	Insecta	Diptera	Tachinidae	Belvosia		duniagarciae				Fleming & Woodley, 2023
Paratype	DHJPAR0059088	http://janzen.sas.upenn.edu			D.H. Janzen, W. Hallwachs & Osvaldo Espinoza	DHJPAR0059088	1		adult					pinned		ACGBA5505-16, 16-SRNP-409, BOLD:AAA1520														Belvosia duniagarciae								Arthropoda	Insecta	Diptera	Tachinidae	Belvosia		duniagarciae				Fleming & Woodley, 2023
Paratype	DHJPAR0059087	http://janzen.sas.upenn.edu			D.H. Janzen, W. Hallwachs & Manuel Rios	DHJPAR0059087	1		adult					pinned		ACGBA5504-16, 16-SRNP-30082, BOLD:AAA1520														Belvosia duniagarciae								Arthropoda	Insecta	Diptera	Tachinidae	Belvosia		duniagarciae				Fleming & Woodley, 2023
Paratype	DHJPAR0059085	http://janzen.sas.upenn.edu			D.H. Janzen, W. Hallwachs & Angel Hernandez	DHJPAR0059085	1		adult					pinned		ACGBA5502-16, 16-SRNP-26250, BOLD:AAA1520														Belvosia duniagarciae								Arthropoda	Insecta	Diptera	Tachinidae	Belvosia		duniagarciae				Fleming & Woodley, 2023
Paratype	DHJPAR0058296	http://janzen.sas.upenn.edu			D.H. Janzen, W. Hallwachs & Ricardo Calero	DHJPAR0058296	1		adult					pinned		MHMYN7896-16, 15-SRNP-72342, BOLD:AAA1520														Belvosia duniagarciae								Arthropoda	Insecta	Diptera	Tachinidae	Belvosia		duniagarciae				Fleming & Woodley, 2023
Paratype	DHJPAR0058291	http://janzen.sas.upenn.edu			D.H. Janzen, W. Hallwachs & Pablo Umana Calderon	DHJPAR0058291	1		adult					pinned		MHMYN7891-16, 15-SRNP-41661, BOLD:AAA1520														Belvosia duniagarciae								Arthropoda	Insecta	Diptera	Tachinidae	Belvosia		duniagarciae				Fleming & Woodley, 2023
Paratype	DHJPAR0057949	http://janzen.sas.upenn.edu			D.H. Janzen, W. Hallwachs & Keiner Aragon	DHJPAR0057949	1		adult					pinned		MHMYK10649-15, 15-SRNP-46125, BOLD:AAA1520														Belvosia duniagarciae								Arthropoda	Insecta	Diptera	Tachinidae	Belvosia		duniagarciae				Fleming & Woodley, 2023
Paratype	DHJPAR0057873	http://janzen.sas.upenn.edu			D.H. Janzen, W. Hallwachs & Freddy Quesada	DHJPAR0057873	1		adult					pinned		MHMYK10573-15, 15-SRNP-31083, BOLD:AAA1520														Belvosia duniagarciae								Arthropoda	Insecta	Diptera	Tachinidae	Belvosia		duniagarciae				Fleming & Woodley, 2023
Paratype	DHJPAR0057590	http://janzen.sas.upenn.edu			D.H. Janzen, W. Hallwachs & Anabelle Cordoba	DHJPAR0057590	1		adult					pinned		ASTAX002-15, 15-SRNP-40496, BOLD:AAA1520														Belvosia duniagarciae								Arthropoda	Insecta	Diptera	Tachinidae	Belvosia		duniagarciae				Fleming & Woodley, 2023
Paratype	DHJPAR0057554	http://janzen.sas.upenn.edu			D.H. Janzen, W. Hallwachs & Gloria Sihezar	DHJPAR0057554	1		adult					pinned		ACGBA5464-15, 15-SRNP-198, BOLD:AAA1520														Belvosia duniagarciae								Arthropoda	Insecta	Diptera	Tachinidae	Belvosia		duniagarciae				Fleming & Woodley, 2023
Paratype	DHJPAR0055402	http://janzen.sas.upenn.edu			D.H. Janzen, W. Hallwachs & Dinia Martinez	DHJPAR0055402	1		adult					pinned		ASHYH1949-14, 14-SRNP-70363, BOLD:AAA1520														Belvosia duniagarciae								Arthropoda	Insecta	Diptera	Tachinidae	Belvosia		duniagarciae				Fleming & Woodley, 2023
Paratype	DHJPAR0054968	http://janzen.sas.upenn.edu			D.H. Janzen, W. Hallwachs & Osvaldo Espinoza	DHJPAR0054968	1		adult					pinned		ASHYH1515-14, 14-SRNP-687, BOLD:AAA1520														Belvosia duniagarciae								Arthropoda	Insecta	Diptera	Tachinidae	Belvosia		duniagarciae				Fleming & Woodley, 2023
Paratype	DHJPAR0053976	http://janzen.sas.upenn.edu			D.H. Janzen, W. Hallwachs & Pablo Umana Calderon	DHJPAR0053976	1		adult					pinned		ASHYD3144-14, 13-SRNP-44448, BOLD:AAA1520														Belvosia duniagarciae								Arthropoda	Insecta	Diptera	Tachinidae	Belvosia		duniagarciae				Fleming & Woodley, 2023
Paratype	DHJPAR0053975	http://janzen.sas.upenn.edu			D.H. Janzen, W. Hallwachs & Anabelle Cordoba	DHJPAR0053975	1		adult					pinned		ASHYD3143-14, 13-SRNP-44734, BOLD:AAA1520														Belvosia duniagarciae								Arthropoda	Insecta	Diptera	Tachinidae	Belvosia		duniagarciae				Fleming & Woodley, 2023
Paratype	DHJPAR0053972	http://janzen.sas.upenn.edu			D.H. Janzen, W. Hallwachs & Petrona Rios	DHJPAR0053972	1		adult					pinned		ASHYD3140-14, 13-SRNP-31358, BOLD:AAA1520														Belvosia duniagarciae								Arthropoda	Insecta	Diptera	Tachinidae	Belvosia		duniagarciae				Fleming & Woodley, 2023
Paratype	DHJPAR0053965	http://janzen.sas.upenn.edu			D.H. Janzen, W. Hallwachs & Ricardo Calero	DHJPAR0053965	1		adult					pinned		ASHYD3133-14, 13-SRNP-71944, BOLD:AAA1520														Belvosia duniagarciae								Arthropoda	Insecta	Diptera	Tachinidae	Belvosia		duniagarciae				Fleming & Woodley, 2023
Paratype	DHJPAR0053964	http://janzen.sas.upenn.edu			D.H. Janzen, W. Hallwachs & Anabelle Cordoba	DHJPAR0053964	1		adult					pinned		ASHYD3132-14, 13-SRNP-47020, BOLD:AAA1520														Belvosia duniagarciae								Arthropoda	Insecta	Diptera	Tachinidae	Belvosia		duniagarciae				Fleming & Woodley, 2023
Paratype	DHJPAR0053473	http://janzen.sas.upenn.edu			D.H. Janzen, W. Hallwachs & Anabelle Cordoba	DHJPAR0053473	1		adult					pinned		ASHYM2827-13, 13-SRNP-42735, BOLD:AAA1520														Belvosia duniagarciae								Arthropoda	Insecta	Diptera	Tachinidae	Belvosia		duniagarciae				Fleming & Woodley, 2023
Paratype	DHJPAR0052713	http://janzen.sas.upenn.edu			D.H. Janzen, W. Hallwachs & Freddy Quesada	DHJPAR0052713	1		adult					pinned		ASHYM2067-13, 13-SRNP-30737, BOLD:AAA1520														Belvosia duniagarciae								Arthropoda	Insecta	Diptera	Tachinidae	Belvosia		duniagarciae				Fleming & Woodley, 2023
Paratype	DHJPAR0050438	http://janzen.sas.upenn.edu			D.H. Janzen, W. Hallwachs & Anabelle Cordoba	DHJPAR0050438	1		adult					pinned		ACGBA3030-13, 12-SRNP-86373, BOLD:AAA1520														Belvosia duniagarciae								Arthropoda	Insecta	Diptera	Tachinidae	Belvosia		duniagarciae				Fleming & Woodley, 2023
Paratype	DHJPAR0051961	http://janzen.sas.upenn.edu			D.H. Janzen, W. Hallwachs & Ricardo Calero	DHJPAR0051961	1		adult					pinned		ASHYH1073-13, 13-SRNP-70414, BOLD:AAA1520														Belvosia duniagarciae								Arthropoda	Insecta	Diptera	Tachinidae	Belvosia		duniagarciae				Fleming & Woodley, 2023
Paratype	DHJPAR0051960	http://janzen.sas.upenn.edu			D.H. Janzen, W. Hallwachs & Manuel Rios	DHJPAR0051960	1		adult					pinned		ASHYH1072-13, 13-SRNP-30518, BOLD:AAA1520														Belvosia duniagarciae								Arthropoda	Insecta	Diptera	Tachinidae	Belvosia		duniagarciae				Fleming & Woodley, 2023
Paratype	DHJPAR0048344	http://janzen.sas.upenn.edu			D.H. Janzen, W. Hallwachs & Jose Perez	DHJPAR0048344	1		adult					pinned		ACGBA1886-12, 12-SRNP-41632, BOLD:AAA1520														Belvosia duniagarciae								Arthropoda	Insecta	Diptera	Tachinidae	Belvosia		duniagarciae				Fleming & Woodley, 2023
Paratype	DHJPAR0046405	http://janzen.sas.upenn.edu			D.H. Janzen, W. Hallwachs & Carolina Cano	DHJPAR0046405	1		adult					pinned		ACGBA578-12, 11-SRNP-4274, BOLD:AAA1520														Belvosia duniagarciae								Arthropoda	Insecta	Diptera	Tachinidae	Belvosia		duniagarciae				Fleming & Woodley, 2023
Paratype	DHJPAR0046399	http://janzen.sas.upenn.edu			D.H. Janzen, W. Hallwachs & Roster Moraga	DHJPAR0046399	1		adult					pinned		ACGBA572-12, 11-SRNP-22865,														Belvosia duniagarciae								Arthropoda	Insecta	Diptera	Tachinidae	Belvosia		duniagarciae				Fleming & Woodley, 2023
Paratype	DHJPAR0044783	http://janzen.sas.upenn.edu			D.H. Janzen, W. Hallwachs & Duvalier Briceno	DHJPAR0044783	1		adult					pinned		ACGAZ007-11, 11-SRNP-75352, BOLD:AAA1520														Belvosia duniagarciae								Arthropoda	Insecta	Diptera	Tachinidae	Belvosia		duniagarciae				Fleming & Woodley, 2023
Paratype	DHJPAR0041228	http://janzen.sas.upenn.edu			D.H. Janzen, W. Hallwachs & Edwin Apu	DHJPAR0041228	1		adult					pinned		ASHYF1134-11, 10-SRNP-69965, BOLD:AAA1520														Belvosia duniagarciae								Arthropoda	Insecta	Diptera	Tachinidae	Belvosia		duniagarciae				Fleming & Woodley, 2023
Paratype	DHJPAR0040810	http://janzen.sas.upenn.edu			D.H. Janzen, W. Hallwachs & Edwin Apu	DHJPAR0040810	1		adult					pinned		ASHYE2976-11, 10-SRNP-81637, BOLD:AAA1520														Belvosia duniagarciae								Arthropoda	Insecta	Diptera	Tachinidae	Belvosia		duniagarciae				Fleming & Woodley, 2023
Paratype	DHJPAR0040809	http://janzen.sas.upenn.edu			D.H. Janzen, W. Hallwachs & Carolina Cano	DHJPAR0040809	1		adult					pinned		ASHYE2975-11, 10-SRNP-5107, BOLD:AAA1520														Belvosia duniagarciae								Arthropoda	Insecta	Diptera	Tachinidae	Belvosia		duniagarciae				Fleming & Woodley, 2023
Paratype	DHJPAR0040808	http://janzen.sas.upenn.edu			D.H. Janzen, W. Hallwachs & Elieth Cantillano	DHJPAR0040808	1		adult					pinned		ASHYE2974-11, 10-SRNP-21605, BOLD:AAA1520														Belvosia duniagarciae								Arthropoda	Insecta	Diptera	Tachinidae	Belvosia		duniagarciae				Fleming & Woodley, 2023
Paratype	DHJPAR0040807	http://janzen.sas.upenn.edu			D.H. Janzen, W. Hallwachs & Lucia Rios	DHJPAR0040807	1		adult					pinned		ASHYE2973-11, 10-SRNP-22137, BOLD:AAA1520														Belvosia duniagarciae								Arthropoda	Insecta	Diptera	Tachinidae	Belvosia		duniagarciae				Fleming & Woodley, 2023
Paratype	DHJPAR0038710	http://janzen.sas.upenn.edu			D.H. Janzen, W. Hallwachs & Duvalier Briceno	DHJPAR0038710	1		adult					pinned		ASHYD2283-10, 10-SRNP-69013, BOLD:AAA1520														Belvosia duniagarciae								Arthropoda	Insecta	Diptera	Tachinidae	Belvosia		duniagarciae				Fleming & Woodley, 2023
Paratype	DHJPAR0037241	http://janzen.sas.upenn.edu			D.H. Janzen, W. Hallwachs & Mercedes Moraga	DHJPAR0037241	1		adult					pinned		ASHYC3986-10, 09-SRNP-76222, BOLD:AAA1520														Belvosia duniagarciae								Arthropoda	Insecta	Diptera	Tachinidae	Belvosia		duniagarciae				Fleming & Woodley, 2023
Paratype	DHJPAR0037238	http://janzen.sas.upenn.edu			D.H. Janzen, W. Hallwachs & Elieth Cantillano	DHJPAR0037238	1		adult					pinned		ASHYC3983-10, 09-SRNP-23768, BOLD:AAA1520														Belvosia duniagarciae								Arthropoda	Insecta	Diptera	Tachinidae	Belvosia		duniagarciae				Fleming & Woodley, 2023
Paratype	DHJPAR0036475	http://janzen.sas.upenn.edu			D.H. Janzen, W. Hallwachs & Lucia Rios	DHJPAR0036475	1		adult					pinned		ASHYE1386-09, 09-SRNP-20036, BOLD:AAA1520														Belvosia duniagarciae								Arthropoda	Insecta	Diptera	Tachinidae	Belvosia		duniagarciae				Fleming & Woodley, 2023
Paratype	DHJPAR0030425	http://janzen.sas.upenn.edu			D.H. Janzen, W. Hallwachs & Jose Perez	DHJPAR0030425	1		adult					pinned		ASHYB1169-09, 09-SRNP-40117, BOLD:AAA1520														Belvosia duniagarciae								Arthropoda	Insecta	Diptera	Tachinidae	Belvosia		duniagarciae				Fleming & Woodley, 2023
Paratype	DHJPAR0029981	http://janzen.sas.upenn.edu			D.H. Janzen, W. Hallwachs & Lucia Rios	DHJPAR0029981	1		adult					pinned		ASHYB725-09, 08-SRNP-24747, BOLD:AAA1520														Belvosia duniagarciae								Arthropoda	Insecta	Diptera	Tachinidae	Belvosia		duniagarciae				Fleming & Woodley, 2023
Paratype	DHJPAR0029965	http://janzen.sas.upenn.edu			D.H. Janzen, W. Hallwachs & Gloria Sihezar	DHJPAR0029965	1		adult					pinned		ASHYB709-09, 08-SRNP-5824, BOLD:AAA1520														Belvosia duniagarciae								Arthropoda	Insecta	Diptera	Tachinidae	Belvosia		duniagarciae				Fleming & Woodley, 2023
Paratype	DHJPAR0029964	http://janzen.sas.upenn.edu			D.H. Janzen, W. Hallwachs & Gloria Sihezar	DHJPAR0029964	1		adult					pinned		ASHYB708-09, 08-SRNP-5823, BOLD:AAA1520														Belvosia duniagarciae								Arthropoda	Insecta	Diptera	Tachinidae	Belvosia		duniagarciae				Fleming & Woodley, 2023
Paratype	DHJPAR0027770	http://janzen.sas.upenn.edu			D.H. Janzen, W. Hallwachs & Roster Moraga	DHJPAR0027770	1		adult					pinned		ASHYE007-08, 08-SRNP-21003, BOLD:AAA1520														Belvosia duniagarciae								Arthropoda	Insecta	Diptera	Tachinidae	Belvosia		duniagarciae				Fleming & Woodley, 2023
Paratype	DHJPAR0024436	http://janzen.sas.upenn.edu			D.H. Janzen, W. Hallwachs & Petrona Rios	DHJPAR0024436	1		adult					pinned		ASTAW546-08, 08-SRNP-30728, BOLD:AAA1520														Belvosia duniagarciae								Arthropoda	Insecta	Diptera	Tachinidae	Belvosia		duniagarciae				Fleming & Woodley, 2023
Paratype	DHJPAR0023559	http://janzen.sas.upenn.edu			D.H. Janzen, W. Hallwachs & Jose Perez	DHJPAR0023559	1		adult					pinned		ASTAW416-08, 07-SRNP-42584, BOLD:AAA1520														Belvosia duniagarciae								Arthropoda	Insecta	Diptera	Tachinidae	Belvosia		duniagarciae				Fleming & Woodley, 2023
Paratype	DHJPAR0023558	http://janzen.sas.upenn.edu			D.H. Janzen, W. Hallwachs & Jose Perez	DHJPAR0023558	1		adult					pinned		ASTAW415-08, 07-SRNP-42585, BOLD:AAA1520														Belvosia duniagarciae								Arthropoda	Insecta	Diptera	Tachinidae	Belvosia		duniagarciae				Fleming & Woodley, 2023
Paratype	DHJPAR0019503	http://janzen.sas.upenn.edu			D.H. Janzen, W. Hallwachs & Petrona Rios	DHJPAR0019503	1		adult					pinned		ASTAB051-07, 07-SRNP-31299, BOLD:AAA1520														Belvosia duniagarciae								Arthropoda	Insecta	Diptera	Tachinidae	Belvosia		duniagarciae				Fleming & Woodley, 2023
Paratype	DHJPAR0016475	http://janzen.sas.upenn.edu			D.H. Janzen, W. Hallwachs & Roster Moraga	DHJPAR0016475	1		adult					pinned		ASTAP679-07, 06-SRNP-23403, BOLD:AAA1520														Belvosia duniagarciae								Arthropoda	Insecta	Diptera	Tachinidae	Belvosia		duniagarciae				Fleming & Woodley, 2023
Paratype	DHJPAR0015126	http://janzen.sas.upenn.edu			D.H. Janzen, W. Hallwachs & Jose Perez	DHJPAR0015126	1		adult					pinned		ASBE283-06, 06-SRNP-41356, BOLD:AAA1520														Belvosia duniagarciae								Arthropoda	Insecta	Diptera	Tachinidae	Belvosia		duniagarciae				Fleming & Woodley, 2023
Paratype	DHJPAR0010069	http://janzen.sas.upenn.edu			D.H. Janzen, W. Hallwachs & Osvaldo Espinoza	DHJPAR0010069	1		adult					pinned		ASTAV783-06, 06-SRNP-1704, BOLD:AAA1520														Belvosia duniagarciae								Arthropoda	Insecta	Diptera	Tachinidae	Belvosia		duniagarciae				Fleming & Woodley, 2023
Paratype	DHJPAR0006873	http://janzen.sas.upenn.edu			D.H. Janzen, W. Hallwachs & Petrona Rios	DHJPAR0006873	1		adult					pinned		ASTAV115-06, 05-SRNP-70062, BOLD:AAA1520														Belvosia duniagarciae								Arthropoda	Insecta	Diptera	Tachinidae	Belvosia		duniagarciae				Fleming & Woodley, 2023
Paratype	DHJPAR0006863	http://janzen.sas.upenn.edu			D.H. Janzen, W. Hallwachs & Petrona Rios	DHJPAR0006863	1		adult					pinned		ASTAV105-06, 05-SRNP-34819, BOLD:AAA1520														Belvosia duniagarciae								Arthropoda	Insecta	Diptera	Tachinidae	Belvosia		duniagarciae				Fleming & Woodley, 2023
Paratype	DHJPAR0006860	http://janzen.sas.upenn.edu			D.H. Janzen, W. Hallwachs & Calixto Moraga	DHJPAR0006860	1		adult					pinned		ASTAV102-06, 05-SRNP-34802, BOLD:AAA1520														Belvosia duniagarciae								Arthropoda	Insecta	Diptera	Tachinidae	Belvosia		duniagarciae				Fleming & Woodley, 2023
Paratype	DHJPAR0006858	http://janzen.sas.upenn.edu			D.H. Janzen, W. Hallwachs & Petrona Rios	DHJPAR0006858	1		adult					pinned		ASTAV100-06, 05-SRNP-34818, BOLD:AAA1520														Belvosia duniagarciae								Arthropoda	Insecta	Diptera	Tachinidae	Belvosia		duniagarciae				Fleming & Woodley, 2023
Paratype	DHJPAR0005371	http://janzen.sas.upenn.edu			D.H. Janzen, W. Hallwachs & Roster Moraga	DHJPAR0005371	1		adult					pinned		ASTA491-06, 05-SRNP-25418, BOLD:AAA1520														Belvosia duniagarciae								Arthropoda	Insecta	Diptera	Tachinidae	Belvosia		duniagarciae				Fleming & Woodley, 2023
Paratype	DHJPAR0005368	http://janzen.sas.upenn.edu			D.H. Janzen, W. Hallwachs & Roster Moraga	DHJPAR0005368	1		adult					pinned		ASTA488-06, 05-SRNP-25421, BOLD:AAA1520														Belvosia duniagarciae								Arthropoda	Insecta	Diptera	Tachinidae	Belvosia		duniagarciae				Fleming & Woodley, 2023
Paratype	DHJPAR0005367	http://janzen.sas.upenn.edu			D.H. Janzen, W. Hallwachs & Roster Moraga	DHJPAR0005367	1		adult					pinned		ASTA487-06, 05-SRNP-25419, BOLD:AAA1520														Belvosia duniagarciae								Arthropoda	Insecta	Diptera	Tachinidae	Belvosia		duniagarciae				Fleming & Woodley, 2023
Paratype	DHJPAR0005353	http://janzen.sas.upenn.edu			D.H. Janzen, W. Hallwachs & Minor Carmona	DHJPAR0005353	1		adult					pinned		ASTA474-06, 05-SRNP-42660, BOLD:AAA1520														Belvosia duniagarciae								Arthropoda	Insecta	Diptera	Tachinidae	Belvosia		duniagarciae				Fleming & Woodley, 2023
Paratype	DHJPAR0003859	http://janzen.sas.upenn.edu			D.H. Janzen, W. Hallwachs & Guillermo Pereira	DHJPAR0003859	1		adult					pinned		ASBE202-06, 00-SRNP-2143, BOLD:AAA1520														Belvosia duniagarciae								Arthropoda	Insecta	Diptera	Tachinidae	Belvosia		duniagarciae				Fleming & Woodley, 2023
Paratype	DHJPAR0003660	http://janzen.sas.upenn.edu			D.H. Janzen, W. Hallwachs & Daniel H. Janzen	DHJPAR0003660	1		adult					pinned		ASBE003-06, 81-SRNP-120,														Belvosia duniagarciae								Arthropoda	Insecta	Diptera	Tachinidae	Belvosia		duniagarciae				Fleming & Woodley, 2023
Paratype	DHJPAR0003657	http://janzen.sas.upenn.edu			D.H. Janzen, W. Hallwachs & Roster Moraga	DHJPAR0003657	1		adult					pinned		HCIC761-05, 00-SRNP-2988,														Belvosia duniagarciae								Arthropoda	Insecta	Diptera	Tachinidae	Belvosia		duniagarciae				Fleming & Woodley, 2023
Paratype	DHJPAR0003646	http://janzen.sas.upenn.edu			D.H. Janzen, W. Hallwachs & Manuel Pereira	DHJPAR0003646	1		adult					pinned		HCIC750-05, 02-SRNP-15720,														Belvosia duniagarciae								Arthropoda	Insecta	Diptera	Tachinidae	Belvosia		duniagarciae				Fleming & Woodley, 2023
Paratype	DHJPAR0003630	http://janzen.sas.upenn.edu			D.H. Janzen, W. Hallwachs & Petrona Rios	DHJPAR0003630	1		adult					pinned		HCIC734-05, 05-SRNP-31315, BOLD:AAA1520														Belvosia duniagarciae								Arthropoda	Insecta	Diptera	Tachinidae	Belvosia		duniagarciae				Fleming & Woodley, 2023
Paratype	DHJPAR0003584	http://janzen.sas.upenn.edu			D.H. Janzen, W. Hallwachs & Roster Moraga	DHJPAR0003584	1		adult					pinned		HCIC688-05, 05-SRNP-23070, BOLD:AAA1520														Belvosia duniagarciae								Arthropoda	Insecta	Diptera	Tachinidae	Belvosia		duniagarciae				Fleming & Woodley, 2023
Paratype	DHJPAR0002140	http://janzen.sas.upenn.edu			D.H. Janzen, W. Hallwachs & gusaneros	DHJPAR0002140	1		adult					pinned		HCIC655-05, 97-SRNP-2465,														Belvosia duniagarciae								Arthropoda	Insecta	Diptera	Tachinidae	Belvosia		duniagarciae				Fleming & Woodley, 2023
Paratype	DHJPAR0002131	http://janzen.sas.upenn.edu			D.H. Janzen, W. Hallwachs & gusaneros	DHJPAR0002131	1		adult					pinned		HCIC646-05, 97-SRNP-2478,														Belvosia duniagarciae								Arthropoda	Insecta	Diptera	Tachinidae	Belvosia		duniagarciae				Fleming & Woodley, 2023
Paratype	DHJPAR0002130	http://janzen.sas.upenn.edu			D.H. Janzen, W. Hallwachs & gusaneros	DHJPAR0002130	1		adult					pinned		HCIC645-05, 97-SRNP-2467,														Belvosia duniagarciae								Arthropoda	Insecta	Diptera	Tachinidae	Belvosia		duniagarciae				Fleming & Woodley, 2023
Paratype	DHJPAR0002127	http://janzen.sas.upenn.edu			D.H. Janzen, W. Hallwachs & gusaneros	DHJPAR0002127	1		adult					pinned		HCIC642-05, 97-SRNP-3214,														Belvosia duniagarciae								Arthropoda	Insecta	Diptera	Tachinidae	Belvosia		duniagarciae				Fleming & Woodley, 2023
Paratype	DHJPAR0002118	http://janzen.sas.upenn.edu			D.H. Janzen, W. Hallwachs & Lucia Rios	DHJPAR0002118	1		adult					pinned		HCIC633-05, 98-SRNP-5969,														Belvosia duniagarciae								Arthropoda	Insecta	Diptera	Tachinidae	Belvosia		duniagarciae				Fleming & Woodley, 2023
Paratype	DHJPAR0002111	http://janzen.sas.upenn.edu			D.H. Janzen, W. Hallwachs & Lucia Rios	DHJPAR0002111	1		adult					pinned		HCIC626-05, 98-SRNP-5924,														Belvosia duniagarciae								Arthropoda	Insecta	Diptera	Tachinidae	Belvosia		duniagarciae				Fleming & Woodley, 2023
Paratype	DHJPAR0002107	http://janzen.sas.upenn.edu			D.H. Janzen, W. Hallwachs & Ruth Franco	DHJPAR0002107	1		adult					pinned		HCIC622-05, 98-SRNP-12752,														Belvosia duniagarciae								Arthropoda	Insecta	Diptera	Tachinidae	Belvosia		duniagarciae				Fleming & Woodley, 2023
Paratype	DHJPAR0002106	http://janzen.sas.upenn.edu			D.H. Janzen, W. Hallwachs & Manuel Pereira	DHJPAR0002106	1		adult					pinned		HCIC621-05, 98-SRNP-12739,														Belvosia duniagarciae								Arthropoda	Insecta	Diptera	Tachinidae	Belvosia		duniagarciae				Fleming & Woodley, 2023
Paratype	DHJPAR0002104	http://janzen.sas.upenn.edu			D.H. Janzen, W. Hallwachs & Ruth Franco	DHJPAR0002104	1		adult					pinned		HCIC619-05, 98-SRNP-12728,														Belvosia duniagarciae								Arthropoda	Insecta	Diptera	Tachinidae	Belvosia		duniagarciae				Fleming & Woodley, 2023
Paratype	DHJPAR0002095	http://janzen.sas.upenn.edu			D.H. Janzen, W. Hallwachs & gusaneros	DHJPAR0002095	1		adult					pinned		HCIC610-05, 00-SRNP-7189,														Belvosia duniagarciae								Arthropoda	Insecta	Diptera	Tachinidae	Belvosia		duniagarciae				Fleming & Woodley, 2023
Paratype	DHJPAR0002094	http://janzen.sas.upenn.edu			D.H. Janzen, W. Hallwachs & gusaneros	DHJPAR0002094	1		adult					pinned		HCIC609-05, 00-SRNP-7196,														Belvosia duniagarciae								Arthropoda	Insecta	Diptera	Tachinidae	Belvosia		duniagarciae				Fleming & Woodley, 2023
Paratype	DHJPAR0002089	http://janzen.sas.upenn.edu			D.H. Janzen, W. Hallwachs & Jose Perez	DHJPAR0002089	1		adult					pinned		HCIC604-05, 00-SRNP-14683,														Belvosia duniagarciae								Arthropoda	Insecta	Diptera	Tachinidae	Belvosia		duniagarciae				Fleming & Woodley, 2023
Paratype	DHJPAR0002084	http://janzen.sas.upenn.edu			D.H. Janzen, W. Hallwachs & Lucia Rios	DHJPAR0002084	1		adult					pinned		HCIC599-05, 01-SRNP-9320, BOLD:AAA1520														Belvosia duniagarciae								Arthropoda	Insecta	Diptera	Tachinidae	Belvosia		duniagarciae				Fleming & Woodley, 2023
Paratype	DHJPAR0002083	http://janzen.sas.upenn.edu			D.H. Janzen, W. Hallwachs & Lucia Rios	DHJPAR0002083	1		adult					pinned		HCIC598-05, 01-SRNP-9435,														Belvosia duniagarciae								Arthropoda	Insecta	Diptera	Tachinidae	Belvosia		duniagarciae				Fleming & Woodley, 2023
Paratype	DHJPAR0002082	http://janzen.sas.upenn.edu			D.H. Janzen, W. Hallwachs & Lucia Rios	DHJPAR0002082	1		adult					pinned		HCIC597-05, 01-SRNP-9476,														Belvosia duniagarciae								Arthropoda	Insecta	Diptera	Tachinidae	Belvosia		duniagarciae				Fleming & Woodley, 2023
Paratype	DHJPAR0002072	http://janzen.sas.upenn.edu			D.H. Janzen, W. Hallwachs & Roster Moraga	DHJPAR0002072	1		adult					pinned		HCIC587-05, 02-SRNP-16702,														Belvosia duniagarciae								Arthropoda	Insecta	Diptera	Tachinidae	Belvosia		duniagarciae				Fleming & Woodley, 2023
Paratype	DHJPAR0002071	http://janzen.sas.upenn.edu			D.H. Janzen, W. Hallwachs & Dunia Garcia	DHJPAR0002071	1		adult					pinned		HCIC586-05, 02-SRNP-16488,														Belvosia duniagarciae								Arthropoda	Insecta	Diptera	Tachinidae	Belvosia		duniagarciae				Fleming & Woodley, 2023
Paratype	DHJPAR0002070	http://janzen.sas.upenn.edu			D.H. Janzen, W. Hallwachs & Elieth Cantillano	DHJPAR0002070	1		adult					pinned		HCIC585-05, 02-SRNP-16297,														Belvosia duniagarciae								Arthropoda	Insecta	Diptera	Tachinidae	Belvosia		duniagarciae				Fleming & Woodley, 2023
Paratype	DHJPAR0002032	http://janzen.sas.upenn.edu			D.H. Janzen, W. Hallwachs & Ruth Franco	DHJPAR0002032	1		adult					pinned		HCIC548-05, 00-SRNP-2412, BOLD:AAA1520														Belvosia duniagarciae								Arthropoda	Insecta	Diptera	Tachinidae	Belvosia		duniagarciae				Fleming & Woodley, 2023
Paratype	DHJPAR0002028	http://janzen.sas.upenn.edu			D.H. Janzen, W. Hallwachs & Carolina Cano	DHJPAR0002028	1		adult					pinned		HCIC544-05, 99-SRNP-13967, BOLD:AAA1520														Belvosia duniagarciae								Arthropoda	Insecta	Diptera	Tachinidae	Belvosia		duniagarciae				Fleming & Woodley, 2023
Paratype	DHJPAR0002027	http://janzen.sas.upenn.edu			D.H. Janzen, W. Hallwachs & Lucia Rios	DHJPAR0002027	1		adult					pinned		HCIC543-05, 99-SRNP-2090, BOLD:AAA1520														Belvosia duniagarciae								Arthropoda	Insecta	Diptera	Tachinidae	Belvosia		duniagarciae				Fleming & Woodley, 2023
Paratype	DHJPAR0002026	http://janzen.sas.upenn.edu			D.H. Janzen, W. Hallwachs & Lucia Rios	DHJPAR0002026	1		adult					pinned		HCIC542-05, 99-SRNP-2090.01, BOLD:AAA1520														Belvosia duniagarciae								Arthropoda	Insecta	Diptera	Tachinidae	Belvosia		duniagarciae				Fleming & Woodley, 2023
Paratype	DHJPAR0002022	http://janzen.sas.upenn.edu			D.H. Janzen, W. Hallwachs & Jose Perez	DHJPAR0002022	1		adult					pinned		HCIC538-05, 00-SRNP-14617, BOLD:AAA1520														Belvosia duniagarciae								Arthropoda	Insecta	Diptera	Tachinidae	Belvosia		duniagarciae				Fleming & Woodley, 2023
Paratype	DHJPAR0002021	http://janzen.sas.upenn.edu			D.H. Janzen, W. Hallwachs & Jose Perez	DHJPAR0002021	1		adult					pinned		HCIC537-05, 00-SRNP-20827, BOLD:AAA1520														Belvosia duniagarciae								Arthropoda	Insecta	Diptera	Tachinidae	Belvosia		duniagarciae				Fleming & Woodley, 2023
Paratype	DHJPAR0002020	http://janzen.sas.upenn.edu			D.H. Janzen, W. Hallwachs & Lucia Rios	DHJPAR0002020	1		adult					pinned		HCIC536-05, 01-SRNP-9510, BOLD:AAA1520														Belvosia duniagarciae								Arthropoda	Insecta	Diptera	Tachinidae	Belvosia		duniagarciae				Fleming & Woodley, 2023
Paratype	DHJPAR0002019	http://janzen.sas.upenn.edu			D.H. Janzen, W. Hallwachs & Roster Moraga	DHJPAR0002019	1		adult					pinned		HCIC535-05, 01-SRNP-9901, BOLD:AAA1520														Belvosia duniagarciae								Arthropoda	Insecta	Diptera	Tachinidae	Belvosia		duniagarciae				Fleming & Woodley, 2023
Paratype	DHJPAR0002017	http://janzen.sas.upenn.edu			D.H. Janzen, W. Hallwachs & Jose Perez	DHJPAR0002017	1		adult					pinned		HCIC533-05, 01-SRNP-23278, BOLD:AAA1520														Belvosia duniagarciae								Arthropoda	Insecta	Diptera	Tachinidae	Belvosia		duniagarciae				Fleming & Woodley, 2023
Paratype	DHJPAR0002013	http://janzen.sas.upenn.edu			D.H. Janzen, W. Hallwachs & Manuel Pereira	DHJPAR0002013	1		adult					pinned		HCIC529-05, 02-SRNP-4473, BOLD:AAA1520														Belvosia duniagarciae								Arthropoda	Insecta	Diptera	Tachinidae	Belvosia		duniagarciae				Fleming & Woodley, 2023
Paratype	DHJPAR0002011	http://janzen.sas.upenn.edu			D.H. Janzen, W. Hallwachs & Manuel Pereira	DHJPAR0002011	1		adult					pinned		HCIC527-05, 02-SRNP-14309, BOLD:AAA1520														Belvosia duniagarciae								Arthropoda	Insecta	Diptera	Tachinidae	Belvosia		duniagarciae				Fleming & Woodley, 2023
Holotype	DHJPAR0002009	http://janzen.sas.upenn.edu			D.H. Janzen, W. Hallwachs & Carolina Cano	DHJPAR0002009	1		adult					pinned		HCIC525-05, 02-SRNP-20277, BOLD:AAA1520														Belvosia duniagarciae								Arthropoda	Insecta	Diptera	Tachinidae	Belvosia		duniagarciae				Fleming & Woodley, 2023
Paratype	DHJPAR0002008	http://janzen.sas.upenn.edu			D.H. Janzen, W. Hallwachs & Lucia Rios	DHJPAR0002008	1		adult					pinned		HCIC524-05, 02-SRNP-31341, BOLD:AAA1520														Belvosia duniagarciae								Arthropoda	Insecta	Diptera	Tachinidae	Belvosia		duniagarciae				Fleming & Woodley, 2023
Paratype	DHJPAR0002007	http://janzen.sas.upenn.edu			D.H. Janzen, W. Hallwachs & Manuel Pereira	DHJPAR0002007	1		adult					pinned		HCIC523-05, 02-SRNP-33441, BOLD:AAA1520														Belvosia duniagarciae								Arthropoda	Insecta	Diptera	Tachinidae	Belvosia		duniagarciae				Fleming & Woodley, 2023
Paratype	DHJPAR0002006	http://janzen.sas.upenn.edu			D.H. Janzen, W. Hallwachs & Manuel Pereira	DHJPAR0002006	1		adult					pinned		HCIC522-05, 02-SRNP-33442, BOLD:AAA1520														Belvosia duniagarciae								Arthropoda	Insecta	Diptera	Tachinidae	Belvosia		duniagarciae				Fleming & Woodley, 2023
Paratype	DHJPAR0002005	http://janzen.sas.upenn.edu			D.H. Janzen, W. Hallwachs & Manuel Pereira	DHJPAR0002005	1		adult					pinned		HCIC521-05, 02-SRNP-33814, BOLD:AAA1520														Belvosia duniagarciae								Arthropoda	Insecta	Diptera	Tachinidae	Belvosia		duniagarciae				Fleming & Woodley, 2023
Paratype	DHJPAR0002004	http://janzen.sas.upenn.edu			D.H. Janzen, W. Hallwachs & Armando Rios	DHJPAR0002004	1		adult					pinned		HCIC520-05, 03-SRNP-12173.1, BOLD:AAA1520														Belvosia duniagarciae								Arthropoda	Insecta	Diptera	Tachinidae	Belvosia		duniagarciae				Fleming & Woodley, 2023
Paratype	DHJPAR0001824	http://janzen.sas.upenn.edu			D.H. Janzen, W. Hallwachs & Lucia Rios	DHJPAR0001824	1		adult					pinned		HCIC340-05, 02-SRNP-15113, BOLD:AAA1520														Belvosia duniagarciae								Arthropoda	Insecta	Diptera	Tachinidae	Belvosia		duniagarciae				Fleming & Woodley, 2023
Paratype	DHJPAR0001819	http://janzen.sas.upenn.edu			D.H. Janzen, W. Hallwachs & Elieth Cantillano	DHJPAR0001819	1		adult					pinned		HCIC335-05, 02-SRNP-16709, BOLD:AAA1520														Belvosia duniagarciae								Arthropoda	Insecta	Diptera	Tachinidae	Belvosia		duniagarciae				Fleming & Woodley, 2023
Paratype	DHJPAR0001817	http://janzen.sas.upenn.edu			D.H. Janzen, W. Hallwachs & Osvaldo Espinoza	DHJPAR0001817	1		adult					pinned		HCIC333-05, 02-SRNP-19624, BOLD:AAA1520														Belvosia duniagarciae								Arthropoda	Insecta	Diptera	Tachinidae	Belvosia		duniagarciae				Fleming & Woodley, 2023
Paratype	DHJPAR0001814	http://janzen.sas.upenn.edu			D.H. Janzen, W. Hallwachs & Manuel Pereira	DHJPAR0001814	1		adult					pinned		HCIC330-05, 02-SRNP-30603, BOLD:AAA1520														Belvosia duniagarciae								Arthropoda	Insecta	Diptera	Tachinidae	Belvosia		duniagarciae				Fleming & Woodley, 2023
Paratype	DHJPAR0001813	http://janzen.sas.upenn.edu			D.H. Janzen, W. Hallwachs & Ruth Franco	DHJPAR0001813	1		adult					pinned		HCIC329-05, 02-SRNP-32842, BOLD:AAA1520														Belvosia duniagarciae								Arthropoda	Insecta	Diptera	Tachinidae	Belvosia		duniagarciae				Fleming & Woodley, 2023
Paratype	DHJPAR0001812	http://janzen.sas.upenn.edu			D.H. Janzen, W. Hallwachs & Dunia Garcia	DHJPAR0001812	1		adult					pinned		HCIC328-05, 02-SRNP-33180, BOLD:AAA1520														Belvosia duniagarciae								Arthropoda	Insecta	Diptera	Tachinidae	Belvosia		duniagarciae				Fleming & Woodley, 2023
Paratype	DHJPAR0001811	http://janzen.sas.upenn.edu			D.H. Janzen, W. Hallwachs & Manuel Pereira	DHJPAR0001811	1		adult					pinned		HCIC327-05, 02-SRNP-33443, BOLD:AAA1520														Belvosia duniagarciae								Arthropoda	Insecta	Diptera	Tachinidae	Belvosia		duniagarciae				Fleming & Woodley, 2023
Paratype	DHJPAR0001810	http://janzen.sas.upenn.edu			D.H. Janzen, W. Hallwachs & Osvaldo Espinoza	DHJPAR0001810	1		adult					pinned		HCIC326-05, 03-SRNP-5214, BOLD:AAA1520														Belvosia duniagarciae								Arthropoda	Insecta	Diptera	Tachinidae	Belvosia		duniagarciae				Fleming & Woodley, 2023
Paratype	DHJPAR0001802	http://janzen.sas.upenn.edu			D.H. Janzen, W. Hallwachs & Petrona Rios	DHJPAR0001802	1		adult					pinned		HCIC318-05, 04-SRNP-56527, BOLD:AAA1520														Belvosia duniagarciae								Arthropoda	Insecta	Diptera	Tachinidae	Belvosia		duniagarciae				Fleming & Woodley, 2023
Paratype	DHJPAR0001798	http://janzen.sas.upenn.edu			D.H. Janzen, W. Hallwachs & Petrona Rios	DHJPAR0001798	1		adult					pinned		HCIC314-05, 05-SRNP-30238, BOLD:AAA1520														Belvosia duniagarciae								Arthropoda	Insecta	Diptera	Tachinidae	Belvosia		duniagarciae				Fleming & Woodley, 2023
Paratype	DHJPAR0001797	http://janzen.sas.upenn.edu			D.H. Janzen, W. Hallwachs & Calixto Moraga	DHJPAR0001797	1		adult					pinned		HCIC313-05, 05-SRNP-30252, BOLD:AAA1520														Belvosia duniagarciae								Arthropoda	Insecta	Diptera	Tachinidae	Belvosia		duniagarciae				Fleming & Woodley, 2023
Paratype	DHJPAR0001272	http://janzen.sas.upenn.edu			D.H. Janzen, W. Hallwachs & Manuel Pereira	DHJPAR0001272	1		adult					pinned		HCIC195-05, 02-SRNP-33829, BOLD:AAA1520														Belvosia duniagarciae								Arthropoda	Insecta	Diptera	Tachinidae	Belvosia		duniagarciae				Fleming & Woodley, 2023
Paratype	DHJPAR0001270	http://janzen.sas.upenn.edu			D.H. Janzen, W. Hallwachs & Minor Carmona	DHJPAR0001270	1		adult					pinned		HCIC179-05, 03-SRNP-12100, BOLD:AAA1520														Belvosia duniagarciae								Arthropoda	Insecta	Diptera	Tachinidae	Belvosia		duniagarciae				Fleming & Woodley, 2023
Paratype	DHJPAR0001269	http://janzen.sas.upenn.edu			D.H. Janzen, W. Hallwachs & Roster Moraga	DHJPAR0001269	1		adult					pinned		HCIC171-05, 03-SRNP-18276, BOLD:AAA1520														Belvosia duniagarciae								Arthropoda	Insecta	Diptera	Tachinidae	Belvosia		duniagarciae				Fleming & Woodley, 2023
Paratype	DHJPAR0001142	http://janzen.sas.upenn.edu			D.H. Janzen, W. Hallwachs & Minor Carmona	DHJPAR0001142	1		adult					pinned		HCIC104-05, 04-SRNP-41001, BOLD:AAA1520														Belvosia duniagarciae								Arthropoda	Insecta	Diptera	Tachinidae	Belvosia		duniagarciae				Fleming & Woodley, 2023
Paratype	DHJPAR0001141	http://janzen.sas.upenn.edu			D.H. Janzen, W. Hallwachs & Osvaldo Espinoza	DHJPAR0001141	1		adult					pinned		HCIC096-05, 04-SRNP-40834, BOLD:AAA1520														Belvosia duniagarciae								Arthropoda	Insecta	Diptera	Tachinidae	Belvosia		duniagarciae				Fleming & Woodley, 2023
Paratype	DHJPAR0001140	http://janzen.sas.upenn.edu			D.H. Janzen, W. Hallwachs & Mariano Pereira	DHJPAR0001140	1		adult					pinned		HCIC088-05, 04-SRNP-48039, BOLD:AAA1520														Belvosia duniagarciae								Arthropoda	Insecta	Diptera	Tachinidae	Belvosia		duniagarciae				Fleming & Woodley, 2023
Paratype	DHJPAR0001139	http://janzen.sas.upenn.edu			D.H. Janzen, W. Hallwachs & Manuel Rios	DHJPAR0001139	1		adult					pinned		HCIC080-05, 04-SRNP-55552, BOLD:AAA1520														Belvosia duniagarciae								Arthropoda	Insecta	Diptera	Tachinidae	Belvosia		duniagarciae				Fleming & Woodley, 2023
Paratype	DHJPAR0001148	http://janzen.sas.upenn.edu			D.H. Janzen, W. Hallwachs & Minor Carmona	DHJPAR0001148	1		adult					pinned		HCIC055-05, 03-SRNP-13083.1, BOLD:AAA1520														Belvosia duniagarciae								Arthropoda	Insecta	Diptera	Tachinidae	Belvosia		duniagarciae				Fleming & Woodley, 2023
Paratype	DHJPAR0001147	http://janzen.sas.upenn.edu			D.H. Janzen, W. Hallwachs & Calixto Moraga	DHJPAR0001147	1		adult					pinned		HCIC047-05, 03-SRNP-21295, BOLD:AAA1520														Belvosia duniagarciae								Arthropoda	Insecta	Diptera	Tachinidae	Belvosia		duniagarciae				Fleming & Woodley, 2023
Paratype	DHJPAR0001146	http://janzen.sas.upenn.edu			D.H. Janzen, W. Hallwachs & Lucia Rios	DHJPAR0001146	1		adult					pinned		HCIC039-05, 03-SRNP-28006, BOLD:AAA1520														Belvosia duniagarciae								Arthropoda	Insecta	Diptera	Tachinidae	Belvosia		duniagarciae				Fleming & Woodley, 2023
[truncated: 5 more rows]
[truncated: 105 more columns]

[truncated: 27 more sheets: B. duvalierbricenoi, B. eldaarayae, B. eliethcantillanoae, B. freddyquesadai, B. gloriasihezarae, B. guillermopereirai, B. harryramirezi, B. hazelcambroneroae, B. jorgerhernandezi, B. josecortezi, B. joseperezi, B. keinoraragoni, B. luciariosae, B. manuelpereirai, B. manuelriosi, B. minorcarmonai, B. osvaldoespinozai, B. pabloumanai, B. petronariosae, B. ricardocaleroi …]
